# Supplementary material for: Assessing the Mental Health Impact of the 2011 Great Japan Earthquake, Tsunami, and Radiation Disaster on Elementary and Middle School Children in the Fukushima Prefecture of Japan
Source: PLoS One. 2017 Jan 18;12(1):e0170402. doi: 10.1371/journal.pone.0170402 (PMC5242473; doi:10.1371/journal.pone.0170402)
Supplement: S1 Supporting Information — (ZIP) [file pone.0170402.s001.zip]

Archive with 60 entries (59 files):
- Capstone_Data.xls
- __MACOSX/
- __MACOSX/._Capstone_Data.xls
- Capstone_Regression.doc
- __MACOSX/._Capstone_Regression.doc
- Demographics Koriyama.doc
- __MACOSX/._Demographics Koriyama.doc
- Fukushima(E) Demographics.xls
- __MACOSX/._Fukushima(E) Demographics.xls
- Fukushima(E) IESR(2).xls
- __MACOSX/._Fukushima(E) IESR(2).xls
- Fukushima(E) IESR.xls
- __MACOSX/._Fukushima(E) IESR.xls
- Fukushima(E) Radiation.xls
- __MACOSX/._Fukushima(E) Radiation.xls
- Fukushima(E) SDQ(2).xls
- __MACOSX/._Fukushima(E) SDQ(2).xls
- Fukushima(E) SDQ.xls
- __MACOSX/._Fukushima(E) SDQ.xls
- Fukushima(M) Demographics.xls
- __MACOSX/._Fukushima(M) Demographics.xls
- Fukushima(M) IESR(2).xls
- __MACOSX/._Fukushima(M) IESR(2).xls
- Fukushima(M) IESR.xls
- __MACOSX/._Fukushima(M) IESR.xls
- Fukushima(M) Radiation.xls
- __MACOSX/._Fukushima(M) Radiation.xls
- Fukushima(M) SDQ(2).xls
- __MACOSX/._Fukushima(M) SDQ(2).xls
- Fukushima(M) SDQ.xls
- __MACOSX/._Fukushima(M) SDQ.xls
- JapanDisaster1c.xlsx
- __MACOSX/._JapanDisaster1c.xlsx
- JapanDisaster5.21.xls
- __MACOSX/._JapanDisaster5.21.xls
- Nagano Radiation.xls
- __MACOSX/._Nagano Radiation.xls
- Nagano SDQ(2).xls
- __MACOSX/._Nagano SDQ(2).xls
- Nagano SDQ.xls
- __MACOSX/._Nagano SDQ.xls
- Nagano(M) Demographics.xls
- __MACOSX/._Nagano(M) Demographics.xls
- Relocated Demographics.xls
- __MACOSX/._Relocated Demographics.xls
- Relocated IESR(2).xls
- __MACOSX/._Relocated IESR(2).xls
- Relocated IESR.xls
- Relocated Radiation.xls
- __MACOSX/._Relocated Radiation.xls
- Relocated SDQ(2).xls
- __MACOSX/._Relocated SDQ(2).xls
- Relocated SDQ.xls
- Tokyo Radiation.xls
- __MACOSX/._Tokyo Radiation.xls
- Tokyo SDQ edited(2).xls
- __MACOSX/._Tokyo SDQ edited(2).xls
- Tokyo SDQ edited.xls
- Tokyo(E) Demographics.xls
- __MACOSX/._Tokyo(E) Demographics.xls
