# Supplementary material for: Assessing the Mental Health Impact of the 2011 Great Japan Earthquake, Tsunami, and Radiation Disaster on Elementary and Middle School Children in the Fukushima Prefecture of Japan
Source: PLoS One. 2017 Jan 18;12(1):e0170402. doi: 10.1371/journal.pone.0170402 (PMC5242473; doi:10.1371/journal.pone.0170402)
Supplement: S1 Supporting Information — (ZIP) [file pone.0170402.s001.zip › Capstone_Data.xls]

## Sheet: Sheet1
Study_ID	Gender	Age	Damag	ExpViol	TotalDiff	IES-R	School	Displacement	TotalDiffBin
F-E1	2	11	1	1	26	45	0	0	1
F-E2	2	11	0	0	18	22	0	0	1
F-E3	1	11	0	0	19	36	0	0	1
F-E4	2	10		0	28	48	0	0	1
F-E5	1	11	0	0	6	12	0	0	0
F-E6	2	9	0	0	13	2	0	0	0
F-E7	2	11	0	0	9	15	0	0	0
F-E8	1	12	0	0	12	14	0	0	0
F-E9	1	10	0	0	7	0	0	0	0
F-E10	2	14	1	0	10	35	0	0	0
F-E11	2	14	1	0	10	12	0	0	0
F-E12	2	10	0	0	11	39	0	0	0
F-E13	1	14	0	0	15	27	0	0	0
F-E14	1	12	0	0	17	12	0	0	1
F-E15	2	12		0	19	29	0	0	1
F-E16	2	11	0	0	17	1	0	0	1
F-E17	2	11	0	0	20	35	0	0	1
F-E18	2	9	1	1	24	39	0	0	1
F-E19	1	12	0	0	16	4	0	0	0
F-E20	1	11	0	0	23	13	0	0	1
F-E21	1	13	0	0	26	15	0	0	1
F-E22	2	14	0	0	8	2	0	0	0
F-E23	2	10	1	0	30	34	0	0	1
F-E24	2	13	0	0	15	21	0	0	0
F-E25	1	8	1	1	18	17	0	0	1
F-E26	2	11	1	0	21	28	0	0	1
F-E27	2	9	0	0	21	16	0	0	1
F-E28	2	9	0	0	19	43	0	0	1
F-E29	2	12		0	14	18	0	0	0
F-E30	1	7	0	0	37	28	0	0	1
F-E31	2	9	1	1	25	51	0	0	1
F-E32	2	10		0	12	4	0	0	0
F-E33	1	9	1	0	15	32	0	0	0
F-E34	1	14	1	0	6	5	0	0	0
F-E35	2	13	0	0	10	11	0	0	0
F-E36	2	11	0	0	18	23	0	0	1
F-E37	1	11	0	1	19	52	0	0	1
F-E38	1	9	0	0	30	51	0	0	1
F-E39	1	10	1	0	14	35	0	0	0
F-E40	1	14	0	0	7	4	0	0	0
F-E41	2	11	0	0	18	16	0	0	1
F-E42	2	13	0	0	14	34	0	0	0
F-E43	2	13	1	0	10	2	0	0	0
F-E44	2	8		0	22	8	0	0	1
F-E45	2	14	0	0	21	12	0	0	1
F-E46	2	14	0	0	15	34	0	0	0
F-E47	2	9	1	1	23	35	0	0	1
F-E48	1	11	1	1	15	47	0	0	0
F-E49	2	9		1	16	25	0	0	0
F-E50	2	11		0	16	83	0	0	0
F-E51	1	9	0	0	8	6	0	0	0
F-E52	2	12	0	0	7	7	0	0	0
F-E53	2	8	1	0	12	12	0	0	0
F-E54	1	12	0	0	12	13	0	0	0
F-E55	1	10	0	0	19	7	0	0	1
F-E56	2	9	1	0	29	40	0	0	1
F-E57	2	10	1	0	16	16	0	0	0
F-E58	1	13	1	0	19	3	0	0	1
F-E59	2	11	0	0	12	3	0	0	0
F-E60	1	9	1	1	22	27	0	0	1
F-E61	2	9	1	0	23	41	0	0	1
F-E62	2	9	0	1	28	54	0	0	1
F-E63	2	10	1	0	22	36	0	0	1
F-E64	1	12	0	0	23	47	0	0	1
F-E65	1	10	0	0	13	20	0	0	0
F-E66	2	9	0	0	14	22	0	0	0
F-E67	1	12	0	0	22	24	0	0	1
F-E68	1	11	0	0	9	11	0	0	0
F-E69	1	8	0	1	27	53	0	0	1
F-E70	2	13	0	0	13	21	0	0	0
F-E71	1	8	0	0	14	29	0	0	0
F-E72	2	14	0	0	12	38	0	0	0
F-E73	1	14	0	0	9	10	0	0	0
F-E74	1	11	0	0	10	4	0	0	0
F-E75	2	13	0	0	9	21	0	0	0
F-E76	2	13	0	0	14	2	0	0	0
F-E77	2	10	0	0	15	14	0	0	0
F-E78	2	10	1	0	10	6	0	0	0
F-E79	1	13	0	0	13	41	0	0	0
F-E80	2	10	0	0	26	28	0	0	1
F-E81	2	9	0	0	16	10	0	0	0
F-E82	1	8	0	0	15	20	0	0	0
F-E83	1	11	0	0	8	22	0	0	0
F-E84	1	10	1	0	17	17	0	0	1
F-E85	2	10	1	1	25	57	0	0	1
F-E86	1	8	0	0	16	23	0	0	0
F-E87	1	14	0	0	12	14	0	0	0
F-E88	2	13	0	0	16	53	0	0	0
F-E89	1	10	1	0	28	8	0	0	1
F-E90	2	10	0	0	13	11	0	0	0
F-E91	1	10	1	0	19	36	0	0	1
F-E92	1	14	0	1	17	66	0	0	1
F-E93	1	9	0	1	14	51	0	0	0
F-E94	2	10	0	0	16	18	0	0	0
F-E95	2	9	1	0	10	14	0	0	0
F-E96	1	8	1	0	24	4	0	0	1
F-E97	1	14	0	0	9	9	0	0	0
F-E98	2	12	0	0	10	5	0	0	0
F-E99	2	13		0	18	67	0	0	1
F-E100	1	10	1	0	11	38	0	0	0
F-E101	1	11	0	0	15	19	0	0	0
F-E102	1	14	0	0	19	25	0	0	1
F-E103	2	7	0	0	24	11	0	0	1
F-E104	1	13	1	1	22	18	0	0	1
F-E105	1	10	0	0	14	5	0	0	0
F-E106	1	10	0	0	12	42	0	0	0
F-E107	1	11	0	0	10	31	0	0	0
F-E108	1	11	0	0	11	35	0	0	0
F-E109	2	11	0	0	11	56	0	0	0
F-E110	1	11	1	0	11	16	0	0	0
F-E111	1	10	0	0	24	12	0	0	1
F-E112	1	11	0	0	8	9	0	0	0
F-E113	1	12	1	0	11	16	0	0	0
F-E114	1	9	1	0	13	1	0	0	0
F-E115	1	8	0	0	23	19	0	0	1
F-E116	2	9	0	0	15	7	0	0	0
F-E117	1	11	1	0	10	13	0	0	0
F-E118	2	8	0	0	13	12	0	0	0
F-E119	1	11	1	1	21	24	0	0	1
F-E120	2	9	1	0	21	31	0	0	1
F-E121	1	8	1	0	13	35	0	0	0
F-E122	1	9	0	0	30	26	0	0	1
F-E123	2	11	0	0	28	40	0	0	1
F-E124	1	10	0	0	9	3	0	0	0
F-E125	2	10	1	0	27	56	0	0	1
F-E126	2	9	1	0	12	10	0	0	0
F-E127	1	12	1	0	14	3	0	0	0
F-E128	1	11	0	0	24	44	0	0	1
F-E129	1	9	0	0	25	11	0	0	1
F-E130	2	13	0	0	12	0	0	0	0
F-E131	1	12	1	0	10	1	0	0	0
F-E132	2	9	0	0	24	43	0	0	1
F-E133	2	9	0	0	10	3	0	0	0
F-E134	1	13	0	0	18	21	0	0	1
F-E135	1	13	1	0	32	13	0	0	1
F-E136	2	12	0	1	13	25	0	0	0
F-E137	1	14		0	25	10	0	0	1
F-E138	2	8	0	0	31	46	0	0	1
F-E139	2	11	0	0	20	37	0	0	1
F-E140	2	9	1	0	10	55	0	0	0
F-E141	1	10	1	0	18	16	0	0	1
F-E142	2	9	0	0	16	68	0	0	0
F-E143	1	11	0	0	26	15	0	0	1
F-E144	1	10	0	0	5	6	0	0	0
F-E145	1	8	0	1	32	50	0	0	1
F-E146	1	14	0	0	11	1	0	0	0
F-E147	2	12	0	0	7	0	0	0	0
F-E148	2	12	1	0	7	2	0	0	0
F-E149	1	7	1	0	19	32	0	0	1
F-E150	99	12	0	0	13	31	0	0	0
F-E151	1	9	1	0	21	57	0	0	1
F-E152	1	11	0	1	14	2	0	0	0
F-E153	2	13	1	0	15	8	0	0	0
F-E154	1	10	1	0	22	35	0	0	1
F-E155	2	9		0	18	86	0	0	1
F-E156	1	9	1	1	13	15	0	0	0
F-E157	2	9	0	0	8	22	0	0	0
F-E158	1	10	0	0	14	12	0	0	0
F-E159	1	14	0	0	8	0	0	0	0
F-E160	1	9	1	0	18	35	0	0	1
F-E161	2	12	0	0	20	32	0	0	1
F-E162	1	9	0	0	19	11	0	0	1
F-E163	1	9	1	0	24	40	0	0	1
F-E164	2	14	0	0	12	27	0	0	0
F-E165	2	13	1	0	11	29	0	0	0
F-E166	1	13	0	0	16	3	0	0	0
F-E167	2	11	0	0	14	46	0	0	0
F-E168	2	11	0	0	18	2	0	0	1
F-E169	1	9	0	1	20	39	0	0	1
F-E170	2	9	0	0	12	12	0	0	0
F-E171	2	8		0	28	47	0	0	1
F-E172	2	9	0	0	21	28	0	0	1
F-E173	1	13	0	0	9	40	0	0	0
F-E174	2	10	0	0	10	32	0	0	0
F-E175	1	12	0	0	12	8	0	0	0
F-E176	1	8	0	0	20	9	0	0	1
F-E177	1	14	0	0	26	31	0	0	1
F-E178	2	13	1	0	25	18	0	0	1
F-E179	2	12	0	0	8	6	0	0	0
F-E180	1	7	0	0	13	31	0	0	0
F-E181	1	10	0	0	20	30	0	0	1
F-E182	2	10	1	0	18	59	0	0	1
F-E183	2	10	0	1	24	54	0	0	1
F-E184	1	7	1	0	11	7	0	0	0
F-E185	1	9	0	0	23	9	0	0	1
F-E186	2	8	0	0	22	38	0	0	1
F-E187	1	6	0	0	15	28	0	0	0
F-E188	1	13	1	1	12	17	0	0	0
F-E189	1	8	0	1	22	8	0	0	1
F-E190	1	5	0	0	16	9	0	0	0
F-E191	1	10		0	15	29	0	0	0
F-E192	2	9	1	0	9	3	0	0	0
F-E193	2	8	1	0	17	19	0	0	1
F-E194	2	8	1	0	14	9	0	0	0
F-E195	2	9	0	0	12	19	0	0	0
F-E196	2	8	0	0	20	6	0	0	1
F-E197	1	7		0	28	27	0	0	1
F-E198	2	9	0	1	17	6	0	0	1
F-E199	1	8	0	1	17	51	0	0	1
F-E200	2	11	0	0	12	42	0	0	0
F-E201	2	14	0	0	19	31	0	0	1
F-E202	2	11	1	0	10	55	0	0	0
F-E203	2	13	0	0	13	31	0	0	0
F-E204	2	14	1	0	11	5	0	0	0
F-E205	2	9	0	0	23	12	0	0	1
F-E206	2	9	1	0	20	26	0	0	1
F-E207	2	9	0	0	19	18	0	0	1
F-E208	1	9	0	0	14	13	0	0	0
F-E209	1	7	0	0	15	13	0	0	0
F-E210	1	9	0	0	23	24	0	0	1
F-E211	2	10	0	0	28	18	0	0	1
F-M1	1	16	0	0	15	13	1	0	0
F-M2	2	15	0	0	14	12	1	0	0
F-M3	1	16	1	0	16	25	1	0	0
F-M4	1	16	0	0	7	5	1	0	0
F-M5	1	16	1	1	20	42	1	0	1
F-M6	2	15	1	1	25	67	1	0	1
F-M7	2	16	0	0	14	6	1	0	0
F-M8	1	15	0	0	12	12	1	0	0
F-M9	2	14		0	28	0	1	0	1
F-M10	2	15	0	0	10	19	1	0	0
F-M11	2	14	0	0	8	0	1	0	0
F-M12	1	15	0	0	12	6	1	0	0
F-M13	2	15	1	0	12	16	1	0	0
F-M14	2	15	0	0	25	7	1	0	1
F-M15	2	16	0	1	10	17	1	0	0
F-M16	1	16	0	0	8	0	1	0	0
F-M17	1	15	0	0	12	42	1	0	0
F-M18	2	16	1	0	15	32	1	0	0
F-M19	1	15	1	1	8	16	1	0	0
F-M20	1	16	0	0	14	6	1	0	0
F-M21	2	16	0	0	8	23	1	0	0
F-M22	1	15	0	0	10	0	1	0	0
F-M23	1	16	0	0	7	3	1	0	0
F-M24	1	16	0	0	18	27	1	0	1
F-M25	2	15	0	0	12	1	1	0	0
F-M26	1	15	0	0	10	11	1	0	0
F-M27	2	16	0	0	10	5	1	0	0
F-M28	1	15	1	0	10	4	1	0	0
F-M29	2	15	0	1	14	21	1	0	0
F-M30	2	16	0	0	13	5	1	0	0
F-M31	1	15	1	0	7	20	1	0	0
F-M32	1	15		0	9	5	1	0	0
F-M33	1	14	1	0	20	46	1	0	1
F-M34	2	15	0	0	16	16	1	0	0
F-M35	2	15	0	0	16	22	1	0	0
F-M36	2	16	1	1	11	4	1	0	0
F-M37	2	15	1	0	8	40	1	0	0
F-M38	1	15	0	0	14	3	1	0	0
F-M39	1	15	0	1	13	54	1	0	0
F-M40	2	15	0	0	18	4	1	0	1
F-M41	1	16	1	0	10	27	1	0	0
F-M42	1	15	1	1	14	13	1	0	0
F-M43	2	15	0	0	13	6	1	0	0
F-M44	2	15	0	0	17	17	1	0	1
F-M45	1	15		0	30	37	1	0	1
F-M46	2	18	1	0	10	1	1	0	0
F-M47	2	15	0	0	19	20	1	0	1
F-M48	1	15	1	0	13	29	1	0	0
F-M49	2	14	1	0	23	25	1	0	1
F-M50	2	16	0	0	9	20	1	0	0
F-M51	1	15	0	0	10	2	1	0	0
F-M52	2	15	0	0	11	2	1	0	0
F-M53	1	16	0	0	19	17	1	0	1
F-M54	2	15	1	0	11	43	1	0	0
F-M55	1	15	1	0	13	27	1	0	0
F-M56	2	15		0	15	2	1	0	0
F-M57	1	15	1	0	24	38	1	0	1
F-M58	1	15	1	0	18	34	1	0	1
F-M59	1	14	1	1	9	6	1	0	0
F-M60	2	15	1	0	8	0	1	0	0
F-M61	1	15	0	0	25	43	1	0	1
F-M62	1	15	0	0	12	1	1	0	0
F-M63	2	15	1	0	13	4	1	0	0
F-M64	1	15	1	1	12	3	1	0	0
F-M65	2	15	0	0	37	11	1	0	1
F-M66	1	15	0	0	11	23	1	0	0
F-M67	2	15	1	0	22	20	1	0	1
F-M68	2	15	0	0	16	16	1	0	0
F-M69	1	15	1	1	11	17	1	0	0
F-M70	1	16	0	0	12	6	1	0	0
F-M71	2	15	1	0	11	1	1	0	0
F-M72	1	15	1	0	23	65	1	0	1
F-M73	2	18	1	0	7	9	1	0	0
F-M74	2	15	0	0	8	31	1	0	0
F-M75	1	14	1	0			1	0
F-M76	2	15	1	0	12	8	1	0	0
F-M77	2	15		0	9	7	1	0	0
F-M78	2	14		0	11	8	1	0	0
F-M79	2	15	1	0	13	42	1	0	0
F-M80	2	16	0	0	16	31	1	0	0
F-M81	2	16		0	12	7	1	0	0
F-M82	2	14	0	0	12	17	1	0	0
F-M83	2	15	0	0	16	33	1	0	0
F-M84	2	14	0	0	22	15	1	0	1
F-M85	2	15	0	0	20	12	1	0	1
F-M86	2	16	1	1	22	48	1	0	1
F-M87	1	15	0	0	12	20	1	0	0
F-M88	1	15	1	0	7	23	1	0	0
F-M89	1	14	0	0	15	12	1	0	0
F-M90	1	16	0	0	25	21	1	0	1
F-M91	2	16	1	0	20	45	1	0	1
F-M92	1	14	0	0	14	40	1	0	0
F-M93	2	15	0	0	10	1	1	0	0
F-M94	2	16	1	0	15	31	1	0	0
F-M95	2	16	1	0	11	26	1	0	0
F-M96	2	16	1	0	8	6	1	0	0
F-M97	1	16	0	0	16	28	1	0	0
F-M98	2	15	0	0	21	26	1	0	1
F-M99	1	15	0	0	9	4	1	0	0
F-M100	2	16	1	1	10	0	1	0	0
F-M101	1	14	1	0	10	22	1	0	0
F-M102	2	15	0	0	8	6	1	0	0
F-M103	1	15	0	0	13	23	1	0	0
F-M104	1	15	0	0	7	28	1	0	0
F-M105	2	16	0	0	12	20	1	0	0
F-M106	1	15	0	0	18	18	1	0	1
F-M107	1	14	0	1	18	52	1	0	1
F-M108	1	16	1	0	8	12	1	0	0
F-M109	2	15	1	0	20	0	1	0	1
F-M110	1	16	1	1	9	2	1	0	0
F-M111	1	17	0	0	15	20	1	0	0
F-M112	1	15	0	0	5	3	1	0	0
F-M113	2	16	0	0		33	1	0
F-M114	1	15	0	0	16	8	1	0	0
F-M115	1	15	0	0	14	14	1	0	0
F-M116	1	16	0	0	19	28	1	0	1
F-M117	2	15	0	0	12	5	1	0	0
F-M118	1	15	1	1	18	9	1	0	1
R1	1	8	1	1	16	1	0	1	0
R2	1	9	1	1	34	37	0	1	1
R3	1	9		1	33	53	0	1	1
R4	2	8	1	0	19	21	0	1	1
R5	1	13	1	0	30	42	0	1	1
R6	2	14	1	1	24	33	0	1	1
R7	2	13	1	0	8	7	0	1	0
R8	1	9	1	0	19	29	0	1	1
R9	1	14	1	1	12	53	0	1	0
R10	1	8	1	0	10	3	0	1	0
R11	1	13	1	0	17	19	0	1	1
R12	1	13	1	0	10	16	0	1	0
R13	2	14	1	0	35	34	0	1	1
R14	2	8	1	0	16	55	0	1	0
R15	2	11	1	0	21	40	0	1	1
R16	1	14	1	0	23	48	0	1	1
R17	1	16	1	0	7	33	1	1	0
R18	2	14	1	0	10	40	0	1	0
R19	2	14	1	0	22	47	0	1	1
R20	1	8	1	0	18	17	0	1	1
R21	1	10	1	0	15	32	0	1	0
R22	1	14	1	0	9	65	0	1	0
R23	2	14	1	1	21	88	0	1	1
R24	1	12	1	0	13	43	0	1	0
R25	2	9	1	0	19	35	0	1	1
R26	2	10	1	0	12	42	0	1	0
R27	1	10		0	36	7	0	1	1
R28	2	16	1	0	11	24	1	1	0
R29	2	12	1	0	15	3	0	1	0
R30	2	8	1	0	18	44	0	1	1
R31	1	13	1	1	18	24	0	1	1
R32	1	16	1	0	7	17	1	1	0
R33	2	12	1	0	16	25	0	1	0
R34	2	13	1	0	12	18	0	1	0
R35	2	11	1	0	17	38	0	1	1
R36	2	14	1	0	10	8	0	1	0
R37	1	14		0	14	6	0	1	0
R38	1	10	1	0		23	0	1
R39	1	9	1	0	24	19	0	1	1
R40	1	8		0	8	11	0	1	0
R41	1	10	1	0	27	49	0	1	1
R42	1	10		0	21	59	0	1	1
R43	1	11	1	0	28	59	0	1	1
R44	1	9	1	0	20	33	0	1	1
R45	1	11	1	0	20	28	0	1	1
R46	1	9	1	0	20	22	0	1	1
R47	1	12	1	1	8	22	0	1	0
R48	1	8	1	0	20	21	0	1	1
R49	2	9	1	0	17	18	0	1	1
R50	1	15	1	0	10	34	1	1	0
R51	2	15	1	0	28	34	1	1	1
R52	1	15	1	0	15	19	1	1	0
R53	1	14	1	1	12	0	0	1	0
R54	1	15	1	0	28	64	1	1	1
