# Supplementary material for: Assessing the Mental Health Impact of the 2011 Great Japan Earthquake, Tsunami, and Radiation Disaster on Elementary and Middle School Children in the Fukushima Prefecture of Japan
Source: PLoS One. 2017 Jan 18;12(1):e0170402. doi: 10.1371/journal.pone.0170402 (PMC5242473; doi:10.1371/journal.pone.0170402)
Supplement: S1 Supporting Information — (ZIP) [file pone.0170402.s001.zip › Fukushima(E) Demographics.xls]

## Sheet: Sheet1
Study_ID	Gender	Age	Year	Month	Move	Damag	MoveXs	Home	School	SchoolXs	Place	SelfHurt	FamHurt	Died	During	ExpViol	PostExp1	PostExp2	PostExp3	PostExp4	PostExp5	PostExp6	PostExp7	PostExp8	PostExp9		TotalDiff	IES-R
F-E1	2	11	13	7	3	1	99	1	2		1	2	1	2	5	1	2	2	1	2	2	2	1	2	1		26	45
F-E2	2	11	13	11	1	0	99	1	2		1	2	2	2	5	0	1	2	2	2	2	2	2	2	2		18	22
F-E3	1	11	13	10	1	0	99	1	2		2	2	2	2	5	0	1	2	2	2	2	2	2	2	2		19	36
F-E4	2	10	14	7	99	99	99	1	2		1	2	2	2	5	0	1	2	2	2	2	2	2	2	2		28	48
F-E5	1	11	13	9	1	0	99	1	2		2	2	2	2	5	0	1	2	2	2	2	2	2	2	2		6	12
F-E6	2	9	15	7	1	0	99	1	2		2	2	2	2	5	0	1	2	2	2	2	2	2	2	2		13	2
F-E7	2	11	13	6	1	0	99	1	2		1	2	2	2	5	0	1	2	2	2	2	2	2	2	2		9	15
F-E8	1	12	12	1	1	0	99	1	2		3	2	2	2	5	0	2	2	2	2	2	2	2	2	2		12	14
F-E9	1	10	14	4	1	0	99	1	2		2	2	2	2	5	0	1	2	1	2	1	1	2	2	2		7	0
F-E10	2	14	10	6	3	1	99	1	2		3	2	2	2	5	0	2	2	2	2	2	1	2	1	2		10	35
F-E11	2	14	10	10	3	1	99	1	2		2	2	2	2	5	0	1	2	2	2	2	1	2	2	2		10	12
F-E12	2	10	14	11	1	0	99	1	2		2	2	2	2	5	0	1	2	2	2	1	1	2	2	2		11	39
F-E13	1	14	10	7	1	0	99	3	2		3	2	2	2	5	0	1	2	2	2	2	1	2	2	2		15	27
F-E14	1	12	12	2	1	0	99	1	2		1	2	2	2	5	0	1	2	2	2	2	2	2	2	2		17	12
F-E15	2	12	12	6	99	99	99	1	2		2	2	2	2	5	0	1	2	2	2	2	2	2	2	2		19	29
F-E16	2	11	13	7	1	0	99	1	2		1	2	2	2	5	0	2	2	1	2	2	1	2	2	2		17	1
F-E17	2	11	13	3	1	0	99	1	2		1	2	2	2	5	0	2	2	1	2	1	1	2	2	1		20	35
F-E18	2	9	15	10	3	1	99	1	2		2	2	2	1	5	1	1	2	2	2	2	2	2	2	1		24	39
F-E19	1	12	12	2	1	0	99	1	2		3	2	2	2	5	0	1	2	2	2	1	2	2	2	1		16	4
F-E20	1	11	13	10	1	0	99	1	2		1	2	2	2	5	0	2	2	2	2	2	2	2	2	2		23	13
F-E21	1	13	11	11	1	0	99	1	2		1	2	2	2	5	0	2	2	2	2	2	2	2	2	2		26	15
F-E22	2	14	10	4	1	0	99	2	2		3	2	2	2	5	0	1	2	2	2	2	2	2	2	2		8	2
F-E23	2	10	14	6	3	1	99	1	2		2	2	2	2	5	0	2	2	1	2	1	2	2	2	1		30	34
F-E24	2	13	11	99	1	0	99	1	2		1	2	2	2	5	0	2	2	2	2	1	1	2	2	2		15	21
F-E25	1	8	16	5	3	1	99	1	2		2	2	1	2	5	1	1	2	1	2	2	2	2	2	1		18	17
F-E26	2	11	13	11	2	1	1	1	2		1	2	2	2	5	0	2	2	1	2	1	1	2	2	2		21	28
F-E27	2	9	15	4	1	0	99	1	2		3	2	2	2	5	0	2	2	2	2	2	1	1	2	2		21	16
F-E28	2	9	15	7	1	0	99	1	2		3	2	2	2	5	0	2	2	2	2	1	1	2	2	2		19	43
F-E29	2	12	12	12	99	99	99	3	2		1	2	2	2	5	0	1	2	2	2	2	2	2	2	2		14	18
F-E30	1	7	17	2	1	0	99	1	2		2	2	2	2	5	0	2	2	2	2	1	2	2	2	2		37	28
F-E31	2	9	15	9	3	1	99	1	2		2	2	1	1	5	1	2	1	1	2	2	2	1	2	2		25	51
F-E32	2	10	14	4	99	99	99	1	2		3	2	2	2	5	0	2	2	2	2	2	2	1	2	2		12	4
F-E33	1	9	15	2	3	1	99	1	2		3	2	2	2	5	0	2	2	1	2	2	1	2	2	2		15	32
F-E34	1	14	10	7	3	1	99	1	2		2	2	2	2	5	0	1	2	1	2	2	2	2	2	2		6	5
F-E35	2	13	11	12	1	0	99	7	2		2	2	2	2	5	0	2	2	2	2	2	2	2	2	2		10	11
F-E36	2	11	13	7	1	0	99	3	2		2	2	2	2	5	0	2	2	2	2	1	1	1	2	1		18	23
F-E37	1	11	13	10	1	0	99	3	2		1	2	1	2	5	1	2	2	2	2	1	2	1	2	2		19	52
F-E38	1	9	15	3	1	0	99	1	2		1	2	2	2	5	0	2	2	2	2	1	1	2	2	1		30	51
F-E39	1	10	14	7	3	1	99	3	2		2	2	2	2	5	0	1	2	2	2	2	2	2	2	2		14	35
F-E40	1	14	10	11	1	0	99	1	2		1	2	2	2	5	0	1	2	2	2	2	2	2	2	2		7	4
F-E41	2	11	13	3	1	0	99	1	2		2	2	2	2	5	0	1	2	2	2	2	2	2	2	2		18	16
F-E42	2	13	11	5	1	0	99	1	2		1	2	2	2	5	0	1	2	2	2	2	2	2	2	2		14	34
F-E43	2	13	11	5	3	1	99	1	2		2	2	2	2	5	0	1	2	2	2	2	2	2	2	2		10	2
F-E44	2	8	16	2	99	99	99	2	2		2	2	2	2	5	0	2	2	2	2	2	2	2	2	2		22	8
F-E45	2	14	10	5	1	0	99	3	2		1	2	2	2	5	0	2	2	2	2	2	1	1	2	2		21	12
F-E46	2	14	10	4	1	0	99	1	2		1	2	2	2	5	0	1	2	2	2	2	2	2	2	2		15	34
F-E47	2	9	15	1	3	1	99	1	2		1	2	1	2	1	1	2	2	2	2	1	1	1	2	2		23	35
F-E48	1	11	13	4	3	1	99	1	2		1	2	2	1	5	1	2	2	1	2	1	2	2	2	1		15	47
F-E49	2	9	15	4	99	99	99	3	99		3	2	1	1	5	1	2	2	2	2	2	2	2	2	2		16	25
F-E50	2	11	13	5	99	99	99	1	1	1	1	2	2	2	5	0	2	2	1	2	2	2	2	2	2		16	83
F-E51	1	9	15	8	1	0	99	1	2		2	2	2	2	5	0	2	2	2	2	2	2	1	2	2		8	6
F-E52	2	12	12	8	1	0	99	1	2		3	2	2	2	5	0	2	2	2	2	2	2	1	2	2		7	7
F-E53	2	8	16	5	3	1	99	1	2		2	2	2	2	5	0	1	2	1	2	1	2	2	2	2		12	12
F-E54	1	12	12	12	1	0	99	1	2		1	2	2	2	5	0	2	2	2	2	2	2	1	2	2		12	13
F-E55	1	10	14	7	1	0	99	1	2		2	2	2	2	5	0	2	2	1	2	2	2	2	2	1		19	7
F-E56	2	9	15	7	3	1	99	1	2		2	2	2	2	5	0	2	2	1	2	2	2	2	2	2		29	40
F-E57	2	10	14	4	3	1	99	1	2		2	2	2	2	5	0	2	2	2	2	2	2	2	2	1		16	16
F-E58	1	13	11	12	3	1	99	1	2		1	2	2	2	5	0	1	2	2	2	1	1	2	2	2		19	3
F-E59	2	11	13	3	1	0	99	3	2		1	2	2	2	5	0	1	2	2	2	2	2	2	2	2		12	3
F-E60	1	9	15	8	2	1	1	1	2		3	2	2	1	5	1	2	2	1	2	2	1	2	2	1		22	27
F-E61	2	9	15	12	3	1	99	1	2		1	2	2	2	5	0	2	2	1	2	2	2	2	2	1		23	41
F-E62	2	9	15	11	1	0	99	3	2		3	2	1	1	5	1	2	2	1	2	1	1	2	2	1		28	54
F-E63	2	10	14	12	3	1	99	1	2		3	2	2	2	5	0	1	2	2	2	2	2	2	2	2		22	36
F-E64	1	12	12	10	1	0	99	3	2		1	2	2	2	5	0	1	2	2	2	2	2	2	2	2		23	47
F-E65	1	10	14	9	1	0	99	3	2		1	2	2	2	5	0	2	2	2	2	2	2	1	2	2		13	20
F-E66	2	9	15	1	1	0	99	1	2		2	2	2	2	5	0	2	2	2	2	2	2	2	2	2		14	22
F-E67	1	12	12	11	1	0	99	1	2		2	2	2	2	5	0	2	1	2	2	2	2	2	2	2		22	24
F-E68	1	11	13	4	1	0	99	1	2		3	2	2	2	5	0	1	2	2	2	2	2	2	2	2		9	11
F-E69	1	8	16	4	1	0	99	3	2		2	2	1	2	5	1	2	2	2	2	1	1	2	2	2		27	53
F-E70	2	13	11	3	1	0	99	1	2		1	2	2	2	5	0	1	2	2	2	2	2	2	2	2		13	21
F-E71	1	8	16	8	1	0	99	3	2		3	2	2	2	5	0	1	2	2	2	2	2	2	2	2		14	29
F-E72	2	14	10	5	1	0	99	3	2		3	2	2	2	5	0	2	2	2	2	2	2	2	2	1		12	38
F-E73	1	14	10	4	1	0	99	1	2		1	2	2	2	5	0	2	2	2	2	2	1	2	2	2		9	10
F-E74	1	11	13	10	1	0	99	1	2		1	2	2	2	5	0	1	2	2	2	2	1	2	2	2		10	4
F-E75	2	13	11	10	1	0	99	1	2		1	2	2	2	5	0	1	2	1	2	2	2	2	2	2		9	21
F-E76	2	13	11	8	1	0	99	1	2		2	2	2	2	5	0	1	2	2	2	2	2	2	2	2		14	2
F-E77	2	10	14	8	1	0	99	1	2		2	2	2	2	5	0	1	2	2	2	2	2	2	2	2		15	14
F-E78	2	10	14	12	3	1	99	1	2		2	2	2	2	5	0	2	2	1	2	1	1	2	2	2		10	6
F-E79	1	13	11	8	1	0	99	1	2		3	2	2	2	5	0	2	2	1	2	2	1	2	2	2		13	41
F-E80	2	10	14	6	1	0	99	1	2		1	2	2	2	5	0	2	2	2	2	1	2	1	2	2		26	28
F-E81	2	9	15	1	1	0	99	1	2		3	2	2	2	5	0	2	2	2	2	2	1	2	2	2		16	10
F-E82	1	8	16	3	1	0	99	3	2		1	2	2	2	5	0	2	2	1	2	2	2	2	2	2		15	20
F-E83	1	11	13	12	1	0	99	1	2		1	2	2	2	5	0	2	2	2	2	2	2	1	2	2		8	22
F-E84	1	10	14	7	3	1	99	1	2		2	2	2	2	5	0	1	2	2	2	1	2	1	2	1		17	17
F-E85	2	10	14	7	3	1	99	1	2		2	2	2	1	4	1	1	2	1	2	1	1	2	2	1		25	57
F-E86	1	8	16	1	1	0	99	7	99		99	2	2	2	5	0	2	2	2	2	2	2	2	2	2	entire pages are blank	16	23
F-E87	1	14	10	10	1	0	99	1	2		3	2	2	2	5	0	2	2	1	2	1	2	2	2	1		12	14
F-E88	2	13	11	1	1	0	99	3	2		3	2	2	2	5	0	2	2	2	2	1	2	2	2	1		16	53
F-E89	1	10	14	1	3	1	99	1	2		1	2	2	2	5	0	2	2	1	2	2	2	1	2	2		28	8
F-E90	2	10	14	7	1	0	99	1	2		1	2	2	2	5	0	2	2	2	2	2	2	2	2	1		13	11
F-E91	1	10	14	2	3	1	99	1	2		1	2	2	2	5	0	2	2	1	2	1	1	2	2	2		19	36
F-E92	1	14	10	9	1	0	99	3	2		3	2	2	2	3	1	2	2	2	2	1	2	2	2	2		17	66
F-E93	1	9	15	6	1	0	99	3	2		3	2	2	2	3	1	2	2	2	2	2	2	2	2	2	entire page is blank	14	51
F-E94	2	10	14	2	1	0	99	1	2		1	2	2	2	5	0	1	2	2	2	2	2	2	2	2		16	18
F-E95	2	9	15	5	3	1	99	1	2		2	2	2	2	5	0	2	2	1	2	1	2	2	2	2		10	14
F-E96	1	8	16	4	2	1	1	3	1	1	1	2	2	2	5	0	2	2	1	2	2	2	2	2	1		24	4
F-E97	1	14	10	8	1	0	99	3	2		1	2	2	2	5	0	2	2	2	2	2	2	1	2	2		9	9
F-E98	2	12	12	11	1	0	99	1	2		3	2	2	2	5	0	2	2	2	2	2	2	2	2	1		10	5
F-E99	2	13	11	5	99	99	99	7	1	1	2	2	2	2	5	0	2	2	2	2	2	2	2	2	2	moved but returned	18	67
F-E100	1	10	14	8	3	1	99	1	2		3	2	2	2	5	0	2	2	2	2	2	1	2	2	2		11	38
F-E101	1	11	13	4	1	0	99	1	2		1	2	2	2	5	0	1	2	1	2	2	2	2	2	2		15	19
F-E102	1	14	10	4	1	0	99	1	2		1	2	2	2	5	0	1	2	2	2	2		2	2	2		19	25
F-E103	2	7	17	1	1	0	99	1	2		3	2	2	2	5	0	1	2	2	2	2	2	2	2	2		24	11
F-E104	1	13	11	3	3	1	99	1	2		1	2	1	2	5	1	2	2	2	2	2	2	2	2	1		22	18
F-E105	1	10	14	5	1	0	99	1	2		2	2	2	2	5	0	1	2	2	2	2	1	2	2	1		14	5
F-E106	1	10	14	10	1	0	99	3	2		3	2	2	2	5	0	2	2	2	2	2	1	2	2	2		12	42
F-E107	1	11	13	6	1	0	99	1	2		1	2	2	2	5	0	2	2	2	2	1	2	2	2	2	relocated for 1 week, then returned	10	31
F-E108	1	11	13	8	1	0	99	1	2		1	2	2	2	5	0	2	2	1	2	2	1	2	2	2		11	35
F-E109	2	11	13	9	1	0	99	3	2		1	2	2	2	5	0	2	2	2	2	1	2	2	2	1		11	56
F-E110	1	11	13	6	3	1	99	1	2		1	2	2	2	5	0	2	2	1	2	1	1	1	2	2		11	16
F-E111	1	10	14	12	1	0	99	3	2		2	2	2	2	5	0	2	2	2	2	2	2	1	2	2		24	12
F-E112	1	11	13	9	1	0	99	1	2		1	2	2	2	5	0	1	2	2	2	2	1	2	2	2		8	9
F-E113	1	12	12	8	3	1	99	1	2		2	2	2	2	5	0	1	2	1	2	2	2	2	2	2		11	16
F-E114	1	9	15	4	3	1	99	1	2		2	2	2	2	5	0	2	2	2	2	2	2	2	2	2		13	1
F-E115	1	8	16	2	1	0	99	1	2		3	2	2	2	5	0	2	2	2	2	2	1	2	2	2		23	19
F-E116	2	9	15	1	1	0	99	3	2		2	2	2	2	5	0	2	2	2	2	2	2	2	2	2	blank page	15	7
F-E117	1	11	13	10	3	1	99	1	2		1	2	2	2	5	0	1	2	2	2	2	2	2	2	2		10	13
F-E118	2	8	16	6	1	0	99	1	2		2	2	2	2	5	0	1	2	2	2	2	2	2	2	2	wanted to relocate, but couldn't b/c of money	13	12
F-E119	1	11	13	3	3	1	99	1	2		1	2	1	1	5	1	1	2	2	2	2	2	2	2	2		21	24
F-E120	2	9	15	9	3	1	99	1	2		3	2	2	2	5	0	2	2	1	2	2	2	2	2	2		21	31
F-E121	1	8	16	6	3	1	99	1	2		1	2	2	2	5	0	1	2	2	2	2	2	2	2	2		13	35
F-E122	1	9	15	12	1	0	99	1	2		2	2	2	2	5	0	1	2	2	2	2	2	2	2	2		30	26
F-E123	2	11	13	9	1	0	99	1	2		1	2	2	2	5	0	1	2	2	2	1	1	2	2	2		28	40
F-E124	1	10	14	4	1	0	99	7	2		3	2	2	2	5	0	2	2	2	2	2	2	2	2	2		9	3
F-E125	2	10	14	8	3	1	99	3	2		3	2	2	2	5	0	2	2	2	2	2	1	1	2	2		27	56
F-E126	2	9	15	4	3	1	99	1	2		2	2	2	2	5	0	2	2	2	2	2	2	2	2	2		12	10
F-E127	1	12	12	2	3	1	99	1	2		1	2	2	2	5	0	1	2	2	2	2	2	2	2	2		14	3
F-E128	1	11	13	1	1	0	99	1	2		1	2	2	2	5	0	2	2	1	2	1	2	2	2	2		24	44
F-E129	1	9	15	7	1	0	99	3	2		3	2	2	2	5	0	2	2	2	2	2	2	1	2	2		25	11
F-E130	2	13	11	9	1	0	99	1	2		2	2	2	2	5	0	1	2	2	2	2	2	2	2	2		12	0
F-E131	1	12	12	12	3	1	99	1	2		2	2	2	2	5	0	1	2	2	2	2	2	2	2	2		10	1
F-E132	2	9	15	6	1	0	99	1	2		2	2	2	2	5	0	1	2	2	2	1	1	2	2	2		24	43
F-E133	2	9	15	4	1	0	99	3	2		2	2	2	2	5	0	1	2	2	2	1	2	2	2	2		10	3
F-E134	1	13	11	10	1	0	99	1	2		2	2	2	2	5	0	2	2	1	2	2	1	2	2	2		18	21
F-E135	1	13	11	11	3	1	99	1	2		1	2	2	2	5	0	2	2	1	2	2	2	2	2	1		32	13
F-E136	2	12	12	12	1	0	99	1	2		1	2	2	1	5	1	2	2	2	2	1	1	2	2	2		13	25
F-E137	1	14	10	6	99	99	99	2	2		3	2	2	2	5	0	2	1	2	2	2	1	2	2	2		25	10
F-E138	2	8	16	3	1	0	99	3	2		2	2	2	2	5	0	2	2	2	2	1	2	1	2	2		31	46
F-E139	2	11	13	9	1	0	99	1	2		1	2	2	2	5	0	1	2	2	2	2	2	2	2	1		20	37
F-E140	2	9	15	10	3	1	99	3	2		2	2	2	2	5	0	1	2	2	2	2	1	2	2	2		10	55
F-E141	1	10	14	8	3	1	99	7	2		2	2	2	2	5	0	2	2	1	2	1	2	2	2	1		18	16
F-E142	2	9	15	6	1	0	99	1	2		3	2	2	2	5	0	2	2	1	2	1	2	2	2	2		16	68
F-E143	1	11	13	9	1	0	99	1	2		1	2	2	2	5	0	1	2	2	2	2	2	2	2	2		26	15
F-E144	1	10	14	5	1	0	99	1	2		3	2	2	2	5	0	2	2	2	2	1	2	2	2	2		5	6
F-E145	1	8	16	6	1	0	99	1	2		3	2	2	1	5	1	2	2	2	2	1	1	2	2	2		32	50
F-E146	1	14	10	12	1	0	99	1	2		3	2	2	2	5	0	1	2	1	2	1	2	2	2	2		11	1
F-E147	2	12	12	6	1	0	99	1	2		1	2	2	2	5	0	1	2	2	2	2	2	2	2	2		7	0
F-E148	2	12	12	7	3	1	99	1	99		99	2	2	2	5	0	2	2	2	2	2	2	2	2	2	entire pages are blank	7	2
F-E149	1	7	17	2	3	1	99	1	2		2	2	2	2	5	0	1	2	2	2	2	2	2	2	2		19	32
F-E150	99	12	12	2	1	0	99	1	2		1	2	2	2	5	0	2	2	1	2	1	1	2	2	2		13	31
F-E151	1	9	15	4	3	1	99	1	2		2	2	2	2	5	0	1	2	2	2	1	2	2	2	2		21	57
F-E152	1	11	13	9	1	0	99	1	2		1	2	2	2	3	1	1	2	2	2	2	2	2	2	2		14	2
F-E153	2	13	11	11	3	1	99	1	2		1	2	2	2	5	0	2	2	2	2	2	2	2	2	2		15	8
F-E154	1	10	14	6	3	1	99	1	2		2	2	2	2	5	0	1	2	2	2	2	2	2	2	2		22	35
F-E155	2	9	15	99	99	99	99	1	2		1	2	2	2	5	0	2	2	2	2	2	2	2	2	2		18	86
F-E156	1	9	15	6	3	1	99	1	2		3	2	2	2	3	1	1	2	2	2	2	2	2	2	2		13	15
F-E157	2	9	15	7	1	0	99	1	2		2	2	2	2	5	0	2	2	2	2	2	2	2	2	2		8	22
F-E158	1	10	14	5	1	0	99	1	2		2	2	2	2	5	0	2	2	2	2	2	1	2	1	1		14	12
F-E159	1	14	10	5	1	0	99	1	2		2	2	2	2	5	0	1	2	2	2	2	2	2	2	2		8	0
F-E160	1	9	15	7	3	1	99	1	2		3	2	2	2	5	0	2	2	2	2	2	2	2	2	1		18	35
F-E161	2	12	12	7	1	0	99	1	2		1	2	2	2	5	0	1	2	2	2	2	2	2	2	2		20	32
F-E162	1	9	15	1	1	0	99	3	2		2	2	2	2	5	0	2	2	2	2	2	1	2	2	2		19	11
F-E163	1	9	15	99	3	1	1	3	2		2	2	2	2	5	0	2	2	1	2	2	2	2	2	2		24	40
F-E164	2	14	10	8	1	0	99	1	2		1	2	2	2	5	0	2	2	2	2	2	2	2	2	2	wished to relocate, but didn't for child's graduation	12	27
F-E165	2	13	11	10	3	1	99	1	2		2	2	2	2	5	0	2	2	2	2	1	2	1	2	2		11	29
F-E166	1	13	11	5	1	0	99	3	2		1	2	2	2	5	0	1	2	2	2	1	1	2	2	2		16	3
F-E167	2	11	13	12	1	0	99	1	2		2	2	2	2	5	0	1	2	2	2	2	2	2	2	1		14	46
F-E168	2	11	13	7	1	0	99	1	2		1	2	2	2	5	0	2	2	2	2	2	2	2	2	2		18	2
F-E169	1	9	15	1	1	0	99	3	2		2	2	1	2	5	1	1	2	2	2	1	2	2	2	1		20	39
F-E170	2	9	15	9	1	0	99	1	2		2	2	2	2	5	0	1	2	2	2	2	2	2	2	2		12	12
F-E171	2	8	16	11	99	99	99	1	2		3	2	2	2	5	0	2	2	2	2	1	1	2	2	2		28	47
F-E172	2	9	15	4	1	0	99	1	2		3	2	2	2	5	0	2	2	2	2	2	2	2	2	2		21	28
F-E173	1	13	11	8	1	0	99	7	2		2	2	2	2	5	0	1	2	2	2	2	2	2	2	2		9	40
F-E174	2	10	14	4	1	0	99	1	2		2	2	2	2	5	0	2	2	2	2	2	2	2	2	1		10	32
F-E175	1	12	12	9	1	0	99	2	2		1	2	2	2	5	0	1	2	2	2	2	2	2	2	1		12	8
F-E176	1	8	16	1	1	0	99	1	2		3	2	2	2	5	0	2	2	1	2	2	2	1	2	2		20	9
F-E177	1	14	10	12	1	0	99	1	2		1	2	2	2	5	0	1	2	2	2	2	2	2	2	2		26	31
F-E178	2	13	11	2	3	1	99	1	2		3	2	2	2	5	0	2	2	1	2	2	2	2	2	1		25	18
F-E179	2	12	12	9	1	0	99	1	2		1	2	2	2	5	0	2	2	2	2	2	1	2	2	2		8	6
F-E180	1	7	17	11	1	0	99	1	2		2	2	2	2	5	0	1	2	2	2	2	2	2	2	2		13	31
F-E181	1	10	14	2	1	0	99	1	2		1	2	2	2	5	0	1	2	2	2	2	2	2	2	2		20	30
F-E182	2	10	14	11	3	1	99	1	2		2	2	2	2	5	0	2	2	1	2	2	2	2	2	1		18	59
F-E183	2	10	14	5	1	0	99	1	2		2	2	1	2	5	1	2	2	2	2	2	1	2	2	2		24	54
F-E184	1	7	17	2	3	1	99	1	2		2	2	2	2	5	0	2	2	1	2	2	2	2	2	1		11	7
F-E185	1	9	15	7	1	0	99	1	2		3	2	2	2	5	0	2	2	1	2	2	2	2	2	2		23	9
F-E186	2	8	16	12	1	0	99	1	2		1	2	2	2	5	0	2	2	2	2	2	2	2	2	1		22	38
F-E187	1	6	18	2	1	0	99	1	2		3	2	2	2	5	0	1	2	1	2	1	1	2	2	2		15	28
F-E188	1	13	11	1	3	1	99	1	2		3	2	1	2	1	1	2	2	2	2	1	2	2	2	2		12	17
F-E189	1	8	16	3	1	0	99	1	2		1	2	2	2	3	1	1	2	2	2	2	2	2	2	2		22	8
F-E190	1	5	19	10	1	0	99	2	2		2	2	2	2	5	0	1	2	2	2	2	2	2	2	2		16	9
F-E191	1	10	14	9	99	99	99	3	2		3	2	2	2	5	0	2	2	1	2	1	1	2	2	2		15	29
F-E192	2	9	15	5	3	1	99	3	2		3	2	2	2	5	0	1	2	2	2	2	2	2	2	2		9	3
F-E193	2	8	16	6	3	1	99	1	99		1	2	2	2	5	0	1	2	2	2	2	2	2	2	1		17	19
F-E194	2	8	16	6	3	1	99	1	2		3	2	2	2	5	0	1	2	2	2	2	2	2	2	2		14	9
F-E195	2	9	15	6	1	0	99	1	2		3	2	2	2	5	0	1	2	2	2	2	1	2	2	2		12	19
F-E196	2	8	16	10	1	0	99	1	2		2	2	2	2	5	0	2	2	1	2	1	1	1	1	2		20	6
F-E197	1	7	17	1	99	99	99	3	99		3	2	2	2	5	0	2	2	2	2	2	2	2	2	2		28	27
F-E198	2	9	15	1	1	0	99	1	2		2	2	1	2	5	1	2	2	1	2	1	1	1	1	2		17	6
F-E199	1	8	16	6	1	0	99	7	2		2	2	1	2	5	1	2	2	2	2	2	2	2	2	2		17	51
F-E200	2	11	13	4	1	0	99	2	2		2	2	2	2	5	0	1	2	2	2	2	2	2	2	2		12	42
F-E201	2	14	10	7	1	0	99	7	2		2	2	2	2	5	0	2	2	2	2	2	2	2	2	1		19	31
F-E202	2	11	13	11	3	1	99	3	2		1	2	2	2	5	0	1	2	2	2	2	1	2	2	2		10	55
F-E203	2	13	11	2	1	0	99	1	2		2	2	2	2	5	0	1	2	2	2	2	2	2	2	2		13	31
F-E204	2	14	10	8	3	1	99	1	2		1	2	2	2	5	0	1	2	1	2	2	2	2	2	2		11	5
F-E205	2	9	15	9	1	0	99	3	2		2	2	2	2	5	0	2	2	2	2	1	2	2	2	2		23	12
F-E206	2	9	15	4	3	1	99	1	2		3	2	2	2	5	0	1	2	2	2	2	2	2	2	2		20	26
F-E207	2	9	15	8	1	0	99	1	2		2	2	2	2	5	0	2	2	2	2	1	2	2	2	2		19	18
F-E208	1	9	15	2	1	0	99	1	2		1	2	2	2	5	0	2	2	1	2	2	1	2	2	1		14	13
F-E209	1	7	17	1	1	0	99	1	2		3	2	2	2	5	0	2	2	2	2	2	2	1	2	2		15	13
F-E210	1	9	15	5	1	0	99	1	2		3	2	2	2	5	0	2	2	1	2	1	1	2	2	1		23	24
F-E211	2	10	14	4	1	0	99	2	2		1	2	2	2	5	0	2	2	2	2	2	2	2	2	1		28	18
