# Supplementary material for: Assessing the Mental Health Impact of the 2011 Great Japan Earthquake, Tsunami, and Radiation Disaster on Elementary and Middle School Children in the Fukushima Prefecture of Japan
Source: PLoS One. 2017 Jan 18;12(1):e0170402. doi: 10.1371/journal.pone.0170402 (PMC5242473; doi:10.1371/journal.pone.0170402)
Supplement: S1 Supporting Information — (ZIP) [file pone.0170402.s001.zip › Fukushima(E) IESR(2).xls]

## Sheet: Sheet1
study_ID	remind	wake	other	irritable	control	think	real	away	mind	jumpy	avoid	aware	numb	feel	sleep	strong	forget	concent	body	dream	guard	talk	IES-R
F-E1	3	2	1	1	3	1	2	2	2	3	3	1	2	1	2	3	2	3	3	2	3	0	45
F-E2	1	0	0	1	2	1	2	1	0	3	2	1	3	0	0	0	1	0	1	0	3	0	22
F-E3	3	1	1	2	2	3	4	1	1	2	2	2	2	1	0	2	2	1	1	0	1	2	36
F-E4	3	3	3	3	3	3	0	3	3	3	3	3	3	1	2	1	3	2	0	0	3	0	48
F-E5	1	1	1	0	0	0	3	0	0	1	1	0	1	0	0	1	0	0	0	0	2	0	12
F-E6	1	1	0	0	0	0	0	0	0	0	0	0	0	0	0	0	0	0	0	0	0	0	2
F-E7	2	2	0	0	0	0	1	0	0	0	0	0	0	0	1	9	0	0	0	0	0	0	15
F-E8	2	1	0	2	1	0	0	1	0	1	1	1	1	0	1	1	0	0	0	0	0	1	14
F-E9	0	0	0	0	0	0	0	0	0	0	0	0	0	0	0	0	0	0	0	0	0	0	0
F-E10	1	0	0	1	2	2	0	0	1	1	4	4	3	0	0	4	4	1	0	0	3	4	35
F-E11	1	1	0	1	2	2	0	0	1	0	0	1	0	0	1	0	0	0	0	0	2	0	12
F-E12	3	0	1	2	3	4	2	1	2	2	2	2	2	2	0	3	2	2	0	0	2	2	39
F-E13	4	1	1	1	1	1	0	0	2	3	2	0	0	2	1	0	1	0	2	2	3	0	27
F-E14	1	3	1	1	2	1	0	0	0	0	0	0	0	0	2	0	0	0	0	0	1	0	12
F-E15	3	3	3	4	3	2	2	0	0	2	1	2	1	0	1	0	1	0	0	0	1	0	29
F-E16	1	0	0	0	0	0	0	0	0	0	0	0	0	0	0	0	0	0	0	0	0	0	1
F-E17	2	1	1	2	1	2	3	1	2	2	1	1	1	1	2	3	1	1	2	1	3	1	35
F-E18	2	1	2	3	2	3	0	2	1	3	2	1	1	2	1	2	2	2	2	1	2	2	39
F-E19	1	1	1	0	0	0	0	0	0	0	0	0	0	0	0	0	0	0	0	0	1	0	4
F-E20	1	1	1	3	1	1	0	0	0	0	0	1	0	1	0	1	0	2	0	0	0	0	13
F-E21	3	2	1	2	0	0	0	1	0	1	0	1	0	0	1	2	0	1	0	0	0	0	15
F-E22	0	0	0	1	0	0	0	0	0	0	0	0	0	0	0	0	0	0	0	0	1	0	2
F-E23	2	2	1	3	2	3	0	1	1	2	1	1	2	1	2	3	0	0	2	1	3	1	34
F-E24	3	2	1	1	1	1	3	0	1	2	0	0	0	1	0	2	0	0	1	0	2	0	21
F-E25	1	2	0	1	2	1	0	1	0	0	1	2	1	0	0	3	0	0	1	0	0	1	17
F-E26	2	1	2	2	2	2	0	0	2	1	1	1	0	1	1	3	1	1	1	1	3	0	28
F-E27	4	0	0	4	0	1	0	0	0	3	0	0	0	0	0	1	0	0	0	0	3	0	16
F-E28	3	3	1	3	2	2	0	2	1	3	3	3	1	1	4	2	1	1	2	1	3	1	43
F-E29	1	0	0	2	1	1	0	1	1	1	2	1	1	0	0	2	0	1	1	0	2	0	18
F-E30	3	2	2	3	2	1	0	2	0	3	0	0	0	0	3	0	0	4	1	1	1	0	28
F-E31	4	3	2	4	3	3	2	1	3	4	1	1	0	2	1	3	3	3	3	1	3	1	51
F-E32	1	0	0	0	0	0	0	0	0	1	0	0	0	0	0	1	0	0	0	0	1	0	4
F-E33	2	1	1	1	1	2	1	2	1	2	1	1	1	2	2	1	2	1	2	1	2	2	32
F-E34	1	0	0	0	1	0	0	0	1	0	0	0	0	0	0	1	0	0	0	0	1	0	5
F-E35	1	0	0	1	1	1	0	0	0	1	0	0	0	0	3	0	0	0	0	0	3	0	11
F-E36	2	0	0	2	1	0	3	1	0	0	2	2	2	2	0	1	2	0	0	0	1	2	23
F-E37	3	1	3	3	2	4	4	3	3	2	2	2	2	4	1	4	2	2	1	0	3	1	52
F-E38	4	3	2	4	4	3	3	2	2	3	2	2	0	2	2	2	1	3	2	2	3	0	51
F-E39	2	1	1	2	2	3	1	1	3	2	1	1	2	2	0	2	3	1	1	0	3	1	35
F-E40	1	0	0	1	0	0	0	0	0	1	0	0	0	0	0	0	0	0	0	0	1	0	4
F-E41	2	0	1	3	1	2	0	0	2	0	2	1	1	0	0	0	0	1	0	0	0	0	16
F-E42	3	2	1	1	2	2	1	1	2	2	2	1	1	1	1	3	1	1	2	0	3	1	34
F-E43	1	0	0	1	0	0	0	0	0	0	0	0	0	0	0	0	0	0	0	0	0	0	2
F-E44	0	0	0	2	1	1	0	0	0	0	0	0	0	0	2	0	0	0	0	2	0	0	8
F-E45	3	0	1	0	1	1	1	1	2	0	0	0	0	0	0	0	0	0	0	0	2	0	12
F-E46	3	1	1	2	3	3	0	1	3	4	1	1	0	1	2	1	0	0	1	1	4	1	34
F-E47	3	2	0	3	3	4	4	2	1	3	2	1	0	0	1	2	1	0	0	1	1	1	35
F-E48	4	3	2	0	3	2	0	2	3	2	0	0	0	3	3	4	4	2	3	3	3	1	47
F-E49	1	1	1	2	1	1	2	1	1	1	1	1	9	0	0	1	0	0	0	0	0	1	25
F-E50	4	3	3	9	2	3	3	4	3	4	4	4	3	3	4	4	4	3	4	4	4	4	83
F-E51	2	0	0	0	0	1	0	0	0	0	0	0	1	0	0	1	0	0	0	0	1	0	6
F-E52	3	0	0	1	0	1	0	0	0	0	0	0	0	0	0	1	0	0	0	0	1	0	7
F-E53	3	0	1	0	1	1	0	0	1	0	0	1	0	0	0	2	0	0	0	2	0	0	12
F-E54	1	0	1	1	1	0	2	1	1	1	0	0	2	0	1	0	0	0	0	0	0	1	13
F-E55	1	0	0	2	0	0	2	0	0	0	0	0	0	0	0	0	0	0	0	0	2	0	7
F-E56	3	3	2	3	2	3	2	2	2	3	2	2	0	0	2	4	0	0	2	0	3	0	40
F-E57	2	0	1	1	2	1	0	1	1	1	0	1	0	1	0	1	0	0	2	0	1	0	16
F-E58	1	0	0	0	0	1	0	0	0	0	0	0	0	0	0	1	0	0	0	0	0	0	3
F-E59	0	0	1	0	1	0	0	1	0	0	0	0	0	0	0	0	0	0	0	0	0	0	3
F-E60	2	1	1	2	3	2	1	2	0	1	2	1	2	1	1	0	0	1	1	0	3	0	27
F-E61	2	1	2	3	2	3	1	1	2	4	1	1	1	3	1	3	0	1	3	1	4	1	41
F-E62	2	3	2	2	3	3	2	2	2	3	3	2	0	1	2	2	4	3	3	3	4	3	54
F-E63	3	2	2	3	2	2	1	2	1	2	1	2	1	0	1	3	1	1	3	1	1	1	36
F-E64	3	3	2	3	2	2	1	1	1	1	2	2	2	2	4	3	3	2	3	0	2	3	47
F-E65	1	1	1	2	2	1	0	1	0	0	0	1	0	0	4	2	1	1	0	0	2	0	20
F-E66	2	0	1	1	1	1	0	2	1	1	1	1	0	1	1	2	1	1	0	0	3	1	22
F-E67	1	2	1	2	2	1	2	2	2	2	1	1	1	1	0	1	1	0	0	0	1	0	24
F-E68	1	0	0	1	0	0	0	0	0	0	0	0	0	0	0	0	0	0	0	0	9	0	11
F-E69	4	3	3	3	2	3	0	1	3	3	2	2	1	2	4	3	1	1	4	3	4	1	53
F-E70	2	1	1	2	2	2	1	0	1	1	1	0	0	1	2	1	1	1	0	0	1	0	21
F-E71	3	2	2	1	0	3	0	0	2	3	1	0	0	1	3	2	0	0	3	1	2	0	29
F-E72	3	0	1	0	3	3	3	1	1	3	4	4	2	2	0	2	1	0	0	0	3	2	38
F-E73	3	0	0	1	1	0	1	0	0	0	0	0	2	0	0	0	0	0	0	0	2	0	10
F-E74	1	0	0	0	0	1	0	0	0	1	0	0	0	0	0	0	0	0	0	0	1	0	4
F-E75	3	1	1	1	1	1	1	1	1	1	1	1	0	1	1	1	1	1	0	0	1	1	21
F-E76	1	1	0	0	0	0	0	0	0	0	0	0	0	0	0	0	0	0	0	0	0	0	2
F-E77	2	1	0	1	2	1	0	1	0	2	1	1	0	0	1	0	0	0	0	0	1	0	14
F-E78	1	0	0	0	1	0	0	0	0	0	1	1	0	0	0	0	0	0	0	0	1	1	6
F-E79	2	1	1	1	1	1	2	1	1	9	9	1	2	1	1	1	1	1	1	0	1	2	41
F-E80	2	1	1	3	2	2	0	0	1	3	1	2	0	1	1	3	1	0	0	0	3	1	28
F-E81	3	0	0	1	1	0	1	0	0	0	0	0	2	0	0	0	0	0	0	0	2	0	10
F-E82	2	1	1	1	1	1	1	1	1	0	1	1	0	0	1	1	3	1	0	0	1	1	20
F-E83	2	1	1	2	1	2	1	2	2	2	0	1	1	0	0	1	0	1	0	0	1	1	22
F-E84	2	0	1	2	1	1	1	1	0	1	2	1	1	0	0	0	0	1	0	0	1	1	17
F-E85	3	3	2	1	3	4	2	2	4	3	3	2	2	1	2	4	3	1	3	4	4	1	57
F-E86	1	0	0	4	0	0	4	0	0	1	2	2	3	0	0	2	0	0	0	0	4	0	23
F-E87	1	0	0	0	1	1	1	1	2	0	1	1	1	0	0	2	0	0	0	0	1	1	14
F-E88	3	3	1	1	3	3	3	2	3	1	3	3	3	2	2	4	4	2	3	1	3	0	53
F-E89	3	1	0	1	1	0	0	0	1	1	0	0	0	0	0	0	0	0	0	0	0	0	8
F-E90	1	0	0	0	0	0	1	1	0	1	1	1	0	0	0	0	1	0	0	0	1	3	11
F-E91	2	2	1	3	2	1	3	2	1	1	2	2	2	1	1	1	2	2	2	1	1	1	36
F-E92	4	3	3	2	9	3	4	2	4	4	4	4	2	2	3	2	2	2	2	1	2	2	66
F-E93	4	3	2	2	2	2	2	2	4	4	2	2	2	2	2	2	2	2	2	2	2	2	51
F-E94	2	0	0	2	2	1	1	0	2	1	2	1	1	0	0	0	0	1	0	0	2	0	18
F-E95	1	1	1	1	0	0	0	0	0	1	1	1	1	0	2	1	0	0	0	0	2	1	14
F-E96	1	0	0	1	0	0	0	0	0	0	0	0	0	0	0	0	0	0	0	1	1	0	4
F-E97	1	0	1	0	0	0	0	2	0	0	1	0	1	0	0	0	0	0	0	0	3	0	9
F-E98	1	1	0	1	0	0	0	0	0	0	0	0	0	0	1	0	0	1	0	0	0	0	5
F-E99	3	4	4	3	2	4	0	2	3	4	1	1	0	1	3	4	9	9	3	1	3	3	67
F-E100	3	2	2	2	1	2	2	1	2	3	2	2	1	1	1	3	2	1	2	1	1	1	38
F-E101	2	1	1	1	1	1	1	0	2	1	2	0	1	0	0	2	0	1	1	0	1	0	19
F-E102	2	1	2	2	2	2	1	2	0	2	1	2	1	1	0	0	0	1	0	0	2	1	25
F-E103	1	1	0	4	0	0	1	0	0	0	0	0	0	0	0	0	0	2	0	1	1	0	11
F-E104	3	3	1	3	1	1	1	0	1	1	0	0	0	0	1	1	0	0	0	0	1	0	18
F-E105	1	0	0	0	0	0	0	0	1	1	0	0	0	0	0	1	0	0	0	0	1	0	5
F-E106	3	1	3	2	2	3	1	2	2	4	1	2	2	2	1	3	2	1	1	1	2	1	42
F-E107	2	1	1	2	3	1	4	4	1	0	4	3	2	0	0	1	1	1	0	0	0	0	31
F-E108	2	1	1	2	3	2	2	1	2	2	2	2	1	1	1	1	3	1	1	0	3	1	35
F-E109	4	2	2	1	3	3	0	3	4	3	2	2	3	3	4	4	2	2	2	2	3	2	56
F-E110	3	0	0	2	1	0	0	2	0	2	0	1	1	0	0	0	0	0	1	0	2	1	16
F-E111	3	0	0	0	1	1	0	0	0	3	1	1	1	0	0	0	0	0	0	0	1	0	12
F-E112	2	1	0	1	0	1	0	0	0	0	0	0	0	0	1	2	0	0	0	0	1	0	9
F-E113	2	1	0	1	1	1	0	0	0	1	2	2	1	0	0	1	1	0	0	0	2	0	16
F-E114	0	0	0	0	0	0	0	0	0	0	0	0	0	0	0	0	0	0	0	0	1	0	1
F-E115	1	1	1	1	2	3	1	1	1	1	1	1	0	1	0	0	2	0	0	0	1	0	19
F-E116	1	0	0	3	0	1	0	0	0	0	0	0	0	0	0	0	0	2	0	0	0	0	7
F-E117	3	0	2	0	2	2	0	0	2	0	0	2	0	0	0	0	0	0	0	0	0	0	13
F-E118	2	1	1	1	3	1	1	1	0	0	0	0	0	0	0	0	0	0	0	0	0	1	12
F-E119	2	1	0	1	1	2	2	1	1	1	1	2	2	0	1	1	1	0	0	0	4	0	24
F-E120	0	1	3	1	1	1	0	4	2	2	3	2	1	2	1	1	1	0	0	0	3	2	31
F-E121	3	1	1	2	1	1	4	3	1	2	2	1	0	0	2	3	2	0	0	1	4	1	35
F-E122	1	0	0	1	2	2	0	2	0	0	2	2	2	2	0	2	2	2	2	0	0	2	26
F-E123	3	3	4	4	3	1	0	0	0	3	3	2	2	0	0	2	2	4	2	1	1	0	40
F-E124	1	0	0	0	0	0	0	0	0	0	1	0	0	0	0	0	0	0	0	0	1	0	3
F-E125	4	4	2	4	2	3	1	2	2	3	2	2	2	1	4	4	2	2	2	3	3	2	56
F-E126	1	0	0	0	0	0	3	0	0	0	0	0	3	0	0	0	3	0	0	0	0	0	10
F-E127	1	1	0	0	0	0	0	0	0	0	0	0	1	0	0	0	0	0	0	0	0	0	3
F-E128	4	4	3	4	2	4	2	1	2	3	1	2	0	1	2	1	1	1	2	1	3	0	44
F-E129	1	4	0	2	0	0	0	0	0	1	0	0	0	0	3	0	0	0	0	0	0	0	11
F-E130	0	0	0	0	0	0	0	0	0	0	0	0	0	0	0	0	0	0	0	0	0	0	0
F-E131	1	0	0	0	0	0	0	0	0	0	0	0	0	0	0	0	0	0	0	0	0	0	1
F-E132	3	2	1	1	2	2	2	3	2	1	3	3	3	2	0	2	3	2	0	2	1	3	43
F-E133	1	0	0	1	0	0	0	0	0	0	0	0	0	0	0	1	0	0	0	0	0	0	3
F-E134	2	0	1	1	1	1	3	1	1	1	1	1	0	1	0	1	1	1	1	0	1	1	21
F-E135	1	0	1	1	1	1	1	0	0	1	1	1	1	0	0	1	0	0	0	0	2	0	13
F-E136	1	2	0	0	2	0	0	1	0	1	1	1	3	1	3	3	1	0	1	0	2	2	25
F-E137	1	0	0	0	1	0	1	1	1	1	1	1	1	0	0	1	0	0	0	0	0	0	10
F-E138	1	4	3	4	2	3	1	1	1	3	1	1	1	1	4	2	1	4	0	3	3	2	46
F-E139	2	2	2	2	1	3	1	0	0	3	2	2	2	2	2	3	1	0	0	3	3	1	37
F-E140	2	1	1	2	4	1	4	4	2	3	4	4	4	1	1	3	4	2	1	1	2	4	55
F-E141	1	1	1	1	2	1	3	0	1	1	0	0	0	0	0	1	0	0	0	1	2	0	16
F-E142	4	2	3	3	4	4	4	4	4	2	4	4	2	3	1	4	0	2	4	2	4	4	68
F-E143	2	1	1	1	2	1	0	0	0	0	0	1	2	0	0	1	1	0	0	0	1	1	15
F-E144	1	0	0	0	2	0	0	0	0	1	0	0	0	0	0	1	0	0	0	0	1	0	6
F-E145	3	3	3	3	2	2	1	2	3	3	0	0	0	3	4	4	0	4	3	4	3	0	50
F-E146	0	0	0	0	0	0	0	0	0	0	0	0	1	0	0	0	0	0	0	0	0	0	1
F-E147	0	0	0	0	0	0	0	0	0	0	0	0	0	0	0	0	0	0	0	0	0	0	0
F-E148	1	0	0	0	0	0	0	0	0	0	0	0	1	0	0	0	0	0	0	0	0	0	2
F-E149	2	2	3	2	2	3	0	0	2	2	0	2	0	0	2	3	0	0	1	1	3	2	32
F-E150	3	2	2	1	1	3	0	2	2	1	3	3	2	0	0	1	1	0	0	0	2	2	31
F-E151	3	3	3	4	3	4	2	2	3	3	2	1	1	3	2	3	0	3	2	4	4	2	57
F-E152	1	0	0	1	0	0	0	0	0	0	0	0	0	0	0	0	0	0	0	0	0	0	2
F-E153	0	0	0	3	0	0	0	0	0	1	0	0	1	0	1	0	0	1	0	0	1	0	8
F-E154	2	1	0	2	1	1	3	3	2	3	3	3	0	0	1	3	3	0	0	1	3	0	35
F-E155	3	3	3	4	9	4	2	9	4	4	4	4	4	2	4	4	4	4	2	2	3	4	86
F-E156	1	1	0	1	1	1	1	1	0	1	1	1	1	1	0	1	0	0	0	1	1	0	15
F-E157	2	1	1	1	2	1	0	2	1	1	1	2	1	1	0	1	1	1	0	1	1	0	22
F-E158	2	1	0	0	1	1	0	0	2	2	0	1	0	0	0	1	0	0	0	0	1	0	12
F-E159	0	0	0	0	0	0	0	0	0	0	0	0	0	0	0	0	0	0	0	0	0	0	0
F-E160	3	1	3	4	2	4	0	2	4	4	0	0	0	0	0	4	0	0	0	0	4	0	35
F-E161	4	2	1	3	1	2	2	1	1	1	2	1	1	1	0	3	1	1	1	1	1	1	32
F-E162	3	0	0	0	0	0	1	0	1	0	1	0	0	0	0	1	0	0	0	2	2	0	11
F-E163	2	0	3	3	3	4	0	1	1	2	3	3	0	1	0	4	2	2	0	0	3	3	40
F-E164	3	1	2	1	2	2	0	0	1	0	1	1	2	0	2	3	1	0	0	0	3	2	27
F-E165	2	2	0	0	3	0	1	0	1	2	2	2	3	1	4	1	0	0	0	1	4	0	29
F-E166	0	0	0	1	0	0	0	0	0	1	0	0	0	0	0	0	0	0	0	0	1	0	3
F-E167	3	2	1	1	1	3	2	1	4	4	2	1	0	3	2	3	1	2	3	2	3	2	46
F-E168	0	0	0	0	0	0	0	0	0	0	0	0	0	0	0	0	0	0	0	0	2	0	2
F-E169	2	1	1	3	2	1	9	2	2	2	2	2	2	1	2	1	1	1	1	0	1	0	39
F-E170	1	0	0	2	0	1	1	0	1	1	1	0	1	0	0	0	1	0	0	0	2	0	12
F-E171	4	4	2	3	2	2	0	1	1	3	2	2	1	1	4	2	2	0	3	1	3	4	47
F-E172	3	2	1	1	1	1	2	1	1	1	1	2	2	1	1	2	1	1	1	1	1	0	28
F-E173	2	3	2	3	1	1	2	2	2	2	1	1	1	3	3	1	1	2	2	2	2	1	40
F-E174	3	0	1	2	2	2	3	1	1	2	3	3	1	0	0	1	1	1	0	0	3	2	32
F-E175	2	1	0	1	0	0	0	0	0	0	0	0	0	0	0	2	0	0	0	0	2	0	8
F-E176	1	1	0	0	0	0	0	0	0	0	1	1	1	0	1	0	0	1	0	0	2	0	9
F-E177	1	1	1	3	2	1	0	1	1	2	1	1	1	1	1	2	1	3	3	1	2	1	31
F-E178	3	1	1	0	1	1	0	0	1	2	1	1	2	1	1	1	0	1	0	0	0	0	18
F-E179	1	1	0	1	0	0	0	0	0	0	0	0	0	0	1	0	0	0	0	0	2	0	6
F-E180	3	0	0	3	2	0	1	1	0	2	3	3	3	0	0	3	2	0	2	1	1	1	31
F-E181	3	1	2	3	2	2	0	1	2	2	1	1	1	0	1	1	0	1	3	1	1	1	30
F-E182	4	3	2	1	3	2	1	3	3	3	2	2	2	2	2	9	3	2	2	2	3	3	59
F-E183	4	4	3	4	2	1	0	1	2	3	4	4	0	1	4	4	4	4	2	1	2	0	54
F-E184	1	3	0	0	0	0	0	0	0	0	0	0	0	0	0	2	0	0	0	0	1	0	7
F-E185	2	0	0	2	0	1	0	0	0	0	1	0	1	0	0	1	0	0	1	0	0	0	9
F-E186	4	2	3	4	2	2	1	2	1	1	1	1	1	1	2	3	1	2	1	0	2	1	38
F-E187	3	2	1	3	1	1	3	1	1	1	1	2	2	0	0	1	1	1	1	0	1	1	28
F-E188	3	0	1	2	2	1	0	0	1	1	2	1	0	0	0	2	0	0	0	0	1	0	17
F-E189	0	1	0	2	0	1	0	0	0	0	1	1	1	0	0	1	0	0	0	0	0	0	8
F-E190	1	0	0	0	0	1	0	0	0	1	0	0	2	0	0	0	0	1	0	2	1	0	9
F-E191	2	1	1	2	2	2	1	0	0	1	2	2	1	1	2	2	1	1	0	0	3	2	29
F-E192	0	0	0	0	0	0	3	0	0	0	0	0	0	0	0	0	0	0	0	0	0	0	3
F-E193	1	1	1	2	1	1	0	0	1	1	0	1	1	1	1	2	0	1	1	0	2	0	19
F-E194	1	1	1	1	0	0	0	0	1	2	0	0	1	0	1	0	0	0	0	0	0	0	9
F-E195	2	1	1	2	1	1	0	1	1	1	1	1	0	1	0	1	1	1	0	0	1	1	19
F-E196	2	1	1	1	0	0	0	0	0	0	0	0	0	0	0	0	0	0	0	0	1	0	6
F-E197	1	0	3	3	3	3	2	0	2	1	1	1	2	0	1	2	0	0	0	0	0	2	27
F-E198	2	1	1	1	0	0	0	0	0	0	0	0	0	0	0	0	0	0	0	0	1	0	6
F-E199	3	4	3	2	2	2	0	1	4	3	2	2	0	2	3	3	3	2	3	3	2	2	51
F-E200	2	3	2	2	9	2	0	1	2	2	2	2	0	2	1	1	2	2	2	1	1	1	42
F-E201	2	1	1	2	2	1	2	1	1	3	2	2	1	1	0	1	2	1	1	1	2	1	31
F-E202	2	1	1	2	4	1	4	4	2	3	4	4	4	1	1	3	4	2	1	1	2	4	55
F-E203	2	0	1	3	2	2	2	1	1	2	1	1	2	1	0	3	2	1	2	0	1	1	31
F-E204	2	0	0	1	0	0	0	0	0	0	1	0	1	0	0	0	0	0	0	0	0	0	5
F-E205	1	0	0	0	1	1	0	0	1	1	1	1	0	0	0	1	1	0	0	0	1	2	12
F-E206	1	0	0	0	2	1	2	2	1	1	2	2	2	2	0	2	2	0	0	0	2	2	26
F-E207	4	0	0	2	1	1	0	0	0	1	1	1	1	0	0	0	0	0	2	0	3	1	18
F-E208	1	1	1	2	1	1	0	0	0	1	0	0	1	0	0	0	0	2	0	0	0	2	13
F-E209	2	3	0	1	0	0	1	0	1	0	1	1	1	1	1	0	0	0	0	0	0	0	13
F-E210	1	0	0	1	0	2	3	2	3	3	0	1	2	2	0	0	1	0	0	2	1	0	24
F-E211	3	0	0	0	2	2	0	0	1	1	0	0	1	1	0	2	0	0	1	0	3	1	18
F-E212
F-E213
F-E214
F-E215
F-E216
F-E217
F-E218
F-E219
F-E220
F-E221
F-E222
F-E223
F-E224
F-E225
F-E226
F-E227
F-E228
F-E229
F-E230
F-E231
F-E232
F-E233
F-E234
F-E235
F-E236
F-E237
F-E238
F-E239
F-E240
F-E241
F-E242
F-E243
F-E244
F-E245
F-E246
F-E247
F-E248
F-E249
F-E250
