# Supplementary material for: Assessing the Mental Health Impact of the 2011 Great Japan Earthquake, Tsunami, and Radiation Disaster on Elementary and Middle School Children in the Fukushima Prefecture of Japan
Source: PLoS One. 2017 Jan 18;12(1):e0170402. doi: 10.1371/journal.pone.0170402 (PMC5242473; doi:10.1371/journal.pone.0170402)
Supplement: S1 Supporting Information — (ZIP) [file pone.0170402.s001.zip › Fukushima(E) IESR.xls]

## Sheet: Sheet1
study_ID	remind	wake	other	irritable	control	think	real	away	mind	jumpy	avoid	aware	numb	feel	sleep	strong	forget	concent	body	dream	guard	talk
F-E1	4	3	2	2	4	2	3	3	3	4	4	2	3	2	3	4	3	4	4	3	4	1
F-E2	2	1	1	2	3	2	3	2	1	4	3	2	4	1	1	1	2	1	2	1	4	1
F-E3	4	2	2	3	3	4	5	2	2	3	3	3	3	2	1	3	3	2	2	1	2	3
F-E4	4	4	4	4	4	4	1	4	4	4	4	4	4	2	3	2	4	3	1	1	4	1
F-E5	2	2	2	1	1	1	4	1	1	2	2	1	2	1	1	2	1	1	1	1	3	1
F-E6	2	2	1	1	1	1	1	1	1	1	1	1	1	1	1	1	1	1	1	1	1	1
F-E7	3	3	1	1	1	1	2	1	1	1	1	1	1	1	2	9	1	1	1	1	1	1
F-E8	3	2	1	3	2	1	1	2	1	2	2	2	2	1	2	2	1	1	1	1	1	2
F-E9	1	1	1	1	1	1	1	1	1	1	1	1	1	1	1	1	1	1	1	1	1	1
F-E10	2	1	1	2	3	3	1	1	2	2	5	5	4	1	1	5	5	2	1	1	4	5
F-E11	2	2	1	2	3	3	1	1	2	1	1	2	1	1	2	1	1	1	1	1	3	1
F-E12	4	1	2	3	4	5	3	2	3	3	3	3	3	3	1	4	3	3	1	1	3	3
F-E13	5	2	2	2	2	2	1	1	3	4	3	1	1	3	2	1	2	1	3	3	4	1
F-E14	2	4	2	2	3	2	1	1	1	1	1	1	1	1	3	1	1	1	1	1	2	1
F-E15	4	4	4	5	4	3	3	1	1	3	2	3	2	1	2	1	2	1	1	1	2	1
F-E16	2	1	1	1	1	1	1	1	1	1	1	1	1	1	1	1	1	1	1	1	1	1
F-E17	3	2	2	3	2	3	4	2	3	3	2	2	2	2	3	4	2	2	3	2	4	2
F-E18	3	2	3	4	3	4	1	3	2	4	3	2	2	3	2	3	3	3	3	2	3	3
F-E19	2	2	2	1	1	1	1	1	1	1	1	1	1	1	1	1	1	1	1	1	2	1
F-E20	2	2	2	4	2	2	1	1	1	1	1	2	1	2	1	2	1	3	1	1	1	1
F-E21	4	3	2	3	1	1	1	2	1	2	1	2	1	1	2	3	1	2	1	1	1	1
F-E22	1	1	1	2	1	1	1	1	1	1	1	1	1	1	1	1	1	1	1	1	2	1
F-E23	3	3	2	4	3	4	1	2	2	3	2	2	3	2	3	4	1	1	3	2	4	2
F-E24	4	3	2	2	2	2	4	1	2	3	1	1	1	2	1	3	1	1	2	1	3	1
F-E25	2	3	1	2	3	2	1	2	1	1	2	3	2	1	1	4	1	1	2	1	1	2
F-E26	3	2	3	3	3	3	1	1	3	2	2	2	1	2	2	4	2	2	2	2	4	1
F-E27	5	1	1	5	1	2	1	1	1	4	1	1	1	1	1	2	1	1	1	1	4	1
F-E28	4	4	2	4	3	3	1	3	2	4	4	4	2	2	5	3	2	2	3	2	4	2
F-E29	2	1	1	3	2	2	1	2	2	2	3	2	2	1	1	3	1	2	2	1	3	1
F-E30	4	3	3	4	3	2	1	3	1	4	1	1	1	1	4	1	1	5	2	2	2	1
F-E31	5	4	3	5	4	4	3	2	4	5	2	2	1	3	2	4	4	4	4	2	4	2
F-E32	2	1	1	1	1	1	1	1	1	2	1	1	1	1	1	2	1	1	1	1	2	1
F-E33	3	2	2	2	2	3	2	3	2	3	2	2	2	3	3	2	3	2	3	2	3	3
F-E34	2	1	1	1	2	1	1	1	2	1	1	1	1	1	1	2	1	1	1	1	2	1
F-E35	2	1	1	2	2	2	1	1	1	2	1	1	1	1	4	1	1	1	1	1	4	1
F-E36	3	1	1	3	2	1	4	2	1	1	3	3	3	3	1	2	3	1	1	1	2	3
F-E37	4	2	4	4	3	5	5	4	4	3	3	3	3	5	2	5	3	3	2	1	4	2
F-E38	5	4	3	5	5	4	4	3	3	4	3	3	1	3	3	3	2	4	3	3	4	1
F-E39	3	2	2	3	3	4	2	2	4	3	2	2	3	3	1	3	4	2	2	1	4	2
F-E40	2	1	1	2	1	1	1	1	1	2	1	1	1	1	1	1	1	1	1	1	2	1
F-E41	3	1	2	4	2	3	1	1	3	1	3	2	2	1	1	1	1	2	1	1	1	1
F-E42	4	3	2	2	3	3	2	2	3	3	3	2	2	2	2	4	2	2	3	1	4	2
F-E43	2	1	1	2	1	1	1	1	1	1	1	1	1	1	1	1	1	1	1	1	1	1
F-E44	1	1	1	3	2	2	1	1	1	1	1	1	1	1	3	1	1	1	1	3	1	1
F-E45	4	1	2	1	2	2	2	2	3	1	1	1	1	1	1	1	1	1	1	1	3	1
F-E46	4	2	2	3	4	4	1	2	4	5	2	2	1	2	3	2	1	1	2	2	5	2
F-E47	4	3	1	4	4	5	5	3	2	4	3	2	1	1	2	3	2	1	1	2	2	2
F-E48	5	4	3	1	4	3	1	3	4	3	1	1	1	4	4	5	5	3	4	4	4	2
F-E49	2	2	2	3	2	2	3	2	2	2	2	2	9	1	1	2	1	1	1	1	1	2
F-E50	5	4	4	9	3	4	4	5	4	5	5	5	4	4	5	5	5	4	5	5	5	5
F-E51	3	1	1	1	1	2	1	1	1	1	1	1	2	1	1	2	1	1	1	1	2	1
F-E52	4	1	1	2	1	2	1	1	1	1	1	1	1	1	1	2	1	1	1	1	2	1
F-E53	4	1	2	1	2	2	1	1	2	1	1	2	1	1	1	3	1	1	1	3	1	1
F-E54	2	1	2	2	2	1	3	2	2	2	1	1	3	1	2	1	1	1	1	1	1	2
F-E55	2	1	1	3	1	1	3	1	1	1	1	1	1	1	1	1	1	1	1	1	3	1
F-E56	4	4	3	4	3	4	3	3	3	4	3	3	1	1	3	5	1	1	3	1	4	1
F-E57	3	1	2	2	3	2	1	2	2	2	1	2	1	2	1	2	1	1	3	1	2	1
F-E58	2	1	1	1	1	2	1	1	1	1	1	1	1	1	1	2	1	1	1	1	1	1
F-E59	1	1	2	1	2	1	1	2	1	1	1	1	1	1	1	1	1	1	1	1	1	1
F-E60	3	2	2	3	4	3	2	3	1	2	3	2	3	2	2	1	1	2	2	1	4	1
F-E61	3	2	3	4	3	4	2	2	3	5	2	2	2	4	2	4	1	2	4	2	5	2
F-E62	3	4	3	3	4	4	3	3	3	4	4	3	1	2	3	3	5	4	4	4	5	4
F-E63	4	3	3	4	3	3	2	3	2	3	2	3	2	1	2	4	2	2	4	2	2	2
F-E64	4	4	3	4	3	3	2	2	2	2	3	3	3	3	5	4	4	3	4	1	3	4
F-E65	2	2	2	3	3	2	1	2	1	1	1	2	1	1	5	3	2	2	1	1	3	1
F-E66	3	1	2	2	2	2	1	3	2	2	2	2	1	2	2	3	2	2	1	1	4	2
F-E67	2	3	2	3	3	2	3	3	3	3	2	2	2	2	1	2	2	1	1	1	2	1
F-E68	2	1	1	2	1	1	1	1	1	1	1	1	1	1	1	1	1	1	1	1	9	1
F-E69	5	4	4	4	3	4	1	2	4	4	3	3	2	3	5	4	2	2	5	4	5	2
F-E70	3	2	2	3	3	3	2	1	2	2	2	1	1	2	3	2	2	2	1	1	2	1
F-E71	4	3	3	2	1	4	1	1	3	4	2	1	1	2	4	3	1	1	4	2	3	1
F-E72	4	1	2	1	4	4	4	2	2	4	5	5	3	3	1	3	2	1	1	1	4	3
F-E73	4	1	1	2	2	1	2	1	1	1	1	1	3	1	1	1	1	1	1	1	3	1
F-E74	2	1	1	1	1	2	1	1	1	2	1	1	1	1	1	1	1	1	1	1	2	1
F-E75	4	2	2	2	2	2	2	2	2	2	2	2	1	2	2	2	2	2	1	1	2	2
F-E76	2	2	1	1	1	1	1	1	1	1	1	1	1	1	1	1	1	1	1	1	1	1
F-E77	3	2	1	2	3	2	1	2	1	3	2	2	1	1	2	1	1	1	1	1	2	1
F-E78	2	1	1	1	2	1	1	1	1	1	2	2	1	1	1	1	1	1	1	1	2	2
F-E79	3	2	2	2	2	2	3	2	2	9	9	2	3	2	2	2	2	2	2	1	2	3
F-E80	3	2	2	4	3	3	1	1	2	4	2	3	1	2	2	4	2	1	1	1	4	2
F-E81	4	1	1	2	2	1	2	1	1	1	1	1	3	1	1	1	1	1	1	1	3	1
F-E82	3	2	2	2	2	2	2	2	2	1	2	2	1	1	2	2	4	2	1	1	2	2
F-E83	3	2	2	3	2	3	2	3	3	3	1	2	2	1	1	2	1	2	1	1	2	2
F-E84	3	1	2	3	2	2	2	2	1	2	3	2	2	1	1	1	1	2	1	1	2	2
F-E85	4	4	3	2	4	5	3	3	5	4	4	3	3	2	3	5	4	2	4	5	5	2
F-E86	2	1	1	5	1	1	5	1	1	2	3	3	4	1	1	3	1	1	1	1	5	1
F-E87	2	1	1	1	2	2	2	2	3	1	2	2	2	1	1	3	1	1	1	1	2	2
F-E88	4	4	2	2	4	4	4	3	4	2	4	4	4	3	3	5	5	3	4	2	4	1
F-E89	4	2	1	2	2	1	1	1	2	2	1	1	1	1	1	1	1	1	1	1	1	1
F-E90	2	1	1	1	1	1	2	2	1	2	2	2	1	1	1	1	2	1	1	1	2	4
F-E91	3	3	2	4	3	2	4	3	2	2	3	3	3	2	2	2	3	3	3	2	2	2
F-E92	5	4	4	3	9	4	5	3	5	5	5	5	3	3	4	3	3	3	3	2	3	3
F-E93	5	4	3	3	3	3	3	3	5	5	3	3	3	3	3	3	3	3	3	3	3	3
F-E94	3	1	1	3	3	2	2	1	3	2	3	2	2	1	1	1	1	2	1	1	3	1
F-E95	2	2	2	2	1	1	1	1	1	2	2	2	2	1	3	2	1	1	1	1	3	2
F-E96	2	1	1	2	1	1	1	1	1	1	1	1	1	1	1	1	1	1	1	2	2	1
F-E97	2	1	2	1	1	1	1	3	1	1	2	1	2	1	1	1	1	1	1	1	4	1
F-E98	2	2	1	2	1	1	1	1	1	1	1	1	1	1	2	1	1	2	1	1	1	1
F-E99	4	5	5	4	3	5	1	3	4	5	2	2	1	2	4	5	9	9	4	2	4	4
F-E100	4	3	3	3	2	3	3	2	3	4	3	3	2	2	2	4	3	2	3	2	2	2
F-E101	3	2	2	2	2	2	2	1	3	2	3	1	2	1	1	3	1	2	2	1	2	1
F-E102	3	2	3	3	3	3	2	3	1	3	2	3	2	2	1	1	1	2	1	1	3	2
F-E103	2	2	1	5	1	1	2	1	1	1	1	1	1	1	1	1	1	3	1	2	2	1
F-E104	4	4	2	4	2	2	2	1	2	2	1	1	1	1	2	2	1	1	1	1	2	1
F-E105	2	1	1	1	1	1	1	1	2	2	1	1	1	1	1	2	1	1	1	1	2	1
F-E106	4	2	4	3	3	4	2	3	3	5	2	3	3	3	2	4	3	2	2	2	3	2
F-E107	3	2	2	3	4	2	5	5	2	1	5	4	3	1	1	2	2	2	1	1	1	1
F-E108	3	2	2	3	4	3	3	2	3	3	3	3	2	2	2	2	4	2	2	1	4	2
F-E109	5	3	3	2	4	4	1	4	5	4	3	3	4	4	5	5	3	3	3	3	4	3
F-E110	4	1	1	3	2	1	1	3	1	3	1	2	2	1	1	1	1	1	2	1	3	2
F-E111	4	1	1	1	2	2	1	1	1	4	2	2	2	1	1	1	1	1	1	1	2	1
F-E112	3	2	1	2	1	2	1	1	1	1	1	1	1	1	2	3	1	1	1	1	2	1
F-E113	3	2	1	2	2	2	1	1	1	2	3	3	2	1	1	2	2	1	1	1	3	1
F-E114	1	1	1	1	1	1	1	1	1	1	1	1	1	1	1	1	1	1	1	1	2	1
F-E115	2	2	2	2	3	4	2	2	2	2	2	2	1	2	1	1	3	1	1	1	2	1
F-E116	2	1	1	4	1	2	1	1	1	1	1	1	1	1	1	1	1	3	1	1	1	1
F-E117	4	1	3	1	3	3	1	1	3	1	1	3	1	1	1	1	1	1	1	1	1	1
F-E118	3	2	2	2	4	2	2	2	1	1	1	1	1	1	1	1	1	1	1	1	1	2
F-E119	3	2	1	2	2	3	3	2	2	2	2	3	3	1	2	2	2	1	1	1	5	1
F-E120	1	2	4	2	2	2	1	5	3	3	4	3	2	3	2	2	2	1	1	1	4	3
F-E121	4	2	2	3	2	2	5	4	2	3	3	2	1	1	3	4	3	1	1	2	5	2
F-E122	2	1	1	2	3	3	1	3	1	1	3	3	3	3	1	3	3	3	3	1	1	3
F-E123	4	4	5	5	4	2	1	1	1	4	4	3	3	1	1	3	3	5	3	2	2	1
F-E124	2	1	1	1	1	1	1	1	1	1	2	1	1	1	1	1	1	1	1	1	2	1
F-E125	5	5	3	5	3	4	2	3	3	4	3	3	3	2	5	5	3	3	3	4	4	3
F-E126	2	1	1	1	1	1	4	1	1	1	1	1	4	1	1	1	4	1	1	1	1	1
F-E127	2	2	1	1	1	1	1	1	1	1	1	1	2	1	1	1	1	1	1	1	1	1
F-E128	5	5	4	5	3	5	3	2	3	4	2	3	1	2	3	2	2	2	3	2	4	1
F-E129	2	5	1	3	1	1	1	1	1	2	1	1	1	1	4	1	1	1	1	1	1	1
F-E130	1	1	1	1	1	1	1	1	1	1	1	1	1	1	1	1	1	1	1	1	1	1
F-E131	2	1	1	1	1	1	1	1	1	1	1	1	1	1	1	1	1	1	1	1	1	1
F-E132	4	3	2	2	3	3	3	4	3	2	4	4	4	3	1	3	4	3	1	3	2	4
F-E133	2	1	1	2	1	1	1	1	1	1	1	1	1	1	1	2	1	1	1	1	1	1
F-E134	3	1	2	2	2	2	4	2	2	2	2	2	1	2	1	2	2	2	2	1	2	2
F-E135	2	1	2	2	2	2	2	1	1	2	2	2	2	1	1	2	1	1	1	1	3	1
F-E136	2	3	1	1	3	1	1	2	1	2	2	2	4	2	4	4	2	1	2	1	3	3
F-E137	2	1	1	1	2	1	2	2	2	2	2	2	2	1	1	2	1	1	1	1	1	1
F-E138	2	5	4	5	3	4	2	2	2	4	2	2	2	2	5	3	2	5	1	4	4	3
F-E139	3	3	3	3	2	4	2	1	1	4	3	3	3	3	3	4	2	1	1	4	4	2
F-E140	3	2	2	3	5	2	5	5	3	4	5	5	5	2	2	4	5	3	2	2	3	5
F-E141	2	2	2	2	3	2	4	1	2	2	1	1	1	1	1	2	1	1	1	2	3	1
F-E142	5	3	4	4	5	5	5	5	5	3	5	5	3	4	2	5	1	3	5	3	5	5
F-E143	3	2	2	2	3	2	1	1	1	1	1	2	3	1	1	2	2	1	1	1	2	2
F-E144	2	1	1	1	3	1	1	1	1	2	1	1	1	1	1	2	1	1	1	1	2	1
F-E145	4	4	4	4	3	3	2	3	4	4	1	1	1	4	5	5	1	5	4	5	4	1
F-E146	1	1	1	1	1	1	1	1	1	1	1	1	2	1	1	1	1	1	1	1	1	1
F-E147	1	1	1	1	1	1	1	1	1	1	1	1	1	1	1	1	1	1	1	1	1	1
F-E148	2	1	1	1	1	1	1	1	1	1	1	1	2	1	1	1	1	1	1	1	1	1
F-E149	3	3	4	3	3	4	1	1	3	3	1	3	1	1	3	4	1	1	2	2	4	3
F-E150	4	3	3	2	2	4	1	3	3	2	4	4	3	1	1	2	2	1	1	1	3	3
F-E151	4	4	4	5	4	5	3	3	4	4	3	2	2	4	3	4	1	4	3	5	5	3
F-E152	2	1	1	2	1	1	1	1	1	1	1	1	1	1	1	1	1	1	1	1	1	1
F-E153	1	1	1	4	1	1	1	1	1	2	1	1	2	1	2	1	1	2	1	1	2	1
F-E154	3	2	1	3	2	2	4	4	3	4	4	4	1	1	2	4	4	1	1	2	4	1
F-E155	4	4	4	5	9	5	3	9	5	5	5	5	5	3	5	5	5	5	3	3	4	5
F-E156	2	2	1	2	2	2	2	2	1	2	2	2	2	2	1	2	1	1	1	2	2	1
F-E157	3	2	2	2	3	2	1	3	2	2	2	3	2	2	1	2	2	2	1	2	2	1
F-E158	3	2	1	1	2	2	1	1	3	3	1	2	1	1	1	2	1	1	1	1	2	1
F-E159	1	1	1	1	1	1	1	1	1	1	1	1	1	1	1	1	1	1	1	1	1	1
F-E160	4	2	4	5	3	5	1	3	5	5	1	1	1	1	1	5	1	1	1	1	5	1
F-E161	5	3	2	4	2	3	3	2	2	2	3	2	2	2	1	4	2	2	2	2	2	2
F-E162	4	1	1	1	1	1	2	1	2	1	2	1	1	1	1	2	1	1	1	3	3	1
F-E163	3	1	4	4	4	5	1	2	2	3	4	4	1	2	1	5	3	3	1	1	4	4
F-E164	4	2	3	2	3	3	1	1	2	1	2	2	3	1	3	4	2	1	1	1	4	3
F-E165	3	3	1	1	4	1	2	1	2	3	3	3	4	2	5	2	1	1	1	2	5	1
F-E166	1	1	1	2	1	1	1	1	1	2	1	1	1	1	1	1	1	1	1	1	2	1
F-E167	4	3	2	2	2	4	3	2	5	5	3	2	1	4	3	4	2	3	4	3	4	3
F-E168	1	1	1	1	1	1	1	1	1	1	1	1	1	1	1	1	1	1	1	1	3	1
F-E169	3	2	2	4	3	2	9	3	3	3	3	3	3	2	3	2	2	2	2	1	2	1
F-E170	2	1	1	3	1	2	2	1	2	2	2	1	2	1	1	1	2	1	1	1	3	1
F-E171	5	5	3	4	3	3	1	2	2	4	3	3	2	2	5	3	3	1	4	2	4	5
F-E172	4	3	2	2	2	2	3	2	2	2	2	3	3	2	2	3	2	2	2	2	2	1
F-E173	3	4	3	4	2	2	3	3	3	3	2	2	2	4	4	2	2	3	3	3	3	2
F-E174	4	1	2	3	3	3	4	2	2	3	4	4	2	1	1	2	2	2	1	1	4	3
F-E175	3	2	1	2	1	1	1	1	1	1	1	1	1	1	1	3	1	1	1	1	3	1
F-E176	2	2	1	1	1	1	1	1	1	1	2	2	2	1	2	1	1	2	1	1	3	1
F-E177	2	2	2	4	3	2	1	2	2	3	2	2	2	2	2	3	2	4	4	2	3	2
F-E178	4	2	2	1	2	2	1	1	2	3	2	2	3	2	2	2	1	2	1	1	1	1
F-E179	2	2	1	2	1	1	1	1	1	1	1	1	1	1	2	1	1	1	1	1	3	1
F-E180	4	1	1	4	3	1	2	2	1	3	4	4	4	1	1	4	3	1	3	2	2	2
F-E181	4	2	3	4	3	3	1	2	3	3	2	2	2	1	2	2	1	2	4	2	2	2
F-E182	5	4	3	2	4	3	2	4	4	4	3	3	3	3	3	9	4	3	3	3	4	4
F-E183	5	5	4	5	3	2	1	2	3	4	5	5	1	2	5	5	5	5	3	2	3	1
F-E184	2	4	1	1	1	1	1	1	1	1	1	1	1	1	1	3	1	1	1	1	2	1
F-E185	3	1	1	3	1	2	1	1	1	1	2	1	2	1	1	2	1	1	2	1	1	1
F-E186	5	3	4	5	3	3	2	3	2	2	2	2	2	2	3	4	2	3	2	1	3	2
F-E187	4	3	2	4	2	2	4	2	2	2	2	3	3	1	1	2	2	2	2	1	2	2
F-E188	4	1	2	3	3	2	1	1	2	2	3	2	1	1	1	3	1	1	1	1	2	1
F-E189	1	2	1	3	1	2	1	1	1	1	2	2	2	1	1	2	1	1	1	1	1	1
F-E190	2	1	1	1	1	2	1	1	1	2	1	1	3	1	1	1	1	2	1	3	2	1
F-E191	3	2	2	3	3	3	2	1	1	2	3	3	2	2	3	3	2	2	1	1	4	3
F-E192	1	1	1	1	1	1	4	1	1	1	1	1	1	1	1	1	1	1	1	1	1	1
F-E193	2	2	2	3	2	2	1	1	2	2	1	2	2	2	2	3	1	2	2	1	3	1
F-E194	2	2	2	2	1	1	1	1	2	3	1	1	2	1	2	1	1	1	1	1	1	1
F-E195	3	2	2	3	2	2	1	2	2	2	2	2	1	2	1	2	2	2	1	1	2	2
F-E196	3	2	2	2	1	1	1	1	1	1	1	1	1	1	1	1	1	1	1	1	2	1
F-E197	2	1	4	4	4	4	3	1	3	2	2	2	3	1	2	3	1	1	1	1	1	3
F-E198	3	2	2	2	1	1	1	1	1	1	1	1	1	1	1	1	1	1	1	1	2	1
F-E199	4	5	4	3	3	3	1	2	5	4	3	3	1	3	4	4	4	3	4	4	3	3
F-E200	3	4	3	3	9	3	1	2	3	3	3	3	1	3	2	2	3	3	3	2	2	2
F-E201	3	2	2	3	3	2	3	2	2	4	3	3	2	2	1	2	3	2	2	2	3	2
F-E202	3	2	2	3	5	2	5	5	3	4	5	5	5	2	2	4	5	3	2	2	3	5
F-E203	3	1	2	4	3	3	3	2	2	3	2	2	3	2	1	4	3	2	3	1	2	2
F-E204	3	1	1	2	1	1	1	1	1	1	2	1	2	1	1	1	1	1	1	1	1	1
F-E205	2	1	1	1	2	2	1	1	2	2	2	2	1	1	1	2	2	1	1	1	2	3
F-E206	2	1	1	1	3	2	3	3	2	2	3	3	3	3	1	3	3	1	1	1	3	3
F-E207	5	1	1	3	2	2	1	1	1	2	2	2	2	1	1	1	1	1	3	1	4	2
F-E208	2	2	2	3	2	2	1	1	1	2	1	1	2	1	1	1	1	3	1	1	1	3
F-E209	3	4	1	2	1	1	2	1	2	1	2	2	2	2	2	1	1	1	1	1	1	1
F-E210	2	1	1	2	1	3	4	3	4	4	1	2	3	3	1	1	2	1	1	3	2	1
F-E211	4	1	1	1	3	3	1	1	2	2	1	1	2	2	1	3	1	1	2	1	4	2
F-E212
F-E213
F-E214
F-E215
F-E216
F-E217
F-E218
F-E219
F-E220
F-E221
F-E222
F-E223
F-E224
F-E225
F-E226
F-E227
F-E228
F-E229
F-E230
F-E231
F-E232
F-E233
F-E234
F-E235
F-E236
F-E237
F-E238
F-E239
F-E240
F-E241
F-E242
F-E243
F-E244
F-E245
F-E246
F-E247
F-E248
F-E249
F-E250
