# Supplementary material for: Assessing the Mental Health Impact of the 2011 Great Japan Earthquake, Tsunami, and Radiation Disaster on Elementary and Middle School Children in the Fukushima Prefecture of Japan
Source: PLoS One. 2017 Jan 18;12(1):e0170402. doi: 10.1371/journal.pone.0170402 (PMC5242473; doi:10.1371/journal.pone.0170402)
Supplement: S1 Supporting Information — (ZIP) [file pone.0170402.s001.zip › Fukushima(E) Radiation.xls]

## Sheet: Sheet1
study_ID	food	drink	sick	move	info	worry	protect
F-E1	5	5	5	3	2	5	1
F-E2	4	4	5	2	2	3	1
F-E3	4	3	2	2	3	4	2
F-E4	4	4	9	2	2	3	1
F-E5	5	5	5	2	2	2	2
F-E6	3	3	3	1	3	3	2
F-E7	5	5	3	2	2	4	1
F-E8	3	3	3	3	1	2	2
F-E9	3	3	2	2	2	2	2
F-E10	5	4	5	4	3	4	2
F-E11	3	3	4	1	3	1	2
F-E12	4	4	3	1	2	3	2
F-E13	3	3	5	2	2	3	5
F-E14	3	3	4	2	2	2	2
F-E15	5	5	5	3	2	5	1
F-E16	4	3	3	2	3	3	2
F-E17	3	3	5	3	2	2	2
F-E18	5	5	5	4	2	4	2
F-E19	3	3	1	1	2	3	2
F-E20	2	2	2	2	2	3	2
F-E21	3	3	3	3	4	3	2
F-E22	5	5	4	2	2	3	2
F-E23	5	5	5	5	1	4	1
F-E24	4	4	4	1	4	3	2
F-E25	4	4	4	3	2	3	2
F-E26	5	5	3	2	2	3	1
F-E27	5	5	5	4	1	4	2
F-E28	5	5	5	3	2	3	1
F-E29	4	4	3	2	3	3	9
F-E30	4	4	4	2	2	3	1
F-E31	5	5	5	3	2	4	1
F-E32	3	3	1	1	4	1	4
F-E33	5	5	5	4	2	4	1
F-E34	5	5	5	3	3	3	2
F-E35	3	3	4	2	1	3	2
F-E36	3	3	2	1	2	2	2
F-E37	5	5	5	3	2	3	2
F-E38	5	5	5	3	2	3	1
F-E39	4	4	4	2	3	3	1
F-E40	3	3	3	2	3	3	2
F-E41	3	3	2	1	3	3	3
F-E42	4	4	4	2	2	3	2
F-E43	3	3	2	1	3	2	3
F-E44	5	5	5	3	3	4	2
F-E45	5	5	5	3	4	3	2
F-E46	2	2	4	1	2	2	2
F-E47	5	5	5	3	2	3	1
F-E48	5	5	5	4	2	3	1
F-E49	5	4	5	3	2	4	1
F-E50	5	5	5	5	5	4	1
F-E51	5	5	3	2	3	3	2
F-E52	5	5	3	2	3	2	2
F-E53	4	4	4	2	3	3	2
F-E54	4	4	3	2	2	2	2
F-E55	5	5	3	2	4	2	2
F-E56	5	5	5	2	3	5	1
F-E57	4	4	4	4	2	3	2
F-E58	3	3	2	2	4	2	1
F-E59	5	4	5	2	1	3	2
F-E60	4	4	5	3	1	3	1
F-E61	4	4	5	2	2	3	2
F-E62	3	3	5	4	2	3	1
F-E63	4	4	4	3	2	2	1
F-E64	3	2	3	2	2	2	2
F-E65	5	5	5	4	2	4	1
F-E66	3	3	4	2	3	2	1
F-E67	3	3	3	1	3	3	3
F-E68	4	4	3	2	3	2	2
F-E69	4	5	5	4	2	3	2
F-E70	4	4	4	2	3	2	2
F-E71	4	3	3	2	3	4	2
F-E72	2	2	1	1	4	1	2
F-E73	3	2	2	2	3	2	1
F-E74	4	2	3	1	3	2	2
F-E75	4	4	4	2	2	3	2
F-E76	1	1	1	1	5	1	4
F-E77	3	3	1	3	2	3	2
F-E78	3	3	2	1	4	2	3
F-E79	4	4	4	3	3	3	1
F-E80	5	5	5	2	1	5	1
F-E81	3	2	2	2	3	2	1
F-E82	5	5	5	3	2	2	1
F-E83	4	4	4	4	3	3	1
F-E84	4	3	3	3	2	3	1
F-E85	5	5	5	3	2	5	1
F-E86	9	9	9	9	9	9	9
F-E87	3	3	3	2	2	3	2
F-E88	5	4	5	4	2	3	1
F-E89	4	4	5	2	2	5	1
F-E90	3	3	3	2	2	3	1
F-E91	5	5	2	3	1	3	1
F-E92	5	5	5	5	2	4	1
F-E93	9	9	9	9	9	9	9
F-E94	5	5	5	2	2	3	2
F-E95	5	5	5	2	3	2	1
F-E96	5	5	5	3	1	5	1
F-E97	5	5	2	2	2	3	2
F-E98	5	5	5	2	2	3	2
F-E99	5	5	5	5	3	5	1
F-E100	4	5	3	3	2	3	2
F-E101	4	4	5	2	1	3	2
F-E102	4	4	5	3	3	3	1
F-E103	4	4	4	3	2	2	2
F-E104	3	3	4	2	3	3	2
F-E105	3	2	1	1	3	2	3
F-E106	4	5	4	2	3	3	2
F-E107	4	4	3	5	3	3	1
F-E108	3	3	4	2	3	3	2
F-E109	5	5	5	4	4	3	5
F-E110	4	4	4	2	3	3	2
F-E111	5	5	5	2	2	4	1
F-E112	3	3	4	3	3	3	1
F-E113	5	5	5	2	3	4	1
F-E114	5	4	3	2	4	3	2
F-E115	5	5	4	3	4	3	2
F-E116	9	9	9	9	9	9	9
F-E117	4	4	5	1	4	3	2
F-E118	4	4	5	2	1	5	2
F-E119	5	5	5	3	2	2	2
F-E120	5	5	5	3	2	3	1
F-E121	5	5	5	5	1	5	1
F-E122	5	5	5	3	1	4	2
F-E123	5	3	5	5	2	4	3
F-E124	5	5	4	4	1	2	1
F-E125	5	4	5	3	3	5	1
F-E126	4	4	5	3	2	2	1
F-E127	4	4	4	2	3	3	2
F-E128	5	5	5	5	1	5	1
F-E129	3	3	2	1	2	3	1
F-E130	2	2	2	2	4	3	3
F-E131	1	1	1	1	1	1	3
F-E132	3	3	4	2	2	4	1
F-E133	3	3	2	2	3	2	2
F-E134	3	3	3	3	4	2	2
F-E135	3	3	4	2	2	3	5
F-E136	4	2	2	2	3	1	1
F-E137	4	4	5	3	2	4	1
F-E138	2	2	5	3	3	3	2
F-E139	5	4	4	2	2	3	2
F-E140	5	5	5	9	2	3	2
F-E141	3	3	2	1	2	3	1
F-E142	5	5	5	2	2	4	1
F-E143	4	4	5	3	2	3	1
F-E144	4	4	4	2	3	3	2
F-E145	4	5	3	2	2	3	2
F-E146	3	3	3	2	3	3	2
F-E147	4	4	3	1	4	3	2
F-E148	9	9	9	9	9	9	9
F-E149	5	5	5	2	3	4	1
F-E150	5	5	5	2	3	4	1
F-E151	5	5	5	3	3	4	1
F-E152	2	1	1	1	3	3	9
F-E153	4	4	4	2	2	3	2
F-E154	5	5	5	5	2	4	1
F-E155	5	5	5	5	2	5	1
F-E156	3	3	3	3	3	3	2
F-E157	4	4	3	3	3	3	1
F-E158	5	4	4	3	2	3	2
F-E159	3	3	2	2	3	2	3
F-E160	5	5	5	4	1	4	2
F-E161	5	5	5	3	4	3	1
F-E162	3	3	5	3	2	2	1
F-E163	5	5	5	3	3	3	2
F-E164	5	3	4	1	3	3	2
F-E165	5	3	4	2	2	3	2
F-E166	3	3	3	2	4	2	3
F-E167	4	2	4	1	2	3	1
F-E168	4	4	5	2	2	4	2
F-E169	5	5	5	4	2	4	1
F-E170	5	5	5	2	2	3	2
F-E171	5	5	5	2	1	4	1
F-E172	5	5	4	3	2	4	2
F-E173	3	3	3	3	3	2	1
F-E174	4	4	4	3	2	3	2
F-E175	3	3	3	2	3	2	2
F-E176	5	5	2	2	3	3	2
F-E177	4	4	5	2	2	3	1
F-E178	4	2	2	3	3	3	2
F-E179	4	4	3	1	3	2	2
F-E180	4	4	5	1	4	3	2
F-E181	4	4	5	1	2	3	1
F-E182	5	5	5	2	2	3	1
F-E183	5	5	4	2	2	2	1
F-E184	3	3	3	1	4	2	1
F-E185	3	3	4	2	3	3	2
F-E186	4	4	5	3	1	1	1
F-E187	5	5	5	2	2	2	2
F-E188	3	2	3	1	3	3	2
F-E189	4	5	3	2	3	3	2
F-E190	4	4	3	4	2	4	2
F-E191	4	4	5	3	2	2	1
F-E192	3	3	3	2	2	3	1
F-E193	5	5	5	3	1	4	1
F-E194	4	4	4	2	2	2	2
F-E195	4	4	3	2	2	2	2
F-E196	4	4	3	3	3	2	2
F-E197	4	4	5	3	2	4	1
F-E198	4	4	3	3	3	2	2
F-E199	3	3	3	2	2	3	2
F-E200	5	5	5	3	3	5	2
F-E201	5	4	5	4	3	3	1
F-E202	5	5	5	9	2	3	2
F-E203	3	3	3	3	2	3	2
F-E204	2	2	3	1	3	2	2
F-E205	4	4	4	4	1	3	1
F-E206	4	4	4	1	2	2	9
F-E207	4	3	3	1	4	3	2
F-E208	5	5	5	3	2	5	1
F-E209	5	5	5	3	1	4	1
F-E210	4	3	5	2	2	2	2
F-E211	3	3	3	4	2	4	2
F-E212
F-E213
F-E214
F-E215
F-E216
F-E217
F-E218
F-E219
F-E220
F-E221
F-E222
F-E223
F-E224
F-E225
F-E226
F-E227
F-E228
F-E229
F-E230
F-E231
F-E232
F-E233
F-E234
F-E235
F-E236
F-E237
F-E238
F-E239
F-E240
F-E241
F-E242
F-E243
F-E244
F-E245
F-E246
F-E247
F-E248
F-E249
F-E250
