# Supplementary material for: Assessing the Mental Health Impact of the 2011 Great Japan Earthquake, Tsunami, and Radiation Disaster on Elementary and Middle School Children in the Fukushima Prefecture of Japan
Source: PLoS One. 2017 Jan 18;12(1):e0170402. doi: 10.1371/journal.pone.0170402 (PMC5242473; doi:10.1371/journal.pone.0170402)
Supplement: S1 Supporting Information — (ZIP) [file pone.0170402.s001.zip › Fukushima(E) SDQ(2).xls]

## Sheet: Sheet1
study_ID	consid	restles	somatic	shares	tantrum	loner	obeys	worries	caring	fidgety	friend	fights	unhappy	popular	distrac	clingy	kind	lies	bullied	helpout	reflect	steals	oldbest	afraid	attends	TotalDiff
F-E1	2	1	2	2	1	2	1	1	2	0	0	0	1	1	2	2	2	0	0	1	0	0	1	2	0	26
F-E2	1	0	2	1	1	0	1	2	1	0	0	0	0	1	1	0	1	0	0	1	1	0	1	2	1	18
F-E3	1	1	0	1	1	2	1	1	1	0	1	0	0	1	1	0	1	1	0	1	2	0	1	0	1	19
F-E4	2	2	0	1	2	1	2	0	1	2	0	1	0	1	2	2	2	2	1	0	0	0	0	2	2	28
F-E5	0	0	0	0	0	0	0	0	1	0	0	0	0	0	0	0	2	0	0	1	1	0	0	0	1	6
F-E6	1	0	0	1	1	1	1	0	1	1	0	0	0	0	0	1	1	0	0	1	1	0	0	1	1	13
F-E7	2	0	1	1	0	0	0	0	0	0	0	0	0	0	0	0	2	0	0	1	1	0	0	0	1	9
F-E8	1	0	0	1	0	0	1	1	1	0	0	0	0	0	1	0	2	0	0	2	1	0	0	0	1	12
F-E9	1	0	0	1	0	2	1	0	0	0	1	0	0	0	0	0	0	0	0	0	1	0	0	0	0	7
F-E10	1	0	0	1	0	0	1	0	1	0	1	0	0	1	0	0	2	0	0	0	1	0	0	0	1	10
F-E11	1	0	0	1	1	0	1	1	0	0	0	1	0	1	1	0	0	0	0	0	1	0	0	0	1	10
F-E12	1	0	0	2	0	0	0	0	1	0	0	0	0	0	1	0	2	1	0	1	1	0	0	0	1	11
F-E13	1	1	0	1	0	1	1	1	0	1	0	0	0	1	1	0	1	1	0	0	2	0	0	0	2	15
F-E14	1	0	0	1	1	1	1	0	1	0	0	0	1	1	1	1	1	1	2	1	1	0	0	0	1	17
F-E15	1	2	2	0	2	2	0	1	2	0	0	0	1	0	0	0	2	0	2	1	1	0	0	0	0	19
F-E16	1	1	0	0	1	1	2	0	1	0	1	1	0	1	2	0	1	0	0	0	2	0	0	1	1	17
F-E17	1	0	2	1	2	0	1	1	1	1	0	1	0	1	0	1	1	1	0	1	1	2	0	0	1	20
F-E18	2	2	1	1	1	0	2	1	2	0	1	0	1	1	1	1	1	0	1	1	1	0	0	2	1	24
F-E19	1	0	0	1	0	1	1	0	0	0	0	0	0	1	1	1	1	0	1	1	2	0	1	1	2	16
F-E20	0	1	2	1	2	0	2	1	1	0	1	0	1	1	1	1	2	1	1	0	2	0	0	0	2	23
F-E21	1	2	0	1	2	0	2	2	1	2	1	1	1	0	1	1	2	0	0	0	2	0	0	2	2	26
F-E22	1	0	0	1	0	0	1	0	1	0	0	0	0	0	0	0	2	0	0	2	0	0	0	0	0	8
F-E23	1	1	1	1	2	2	2	0	0	2	0	0	2	1	2	1	2	1	1	2	1	0	1	2	2	30
F-E24	1	0	0	1	1	1	1	0	2	0	0	0	0	1	0	2	1	0	0	1	1	0	0	1	1	15
F-E25	2	0	1	2	1	1	1	0	1	0	1	0	0	1	0	0	2	0	0	1	2	0	1	1	0	18
F-E26	1	0	0	1	0	2	1	1	2	0	1	0	1	1	1	2	2	0	0	0	2	0	1	1	1	21
F-E27	1	0	2	0	2	0	2	1	1	0	0	1	1	1	0	1	2	0	1	1	0	0	0	2	2	21
F-E28	2	0	0	1	1	0	2	0	2	0	0	1	0	1	1	0	2	1	1	2	1	0	1	0	0	19
F-E29	1	0	0	1	0	1	0	1	1	0	0	0	0	1	0	2	1	0	0	1	1	0	1	1	1	14
F-E30	1	2	2	1	2	1	2	0	0	2	1	2	1	2	2	2	2	2	2	1	2	0	2	1	2	37
F-E31	2	2	1	2	1	1	1	1	2	1	0	0	1	0	2	1	1	1	0	2	1	0	0	1	1	25
F-E32	1	0	2	2	1	0	0	0	1	0	0	0	0	0	0	0	2	0	0	2	1	0	0	0	0	12
F-E33	1	0	2	1	1	0	1	1	1	1	0	0	0	0	1	0	1	0	0	1	1	0	0	1	1	15
F-E34	1	0	0	0	0	0	1	0	1	0	0	0	0	0	0	0	1	0	0	1	1	0	0	0	0	6
F-E35	1	0	0	1	0	1	1	0	1	0	0	0	0	1	0	0	1	0	0	1	1	0	0	0	1	10
F-E36	1	2	1	0	1	0	2	0	1	1	0	1	0	1	2	0	2	0	0	1	1	0	0	0	1	18
F-E37	1	1	1	1	1	1	2	0	1	0	0	0	0	0	1	2	1	1	0	1	1	0	0	2	1	19
F-E38	1	2	1	0	2	0	2	1	1	1	0	1	1	1	1	2	2	2	1	1	2	1	1	2	1	30
F-E39	1	2	0	1	0	0	1	1	0	1	0	0	0	1	1	0	2	0	0	1	1	0	0	0	1	14
F-E40	1	0	0	0	0	0	2	0	0	0	1	0	0	0	0	0	1	0	0	0	1	0	0	0	1	7
F-E41	2	0	0	0	0	0	0	0	2	2	0	0	0	1	1	0	2	1	1	2	2	0	0	1	1	18
F-E42	2	0	1	1	0	0	2	0	1	0	0	0	0	1	0	0	1	1	0	1	1	0	0	1	1	14
F-E43	0	1	0	0	2	1	2	0	0	0	0	0	0	0	1	0	1	0	0	0	1	0	0	0	1	10
F-E44	0	2	0	1	1	1	1	0	1	0	0	1	1	1	1	0	1	2	1	2	2	0	0	1	2	22
F-E45	2	0	1	1	1	0	1	1	1	0	1	0	1	1	2	2	1	0	0	1	1	0	0	1	2	21
F-E46	2	0	2	2	0	0	0	0	2	0	0	0	0	0	0	0	2	0	0	2	1	0	0	2	0	15
F-E47	1	1	2	2	0	2	0	1	0	2	1	0	2	1	0	1	2	0	1	1	1	0	0	2	0	23
F-E48	1	0	0	2	1	2	1	0	2	0	0	0	0	1	0	0	1	0	0	1	1	0	1	0	1	15
F-E49	2	0	1	1	0	2	0	1	1	0	0	0	1	0	0	1	2	0	1	1	1	0	0	0	1	16
F-E50	1	1	0	1	1	0	1	0	1	1	2	0	1	0	1	0	1	1	0	1	1	0	0	0	1	16
F-E51	1	0	0	1	0	0	0	0	1	0	0	0	0	0	1	0	1	0	0	0	1	0	0	0	2	8
F-E52	1	0	0	1	1	0	0	0	1	0	0	0	0	0	0	1	1	0	0	1	0	0	0	0	0	7
F-E53	2	0	0	1	0	0	1	0	1	0	1	0	0	0	0	0	2	0	0	1	1	0	1	0	1	12
F-E54	1	1	0	1	1	0	1	0	1	0	0	0	0	0	1	0	1	1	0	0	2	0	0	0	1	12
F-E55	2	0	0	1	0	2	1	0	1	0	1	0	0	1	0	2	1	0	0	2	2	0	0	2	1	19
F-E56	2	1	2	2	2	0	1	1	2	1	0	0	1	1	1	1	2	1	1	2	1	0	1	2	1	29
F-E57	1	0	0	2	1	1	1	1	1	0	2	0	0	0	0	1	1	1	0	1	1	0	0	0	1	16
F-E58	1	2	0	1	0	1	0	0	0	0	1	0	0	1	2	1	2	0	1	0	2	0	1	1	2	19
F-E59	1	0	0	0	0	0	1	0	0	0	1	0	0	1	1	0	1	0	0	2	2	0	0	0	2	12
F-E60	2	1	2	1	0	1	1	1	1	0	0	0	1	0	1	2	2	0	1	0	1	0	0	2	2	22
F-E61	1	1	0	1	1	0	1	1	1	1	1	1	1	1	2	1	1	1	1	1	1	0	1	1	1	23
F-E62	1	0	1	2	1	0	1	1	1	0	1	1	2	1	2	2	2	1	1	0	1	0	2	2	2	28
F-E63	1	0	0	2	1	0	2	1	1	0	1	0	1	1	1	1	2	0	0	1	2	0	1	1	2	22
F-E64	2	1	2	2	0	2	0	1	2	0	0	0	0	0	2	2	2	0	0	1	2	0	0	2	0	23
F-E65	2	0	0	1	1	2	0	0	1	0	0	0	0	0	0	0	2	0	0	2	1	0	0	0	1	13
F-E66	1	0	0	1	1	0	1	0	1	0	0	0	0	0	1	1	2	0	0	1	1	0	0	2	1	14
F-E67	2	1	0	1	1	1	0	0	1	0	1	0	1	1	1	1	2	1	1	1	2	0	1	1	1	22
F-E68	2	0	0	0	1	1	0	1	1	0	0	0	0	0	0	1	0	0	0	0	0	0	0	2	0	9
F-E69	2	1	2	2	1	1	1	1	1	1	0	0	2	0	1	2	2	1	0	1	2	0	0	2	1	27
F-E70	2	0	0	2	0	1	0	0	2	0	0	0	0	0	0	0	2	0	0	2	1	0	0	1	0	13
F-E71	0	1	0	1	0	2	1	0	0	0	1	0	0	1	1	0	1	0	0	0	2	0	1	0	2	14
F-E72	1	0	0	2	0	0	1	0	2	0	0	0	0	0	0	0	2	0	0	2	1	0	0	0	1	12
F-E73	1	0	1	0	0	1	2	0	1	0	0	0	0	0	0	0	1	0	0	1	1	0	0	0	0	9
F-E74	1	0	0	2	0	0	1	0	1	0	1	0	0	0	0	0	2	0	0	1	0	0	0	1	0	10
F-E75	1	0	0	1	0	0	1	0	1	0	0	0	0	1	0	0	1	0	0	1	1	0	0	0	1	9
F-E76	1	0	2	1	1	0	1	1	1	0	0	0	0	1	0	0	2	0	0	1	1	0	0	1	0	14
F-E77	1	0	0	1	1	1	1	1	2	0	0	0	0	1	0	1	1	0	0	1	1	0	1	1	0	15
F-E78	1	0	0	1	0	0	1	0	1	0	1	0	0	1	0	0	1	0	0	1	1	0	0	0	1	10
F-E79	1	0	0	1	1	0	1	0	1	0	0	0	0	1	1	1	2	1	0	0	1	0	0	0	1	13
F-E80	2	1	1	2	2	2	2	1	2	0	1	0	1	1	1	0	2	1	0	2	0	0	2	0	0	26
F-E81	2	1	0	2	0	0	1	0	1	0	0	0	0	0	1	0	2	1	0	2	2	0	0	0	1	16
F-E82	1	1	0	1	0	1	0	0	1	0	1	0	0	1	1	0	1	1	0	1	2	0	1	0	1	15
F-E83	1	0	0	1	0	0	0	0	0	0	0	0	0	0	1	0	2	0	0	0	2	0	0	0	1	8
F-E84	1	1	0	1	0	0	1	0	1	0	0	1	0	1	1	0	2	2	0	1	2	0	0	1	1	17
F-E85	2	1	2	2	2	0	1	1	2	1	0	0	1	0	1	1	1	1	0	2	1	0	0	2	1	25
F-E86	1	0	1	2	0	0	2	0	0	0	0	0	0	0	2	0	1	2	0	0	2	1	0	0	2	16
F-E87	2	0	0	1	0	0	0	0	2	0	0	0	0	0	0	0	2	1	0	2	1	0	0	0	1	12
F-E88	2	0	0	1	1	2	0	1	2	0	0	0	0	0	0	0	2	0	0	2	0	0	0	2	1	16
F-E89	1	2	0	1	1	1	1	1	1	2	1	1	0	1	2	1	2	2	1	1	2	0	0	1	2	28
F-E90	2	0	0	2	1	2	0	0	2	0	0	0	0	0	0	0	2	0	0	2	0	0	0	0	0	13
F-E91	2	2	0	1	1	0	1	1	1	1	0	0	0	0	2	0	2	0	0	1	1	0	1	0	2	19
F-E92	2	0	0	2	0	0	2	0	2	0	0	1	2	0	0	0	2	0	0	2	1	0	0	1	0	17
F-E93	2	1	0	1	0	0	0	0	2	0	0	0	0	0	0	0	2	1	0	2	1	0	0	1	1	14
F-E94	1	0	1	2	2	0	2	0	1	0	0	0	0	1	0	0	2	0	0	1	1	0	0	1	1	16
F-E95	1	0	0	0	1	1	1	0	1	0	0	0	0	0	0	0	1	0	0	1	1	0	0	1	1	10
F-E96	1	1	0	1	1	0	2	1	1	1	1	0	1	1	2	1	2	1	1	0	2	0	0	1	2	24
F-E97	2	0	0	2	0	0	0	0	1	0	0	0	0	0	0	0	2	0	0	2	0	0	0	0	0	9
F-E98	1	0	1	1	0	1	1	0	1	0	0	0	0	0	0	0	1	0	0	1	1	0	0	0	1	10
F-E99	1	0	0	2	2	0	2	1	1	1	2	0	1	1	0	0	1	0	0	1	2	0	0	0	0	18
F-E100	0	1	0	1	1	0	2	0	0	0	0	0	0	1	0	0	1	1	0	1	1	0	0	0	1	11
F-E101	2	1	0	1	1	0	1	1	2	0	0	0	0	1	0	0	2	0	0	1	0	0	0	1	1	15
F-E102	1	1	0	2	1	0	0	0	1	0	0	0	0	0	1	1	2	1	2	2	1	1	0	1	1	19
F-E103	1	1	1	1	2	0	1	1	1	0	0	1	0	1	1	1	1	2	2	0	2	0	0	2	2	24
F-E104	2	0	2	2	1	1	1	1	1	1	0	1	0	0	0	1	1	0	2	1	2	0	0	1	1	22
F-E105	2	1	0	1	1	0	1	0	1	0	0	0	0	0	0	0	2	1	0	2	1	0	0	0	1	14
F-E106	1	0	0	1	1	1	1	0	1	0	0	0	0	0	1	0	1	0	0	1	1	0	0	1	1	12
F-E107	0	0	2	0	2	1	1	0	0	0	0	0	0	0	0	0	1	1	0	0	1	0	0	0	1	10
F-E108	1	1	0	0	1	0	1	0	1	0	0	0	0	0	2	0	0	0	0	0	2	0	0	1	1	11
F-E109	2	0	0	2	0	0	0	0	2	0	0	0	0	0	0	0	2	0	0	2	1	0	0	0	0	11
F-E110	1	0	0	1	0	0	1	1	1	0	0	0	1	0	0	1	1	0	0	2	0	0	0	1	0	11
F-E111	1	1	2	1	2	0	1	1	1	0	0	0	1	1	1	2	2	1	0	0	1	0	2	1	2	24
F-E112	1	0	0	2	0	0	0	0	1	0	0	0	0	0	0	0	2	0	0	1	0	0	0	0	1	8
F-E113	1	0	0	1	0	0	1	0	1	0	0	0	0	1	0	0	1	1	0	1	1	0	0	1	1	11
F-E114	1	0	0	1	0	1	1	0	1	0	1	0	0	1	0	0	1	0	1	1	1	0	0	1	1	13
F-E115	1	1	0	1	2	0	2	0	2	1	0	0	2	1	1	0	1	2	0	2	1	0	0	1	2	23
F-E116	2	0	1	0	2	0	2	0	1	0	0	0	0	1	1	1	0	0	0	0	2	0	0	0	2	15
F-E117	1	0	0	0	0	0	1	0	1	0	0	0	0	0	0	2	2	0	0	0	2	0	0	0	1	10
F-E118	1	0	0	2	0	1	1	0	1	0	1	0	0	1	0	0	1	0	0	1	1	0	0	1	1	13
F-E119	1	0	0	2	1	0	1	0	1	1	2	2	1	0	1	0	2	2	0	1	1	0	1	0	1	21
F-E120	1	2	0	1	2	1	2	0	1	1	0	0	0	1	2	0	2	2	0	0	2	0	0	0	1	21
F-E121	0	0	0	1	1	0	1	0	1	1	0	0	0	1	1	1	2	0	0	1	1	0	1	0	0	13
F-E122	1	2	1	1	1	1	1	2	1	1	2	0	1	1	2	2	2	0	2	1	2	0	2	0	1	30
F-E123	1	2	2	0	1	0	2	0	1	0	0	1	1	1	2	2	2	2	1	1	2	0	0	2	2	28
F-E124	1	0	0	1	0	1	1	0	0	0	0	0	0	1	0	0	1	0	1	0	1	0	0	0	1	9
F-E125	1	2	1	1	2	0	1	0	0	1	1	1	1	1	2	2	1	2	0	2	2	0	0	1	2	27
F-E126	1	0	0	0	0	2	0	0	2	0	2	0	0	0	0	2	1	0	0	1	1	0	0	0	0	12
F-E127	1	0	0	2	0	0	0	0	1	0	0	1	0	0	1	1	2	1	0	1	2	0	0	0	1	14
F-E128	2	2	2	2	2	0	1	1	2	1	0	0	0	0	1	1	2	1	0	0	2	0	0	0	2	24
F-E129	0	2	1	0	2	1	2	1	0	2	1	0	0	1	2	1	1	1	0	2	2	0	0	1	2	25
F-E130	1	0	0	1	0	0	1	0	1	0	0	0	0	1	0	1	1	1	0	1	2	0	0	0	1	12
F-E131	2	0	0	2	0	1	0	0	0	0	0	2	0	0	0	0	2	0	0	1	0	0	0	0	0	10
F-E132	2	2	1	2	0	1	1	0	1	1	1	0	0	1	2	1	1	0	0	1	2	0	1	1	2	24
F-E133	1	0	1	0	0	0	1	0	1	0	0	0	0	1	1	0	1	0	0	0	2	0	0	0	1	10
F-E134	2	0	1	2	2	1	0	1	1	0	0	0	1	1	0	0	1	0	1	2	1	0	0	0	1	18
F-E135	1	0	2	1	2	0	1	2	1	2	0	0	2	1	2	2	1	1	2	2	1	2	2	1	1	32
F-E136	2	0	0	2	0	0	0	0	1	0	0	0	0	1	0	0	2	1	0	2	1	0	0	0	1	13
F-E137	1	0	1	1	0	2	1	0	1	0	1	0	0	1	2	0	2	1	0	1	1	0	9	0
F-E138	1	2	2	1	2	0	1	2	2	2	1	0	0	1	2	2	1	1	0	2	2	0	1	2	1	31
F-E139	2	0	2	0	1	0	1	2	1	0	1	0	1	1	0	2	1	1	0	2	0	0	0	1	1	20
F-E140	2	0	0	2	1	0	1	0	1	0	0	0	0	0	0	0	1	0	0	1	1	0	0	0	0	10
F-E141	1	0	1	2	1	0	0	2	1	1	0	0	0	0	1	2	1	0	2	1	0	0	0	1	1	18
F-E142	2	0	0	1	0	0	1	0	2	1	0	0	0	0	1	1	1	0	0	1	2	0	0	1	2	16
F-E143	1	0	2	1	2	1	1	1	1	1	0	1	1	1	1	2	1	1	1	1	1	0	1	2	1	26
F-E144	0	0	0	1	0	0	0	0	0	0	0	0	0	0	0	0	1	0	0	1	1	0	0	0	1	5
F-E145	2	2	2	1	2	0	1	2	1	1	2	1	1	1	1	2	2	2	1	0	1	0	1	2	1	32
F-E146	1	0	0	1	1	0	1	0	0	0	0	0	0	1	0	0	1	2	0	1	1	0	0	0	1	11
F-E147	1	0	0	0	0	1	1	0	0	0	0	0	0	0	0	0	2	0	0	0	1	0	0	0	1	7
F-E148	2	0	0	0	0	0	0	0	1	0	0	0	0	0	0	0	2	0	0	1	1	0	0	0	0	7
F-E149	2	0	1	2	0	0	1	1	1	0	0	0	0	1	1	0	2	0	1	2	1	0	1	1	1	19
F-E150	1	0	1	0	1	0	1	0	1	0	0	0	0	0	0	2	1	0	0	2	1	0	0	1	1	13
F-E151	1	2	0	2	2	2	0	1	1	1	0	0	0	0	1	1	0	1	0	1	2	0	0	2	1	21
F-E152	1	0	0	2	0	1	0	0	2	0	0	0	0	0	0	0	2	1	0	1	2	0	1	0	1	14
F-E153	1	0	0	0	2	2	1	0	2	0	2	0	0	1	0	0	0	1	0	2	1	0	0	0	0	15
F-E154	2	2	0	1	2	0	2	0	0	1	0	0	0	1	1	1	2	0	0	1	2	0	1	2	1	22
F-E155	1	1	1	1	1	0	0	1	2	1	0	0	0	1	1	1	2	0	0	1	1	0	0	1	1	18
F-E156	1	1	0	1	1	0	1	0	1	0	0	0	0	1	1	0	1	1	0	1	1	0	0	0	1	13
F-E157	1	0	0	1	0	0	1	0	1	0	0	0	0	0	0	0	1	0	0	1	1	0	0	1	0	8
F-E158	1	0	0	1	0	1	1	1	1	0	1	0	0	1	1	0	1	0	0	1	1	0	0	1	1	14
F-E159	1	0	0	0	0	0	1	1	0	0	0	0	0	1	0	0	1	0	0	1	1	0	0	0	1	8
F-E160	1	1	0	2	1	0	1	0	2	0	0	0	0	1	1	1	2	0	1	1	2	0	0	0	1	18
F-E161	0	0	0	1	2	1	2	1	1	0	1	0	0	1	1	1	1	2	1	0	1	0	1	1	1	20
F-E162	1	0	0	1	1	0	2	0	0	0	0	0	0	1	2	0	2	2	2	1	2	0	0	0	2	19
F-E163	2	1	0	1	2	0	1	2	1	1	0	1	1	1	2	1	2	0	0	2	1	0	0	1	1	24
F-E164	1	0	1	2	0	0	0	1	1	0	0	0	0	0	1	0	1	0	0	2	1	0	0	1	0	12
F-E165	2	0	0	2	0	0	0	0	2	0	1	0	0	0	0	0	2	0	0	1	0	0	1	0	0	11
F-E166	0	0	0	0	1	2	2	0	0	1	1	0	0	1	0	1	0	2	1	0	2	0	0	0	2	16
F-E167	1	1	0	1	2	0	1	0	1	0	0	0	0	1	1	0	1	0	0	1	1	0	1	0	1	14
F-E168	1	0	0	1	0	0	1	1	1	0	0	1	0	0	1	1	2	1	0	0	2	2	0	2	1	18
F-E169	1	1	1	1	1	0	1	1	1	1	0	0	0	1	1	1	2	1	1	1	1	0	1	0	1	20
F-E170	2	0	0	1	0	0	1	0	2	0	0	0	0	1	0	0	2	0	0	2	0	0	0	0	1	12
F-E171	2	2	0	1	2	0	2	1	1	2	0	0	0	1	2	1	2	0	1	2	2	0	1	1	2	28
F-E172	1	1	1	1	2	0	1	1	2	0	0	0	0	1	2	0	2	0	1	1	1	0	2	0	1	21
F-E173	2	0	0	2	0	0	0	0	2	0	0	0	0	0	0	0	1	0	0	2	0	0	0	0	0	9
F-E174	1	0	0	1	2	0	1	0	1	0	0	0	0	1	0	0	1	0	0	1	0	0	0	1	0	10
F-E175	1	0	0	1	0	1	0	0	1	0	0	0	0	0	1	2	2	0	0	1	1	0	0	0	1	12
F-E176	1	1	0	1	0	0	1	1	1	0	1	1	1	1	1	1	2	1	0	1	1	0	1	1	1
F-E177	2	0	1	9	2	2	0	0	1	0	0	0	0	1	0	0	2	0	0	2	0	0	2	2	0	26
F-E178	2	2	1	2	2	0	1	1	2	0	0	0	2	1	2	1	2	0	0	1	1	0	1	1	0	25
F-E179	0	0	1	0	0	1	2	1	1	0	0	0	0	0	0	0	1	0	0	1	0	0	0	0	0	8
F-E180	1	0	0	1	1	0	2	0	0	0	0	0	0	0	1	0	1	1	0	1	2	0	0	0	2	13
F-E181	1	1	0	1	2	0	1	0	1	0	0	1	0	1	2	0	1	1	0	1	2	2	0	1	1	20
F-E182	1	0	0	1	1	1	1	1	1	0	0	0	0	2	1	1	1	1	0	1	1	0	1	1	1	18
F-E183	1	2	2	1	2	0	1	0	1	0	0	0	0	1	2	1	1	2	0	2	2	1	0	0	2	24
F-E184	1	0	0	2	0	0	0	0	1	0	0	0	0	0	1	1	2	0	0	2	1	0	0	0	0	11
F-E185	2	2	2	2	0	0	0	0	2	1	1	0	0	1	1	0	1	1	1	1	2	0	0	2	1	23
F-E186	1	2	2	0	2	0	1	1	1	0	0	1	1	1	1	1	2	0	0	1	1	0	0	1	2	22
F-E187	1	0	0	1	1	0	1	1	1	0	0	1	0	1	1	1	1	0	0	1	1	0	0	1	1	15
F-E188	1	0	1	2	0	1	0	0	1	0	0	0	0	0	1	0	1	0	0	1	1	0	1	0	1	12
F-E189	1	2	2	1	1	0	1	0	1	1	1	0	0	1	1	0	2	1	0	1	2	0	0	1	2	22
F-E190	1	0	1	1	1	0	1	1	1	0	0	0	0	0	1	1	1	1	0	1	2	0	0	1	1	16
F-E191	1	1	0	1	1	0	0	1	1	0	0	1	0	1	1	0	2	0	0	2	1	0	0	0	1	15
F-E192	1	0	0	1	0	0	0	0	2	0	0	0	0	0	0	0	2	0	0	2	1	0	0	0	0	9
F-E193	2	0	2	1	1	1	0	1	2	0	1	0	0	1	0	0	2	0	0	2	1	0	0	0	0	17
F-E194	0	1	0	1	1	0	2	0	1	1	1	0	0	1	1	0	1	1	0	0	1	0	0	0	1	14
F-E195	1	1	1	0	0	0	1	0	1	0	0	0	0	1	1	0	1	0	0	2	1	0	0	0	1	12
F-E196	1	0	1	1	1	0	0	2	2	0	0	1	2	0	0	0	2	1	0	2	0	0	2	2	0	20
F-E197	1	2	0	0	2	1	2	2	0	0	1	2	1	2	2	0	1	2	2	0	2	1	0	0	2	28
F-E198	2	1	0	0	0	0	2	0	2	0	0	1	0	0	1	0	2	1	0	2	1	0	1	0	1	17
F-E199	1	1	0	1	1	0	1	0	1	0	1	0	0	0	1	1	1	1	0	1	1	0	0	2	2	17
F-E200	1	0	1	1	0	1	0	0	1	0	1	0	0	1	0	0	1	0	0	1	1	0	1	0	1	12
F-E201	1	0	0	0	2	0	2	1	1	0	1	2	1	2	1	0	1	0	0	1	1	0	0	0	2	19
F-E202	2	0	0	2	1	0	1	0	1	0	0	0	0	0	0	0	1	0	0	2	0	0	0	0	0	10
F-E203	1	1	0	1	1	0	1	0	1	0	0	0	0	1	1	1	1	0	0	0	2	0	0	0	1	13
F-E204	1	0	0	1	0	0	1	0	1	0	0	0	0	0	1	0	1	0	0	1	1	0	1	0	2	11
F-E205	1	1	2	1	2	1	1	0	1	0	0	0	0	1	2	1	2	1	0	0	2	0	1	1	2	23
F-E206	0	0	0	1	1	1	1	0	1	0	0	0	0	1	1	0	1	0	0	1	9	0	1	0	1
F-E207	2	0	1	2	0	1	1	1	1	0	0	0	0	1	1	0	2	0	0	1	1	0	1	2	1	19
F-E208	0	1	0	1	0	0	1	0	1	1	1	0	0	1	1	0	1	0	0	1	2	0	0	0	2	14
F-E209	1	1	0	1	0	1	1	0	1	0	1	0	0	1	1	0	1	1	1	0	2	0	0	0	1	15
F-E210	1	2	2	0	2	0	1	0	2	0	0	0	0	1	2	2	0	2	0	0	2	0	0	2	2	23
F-E211	2	2	1	1	1	0	1	1	2	0	0	0	1	1	2	2	2	1	1	2	2	0	1	1	1	28
F-E212																										16.649
F-E213
F-E214
F-E215
F-E216
F-E217
F-E218
F-E219
F-E220
F-E221
F-E222
F-E223
F-E224
F-E225
F-E226
F-E227
F-E228
F-E229
F-E230
F-E231
F-E232
F-E233
F-E234
F-E235
F-E236
F-E237
F-E238
F-E239
F-E240
F-E241
F-E242
F-E243
F-E244
F-E245
F-E246
F-E247
F-E248
F-E249
F-E250
