# Supplementary material for: Assessing the Mental Health Impact of the 2011 Great Japan Earthquake, Tsunami, and Radiation Disaster on Elementary and Middle School Children in the Fukushima Prefecture of Japan
Source: PLoS One. 2017 Jan 18;12(1):e0170402. doi: 10.1371/journal.pone.0170402 (PMC5242473; doi:10.1371/journal.pone.0170402)
Supplement: S1 Supporting Information — (ZIP) [file pone.0170402.s001.zip › Fukushima(E) SDQ.xls]

## Sheet: Sheet1
study_ID	consid	restles	somatic	shares	tantrum	loner	obeys	worries	caring	fidgety	friend	fights	unhappy	popular	distrac	clingy	kind	lies	bullied	helpout	reflect	steals	oldbest	afraid	attends
F-E1	3	2	3	3	2	3	2	2	3	1	3	1	2	2	3	3	3	1	1	2	3	1	2	3	3
F-E2	2	1	3	2	2	1	2	3	2	1	3	1	1	2	2	1	2	1	1	2	2	1	2	3	2
F-E3	2	2	1	2	2	3	2	2	2	1	2	1	1	2	2	1	2	2	1	2	1	1	2	1	2
F-E4	3	3	1	2	3	2	1	1	2	3	3	2	1	2	3	3	3	3	2	1	3	1	1	3	1
F-E5	1	1	1	1	1	1	3	1	2	1	3	1	1	3	1	1	3	1	1	2	2	1	1	1	2
F-E6	2	1	1	2	2	2	2	1	2	2	3	1	1	3	1	2	2	1	1	2	2	1	1	2	2
F-E7	3	1	2	2	1	1	3	1	1	1	3	1	1	3	1	1	3	1	1	2	2	1	1	1	2
F-E8	2	1	1	2	1	1	2	2	2	1	3	1	1	3	2	1	3	1	1	3	2	1	1	1	2
F-E9	2	1	1	2	1	3	2	1	1	1	2	1	1	3	1	1	1	1	1	1	2	1	1	1	3
F-E10	2	1	1	2	1	1	2	1	2	1	2	1	1	2	1	1	3	1	1	1	2	1	1	1	2
F-E11	2	1	1	2	2	1	2	2	1	1	3	2	1	2	2	1	1	1	1	1	2	1	1	1	2
F-E12	2	1	1	3	1	1	3	1	2	1	3	1	1	3	2	1	3	2	1	2	2	1	1	1	2
F-E13	2	2	1	2	1	2	2	2	1	2	3	1	1	2	2	1	2	2	1	1	1	1	1	1	1
F-E14	2	1	1	2	2	2	2	1	2	1	3	1	2	2	2	2	2	2	3	2	2	1	1	1	2
F-E15	2	3	3	1	3	3	3	2	3	1	3	1	2	3	1	1	3	1	3	2	2	1	1	1	3
F-E16	2	2	1	1	2	2	1	1	2	1	2	2	1	2	3	1	2	1	1	1	1	1	1	2	2
F-E17	2	1	3	2	3	1	2	2	2	2	3	2	1	2	1	2	2	2	1	2	2	3	1	1	2
F-E18	3	3	2	2	2	1	1	2	3	1	2	1	2	2	2	2	2	1	2	2	2	1	1	3	2
F-E19	2	1	1	2	1	2	2	1	1	1	3	1	1	2	2	2	2	1	2	2	1	1	2	2	1
F-E20	1	2	3	2	3	1	1	2	2	1	2	1	2	2	2	2	3	2	2	1	1	1	1	1	1
F-E21	2	3	1	2	3	1	1	3	2	3	2	2	2	3	2	2	3	1	1	1	1	1	1	3	1
F-E22	2	1	1	2	1	1	2	1	2	1	3	1	1	3	1	1	3	1	1	3	3	1	1	1	3
F-E23	2	2	2	2	3	3	1	1	1	3	3	1	3	2	3	2	3	2	2	3	2	1	2	3	1
F-E24	2	1	1	2	2	2	2	1	3	1	3	1	1	2	1	3	2	1	1	2	2	1	1	2	2
F-E25	3	1	2	3	2	2	2	1	2	1	2	1	1	2	1	1	3	1	1	2	1	1	2	2	3
F-E26	2	1	1	2	1	3	2	2	3	1	2	1	2	2	2	3	3	1	1	1	1	1	2	2	2
F-E27	2	1	3	1	3	1	1	2	2	1	3	2	2	2	1	2	3	1	2	2	3	1	1	3	1
F-E28	3	1	1	2	2	1	1	1	3	1	3	2	1	2	2	1	3	2	2	3	2	1	2	1	3
F-E29	2	1	1	2	1	2	3	2	2	1	3	1	1	2	1	3	2	1	1	2	2	1	2	2	2
F-E30	2	3	3	2	3	2	1	1	1	3	2	3	2	1	3	3	3	3	3	2	1	1	3	2	1
F-E31	3	3	2	3	2	2	2	2	3	2	3	1	2	3	3	2	2	2	1	3	2	1	1	2	2
F-E32	2	1	3	3	2	1	3	1	2	1	3	1	1	3	1	1	3	1	1	3	2	1	1	1	3
F-E33	2	1	3	2	2	1	2	2	2	2	3	1	1	3	2	1	2	1	1	2	2	1	1	2	2
F-E34	2	1	1	1	1	1	2	1	2	1	3	1	1	3	1	1	2	1	1	2	2	1	1	1	3
F-E35	2	1	1	2	1	2	2	1	2	1	3	1	1	2	1	1	2	1	1	2	2	1	1	1	2
F-E36	2	3	2	1	2	1	1	1	2	2	3	2	1	2	3	1	3	1	1	2	2	1	1	1	2
F-E37	2	2	2	2	2	2	1	1	2	1	3	1	1	3	2	3	2	2	1	2	2	1	1	3	2
F-E38	2	3	2	1	3	1	1	2	2	2	3	2	2	2	2	3	3	3	2	2	1	2	2	3	2
F-E39	2	3	1	2	1	1	2	2	1	2	3	1	1	2	2	1	3	1	1	2	2	1	1	1	2
F-E40	2	1	1	1	1	1	1	1	1	1	2	1	1	3	1	1	2	1	1	1	2	1	1	1	2
F-E41	3	1	1	1	1	1	3	1	3	3	3	1	1	2	2	1	3	2	2	3	1	1	1	2	2
F-E42	3	1	2	2	1	1	1	1	2	1	3	1	1	2	1	1	2	2	1	2	2	1	1	2	2
F-E43	1	2	1	1	3	2	1	1	1	1	3	1	1	3	2	1	2	1	1	1	2	1	1	1	2
F-E44	1	3	1	2	2	2	2	1	2	1	3	2	2	2	2	1	2	3	2	3	1	1	1	2	1
F-E45	3	1	2	2	2	1	2	2	2	1	2	1	2	2	3	3	2	1	1	2	2	1	1	2	1
F-E46	3	1	3	3	1	1	3	1	3	1	3	1	1	3	1	1	3	1	1	3	2	1	1	3	3
F-E47	2	2	3	3	1	3	3	2	1	3	2	1	3	2	1	2	3	1	2	2	2	1	1	3	3
F-E48	2	1	1	3	2	3	2	1	3	1	3	1	1	2	1	1	2	1	1	2	2	1	2	1	2
F-E49	3	1	2	2	1	3	3	2	2	1	3	1	2	3	1	2	3	1	2	2	2	1	1	1	2
F-E50	2	2	1	2	2	1	2	1	2	2	1	1	2	3	2	1	2	2	1	2	2	1	1	1	2
F-E51	2	1	1	2	1	1	3	1	2	1	3	1	1	3	2	1	2	1	1	1	2	1	1	1	1
F-E52	2	1	1	2	2	1	3	1	2	1	3	1	1	3	1	2	2	1	1	2	3	1	1	1	3
F-E53	3	1	1	2	1	1	2	1	2	1	2	1	1	3	1	1	3	1	1	2	2	1	2	1	2
F-E54	2	2	1	2	2	1	2	1	2	1	3	1	1	3	2	1	2	2	1	1	1	1	1	1	2
F-E55	3	1	1	2	1	3	2	1	2	1	2	1	1	2	1	3	2	1	1	3	1	1	1	3	2
F-E56	3	2	3	3	3	1	2	2	3	2	3	1	2	2	2	2	3	2	2	3	2	1	2	3	2
F-E57	2	1	1	3	2	2	2	2	2	1	1	1	1	3	1	2	2	2	1	2	2	1	1	1	2
F-E58	2	3	1	2	1	2	3	1	1	1	2	1	1	2	3	2	3	1	2	1	1	1	2	2	1
F-E59	2	1	1	1	1	1	2	1	1	1	2	1	1	2	2	1	2	1	1	3	1	1	1	1	1
F-E60	3	2	3	2	1	2	2	2	2	1	3	1	2	3	2	3	3	1	2	1	2	1	1	3	1
F-E61	2	2	1	2	2	1	2	2	2	2	2	2	2	2	3	2	2	2	2	2	2	1	2	2	2
F-E62	2	1	2	3	2	1	2	2	2	1	2	2	3	2	3	3	3	2	2	1	2	1	3	3	1
F-E63	2	1	1	3	2	1	1	2	2	1	2	1	2	2	2	2	3	1	1	2	1	1	2	2	1
F-E64	3	2	3	3	1	3	3	2	3	1	3	1	1	3	3	3	3	1	1	2	1	1	1	3	3
F-E65	3	1	1	2	2	3	3	1	2	1	3	1	1	3	1	1	3	1	1	3	2	1	1	1	2
F-E66	2	1	1	2	2	1	2	1	2	1	3	1	1	3	2	2	3	1	1	2	2	1	1	3	2
F-E67	3	2	1	2	2	2	3	1	2	1	2	1	2	2	2	2	3	2	2	2	1	1	2	2	2
F-E68	3	1	1	1	2	2	3	2	2	1	3	1	1	3	1	2	1	1	1	1	3	1	1	3	3
F-E69	3	2	3	3	2	2	2	2	2	2	3	1	3	3	2	3	3	2	1	2	1	1	1	3	2
F-E70	3	1	1	3	1	2	3	1	3	1	3	1	1	3	1	1	3	1	1	3	2	1	1	2	3
F-E71	1	2	1	2	1	3	2	1	1	1	2	1	1	2	2	1	2	1	1	1	1	1	2	1	1
F-E72	2	1	1	3	1	1	2	1	3	1	3	1	1	3	1	1	3	1	1	3	2	1	1	1	2
F-E73	2	1	2	1	1	2	1	1	2	1	3	1	1	3	1	1	2	1	1	2	2	1	1	1	3
F-E74	2	1	1	3	1	1	2	1	2	1	2	1	1	3	1	1	3	1	1	2	3	1	1	2	3
F-E75	2	1	1	2	1	1	2	1	2	1	3	1	1	2	1	1	2	1	1	2	2	1	1	1	2
F-E76	2	1	3	2	2	1	2	2	2	1	3	1	1	2	1	1	3	1	1	2	2	1	1	2	3
F-E77	2	1	1	2	2	2	2	2	3	1	3	1	1	2	1	2	2	1	1	2	2	1	2	2	3
F-E78	2	1	1	2	1	1	2	1	2	1	2	1	1	2	1	1	2	1	1	2	2	1	1	1	2
F-E79	2	1	1	2	2	1	2	1	2	1	3	1	1	2	2	2	3	2	1	1	2	1	1	1	2
F-E80	3	2	2	3	3	3	1	2	3	1	2	1	2	2	2	1	3	2	1	3	3	1	3	1	3
F-E81	3	2	1	3	1	1	2	1	2	1	3	1	1	3	2	1	3	2	1	3	1	1	1	1	2
F-E82	2	2	1	2	1	2	3	1	2	1	2	1	1	2	2	1	2	2	1	2	1	1	2	1	2
F-E83	2	1	1	2	1	1	3	1	1	1	3	1	1	3	2	1	3	1	1	1	1	1	1	1	2
F-E84	2	2	1	2	1	1	2	1	2	1	3	2	1	2	2	1	3	3	1	2	1	1	1	2	2
F-E85	3	2	3	3	3	1	2	2	3	2	3	1	2	3	2	2	2	2	1	3	2	1	1	3	2
F-E86	2	1	2	3	1	1	1	1	1	1	3	1	1	3	3	1	2	3	1	1	1	2	1	1	1
F-E87	3	1	1	2	1	1	3	1	3	1	3	1	1	3	1	1	3	2	1	3	2	1	1	1	2
F-E88	3	1	1	2	2	3	3	2	3	1	3	1	1	3	1	1	3	1	1	3	3	1	1	3	2
F-E89	2	3	1	2	2	2	2	2	2	3	2	2	1	2	3	2	3	3	2	2	1	1	1	2	1
F-E90	3	1	1	3	2	3	3	1	3	1	3	1	1	3	1	1	3	1	1	3	3	1	1	1	3
F-E91	3	3	1	2	2	1	2	2	2	2	3	1	1	3	3	1	3	1	1	2	2	1	2	1	1
F-E92	3	1	1	3	1	1	1	1	3	1	3	2	3	3	1	1	3	1	1	3	2	1	1	2	3
F-E93	3	2	1	2	1	1	3	1	3	1	3	1	1	3	1	1	3	2	1	3	2	1	1	2	2
F-E94	2	1	2	3	3	1	1	1	2	1	3	1	1	2	1	1	3	1	1	2	2	1	1	2	2
F-E95	2	1	1	1	2	2	2	1	2	1	3	1	1	3	1	1	2	1	1	2	2	1	1	2	2
F-E96	2	2	1	2	2	1	1	2	2	2	2	1	2	2	3	2	3	2	2	1	1	1	1	2	1
F-E97	3	1	1	3	1	1	3	1	2	1	3	1	1	3	1	1	3	1	1	3	3	1	1	1	3
F-E98	2	1	2	2	1	2	2	1	2	1	3	1	1	3	1	1	2	1	1	2	2	1	1	1	2
F-E99	2	1	1	3	3	1	1	2	2	2	1	1	2	2	1	1	2	1	1	2	1	1	1	1	3
F-E100	1	2	1	2	2	1	1	1	1	1	3	1	1	2	1	1	2	2	1	2	2	1	1	1	2
F-E101	3	2	1	2	2	1	2	2	3	1	3	1	1	2	1	1	3	1	1	2	3	1	1	2	2
F-E102	2	2	1	3	2	1	3	1	2	1	3	1	1	3	2	2	3	2	3	3	2	2	1	2	2
F-E103	2	2	2	2	3	1	2	2	2	1	3	2	1	2	2	2	2	3	3	1	1	1	1	3	1
F-E104	3	1	3	3	2	2	2	2	2	2	3	2	1	3	1	2	2	1	3	2	1	1	1	2	2
F-E105	3	2	1	2	2	1	2	1	2	1	3	1	1	3	1	1	3	2	1	3	2	1	1	1	2
F-E106	2	1	1	2	2	2	2	1	2	1	3	1	1	3	2	1	2	1	1	2	2	1	1	2	2
F-E107	1	1	3	1	3	2	2	1	1	1	3	1	1	3	1	1	2	2	1	1	2	1	1	1	2
F-E108	2	2	1	1	2	1	2	1	2	1	3	1	1	3	3	1	1	1	1	1	1	1	1	2	2
F-E109	3	1	1	3	1	1	3	1	3	1	3	1	1	3	1	1	3	1	1	3	2	1	1	1	3
F-E110	2	1	1	2	1	1	2	2	2	1	3	1	2	3	1	2	2	1	1	3	3	1	1	2	3
F-E111	2	2	3	2	3	1	2	2	2	1	3	1	2	2	2	3	3	2	1	1	2	1	3	2	1
F-E112	2	1	1	3	1	1	3	1	2	1	3	1	1	3	1	1	3	1	1	2	3	1	1	1	2
F-E113	2	1	1	2	1	1	2	1	2	1	3	1	1	2	1	1	2	2	1	2	2	1	1	2	2
F-E114	2	1	1	2	1	2	2	1	2	1	2	1	1	2	1	1	2	1	2	2	2	1	1	2	2
F-E115	2	2	1	2	3	1	1	1	3	2	3	1	3	2	2	1	2	3	1	3	2	1	1	2	1
F-E116	3	1	2	1	3	1	1	1	2	1	3	1	1	2	2	2	1	1	1	1	1	1	1	1	1
F-E117	2	1	1	1	1	1	2	1	2	1	3	1	1	3	1	3	3	1	1	1	1	1	1	1	2
F-E118	2	1	1	3	1	2	2	1	2	1	2	1	1	2	1	1	2	1	1	2	2	1	1	2	2
F-E119	2	1	1	3	2	1	2	1	2	2	1	3	2	3	2	1	3	3	1	2	2	1	2	1	2
F-E120	2	3	1	2	3	2	1	1	2	2	3	1	1	2	3	1	3	3	1	1	1	1	1	1	2
F-E121	1	1	1	2	2	1	2	1	2	2	3	1	1	2	2	2	3	1	1	2	2	1	2	1	3
F-E122	2	3	2	2	2	2	2	3	2	2	1	1	2	2	3	3	3	1	3	2	1	1	3	1	2
F-E123	2	3	3	1	2	1	1	1	2	1	3	2	2	2	3	3	3	3	2	2	1	1	1	3	1
F-E124	2	1	1	2	1	2	2	1	1	1	3	1	1	2	1	1	2	1	2	1	2	1	1	1	2
F-E125	2	3	2	2	3	1	2	1	1	2	2	2	2	2	3	3	2	3	1	3	1	1	1	2	1
F-E126	2	1	1	1	1	3	3	1	3	1	1	1	1	3	1	3	2	1	1	2	2	1	1	1	3
F-E127	2	1	1	3	1	1	3	1	2	1	3	2	1	3	2	2	3	2	1	2	1	1	1	1	2
F-E128	3	3	3	3	3	1	2	2	3	2	3	1	1	3	2	2	3	2	1	1	1	1	1	1	1
F-E129	1	3	2	1	3	2	1	2	1	3	2	1	1	2	3	2	2	2	1	3	1	1	1	2	1
F-E130	2	1	1	2	1	1	2	1	2	1	3	1	1	2	1	2	2	2	1	2	1	1	1	1	2
F-E131	3	1	1	3	1	2	3	1	1	1	3	3	1	3	1	1	3	1	1	2	3	1	1	1	3
F-E132	3	3	2	3	1	2	2	1	2	2	2	1	1	2	3	2	2	1	1	2	1	1	2	2	1
F-E133	2	1	2	1	1	1	2	1	2	1	3	1	1	2	2	1	2	1	1	1	1	1	1	1	2
F-E134	3	1	2	3	3	2	3	2	2	1	3	1	2	2	1	1	2	1	2	3	2	1	1	1	2
F-E135	2	1	3	2	3	1	2	3	2	3	3	1	3	2	3	3	2	2	3	3	2	3	3	2	2
F-E136	3	1	1	3	1	1	3	1	2	1	3	1	1	2	1	1	3	2	1	3	2	1	1	1	2
F-E137	2	1	2	2	1	3	2	1	2	1	2	1	1	2	3	1	3	2	1	2	2	1	9	1	1
F-E138	2	3	3	2	3	1	2	3	3	3	2	1	1	2	3	3	2	2	1	3	1	1	2	3	2
F-E139	3	1	3	1	2	1	2	3	2	1	2	1	2	2	1	3	2	2	1	3	3	1	1	2	2
F-E140	3	1	1	3	2	1	2	1	2	1	3	1	1	3	1	1	2	1	1	2	2	1	1	1	3
F-E141	2	1	2	3	2	1	3	3	2	2	3	1	1	3	2	3	2	1	3	2	3	1	1	2	2
F-E142	3	1	1	2	1	1	2	1	3	2	3	1	1	3	2	2	2	1	1	2	1	1	1	2	1
F-E143	2	1	3	2	3	2	2	2	2	2	3	2	2	2	2	3	2	2	2	2	2	1	2	3	2
F-E144	1	1	1	2	1	1	3	1	1	1	3	1	1	3	1	1	2	1	1	2	2	1	1	1	2
F-E145	3	3	3	2	3	1	2	3	2	2	1	2	2	2	2	3	3	3	2	1	2	1	2	3	2
F-E146	2	1	1	2	2	1	2	1	1	1	3	1	1	2	1	1	2	3	1	2	2	1	1	1	2
F-E147	2	1	1	1	1	2	2	1	1	1	3	1	1	3	1	1	3	1	1	1	2	1	1	1	2
F-E148	3	1	1	1	1	1	3	1	2	1	3	1	1	3	1	1	3	1	1	2	2	1	1	1	3
F-E149	3	1	2	3	1	1	2	2	2	1	3	1	1	2	2	1	3	1	2	3	2	1	2	2	2
F-E150	2	1	2	1	2	1	2	1	2	1	3	1	1	3	1	3	2	1	1	3	2	1	1	2	2
F-E151	2	3	1	3	3	3	3	2	2	2	3	1	1	3	2	2	1	2	1	2	1	1	1	3	2
F-E152	2	1	1	3	1	2	3	1	3	1	3	1	1	3	1	1	3	2	1	2	1	1	2	1	2
F-E153	2	1	1	1	3	3	2	1	3	1	1	1	1	2	1	1	1	2	1	3	2	1	1	1	3
F-E154	3	3	1	2	3	1	1	1	1	2	3	1	1	2	2	2	3	1	1	2	1	1	2	3	2
F-E155	2	2	2	2	2	1	3	2	3	2	3	1	1	2	2	2	3	1	1	2	2	1	1	2	2
F-E156	2	2	1	2	2	1	2	1	2	1	3	1	1	2	2	1	2	2	1	2	2	1	1	1	2
F-E157	2	1	1	2	1	1	2	1	2	1	3	1	1	3	1	1	2	1	1	2	2	1	1	2	3
F-E158	2	1	1	2	1	2	2	2	2	1	2	1	1	2	2	1	2	1	1	2	2	1	1	2	2
F-E159	2	1	1	1	1	1	2	2	1	1	3	1	1	2	1	1	2	1	1	2	2	1	1	1	2
F-E160	2	2	1	3	2	1	2	1	3	1	3	1	1	2	2	2	3	1	2	2	1	1	1	1	2
F-E161	1	1	1	2	3	2	1	2	2	1	2	1	1	2	2	2	2	3	2	1	2	1	2	2	2
F-E162	2	1	1	2	2	1	1	1	1	1	3	1	1	2	3	1	3	3	3	2	1	1	1	1	1
F-E163	3	2	1	2	3	1	2	3	2	2	3	2	2	2	3	2	3	1	1	3	2	1	1	2	2
F-E164	2	1	2	3	1	1	3	2	2	1	3	1	1	3	2	1	2	1	1	3	2	1	1	2	3
F-E165	3	1	1	3	1	1	3	1	3	1	2	1	1	3	1	1	3	1	1	2	3	1	2	1	3
F-E166	1	1	1	1	2	3	1	1	1	2	2	1	1	2	1	2	1	3	2	1	1	1	1	1	1
F-E167	2	2	1	2	3	1	2	1	2	1	3	1	1	2	2	1	2	1	1	2	2	1	2	1	2
F-E168	2	1	1	2	1	1	2	2	2	1	3	2	1	3	2	2	3	2	1	1	1	3	1	3	2
F-E169	2	2	2	2	2	1	2	2	2	2	3	1	1	2	2	2	3	2	2	2	2	1	2	1	2
F-E170	3	1	1	2	1	1	2	1	3	1	3	1	1	2	1	1	3	1	1	3	3	1	1	1	2
F-E171	3	3	1	2	3	1	1	2	2	3	3	1	1	2	3	2	3	1	2	3	1	1	2	2	1
F-E172	2	2	2	2	3	1	2	2	3	1	3	1	1	2	3	1	3	1	2	2	2	1	3	1	2
F-E173	3	1	1	3	1	1	3	1	3	1	3	1	1	3	1	1	2	1	1	3	3	1	1	1	3
F-E174	2	1	1	2	3	1	2	1	2	1	3	1	1	2	1	1	2	1	1	2	3	1	1	2	3
F-E175	2	1	1	2	1	2	3	1	2	1	3	1	1	3	2	3	3	1	1	2	2	1	1	1	2
F-E176	2	2	1	2	1	1	2	2	2	1	2	2	2	2	2	2	3	2	1	2	2	1	2	2	2
F-E177	3	1	2	9	3	3	3	1	2	1	3	1	1	2	1	1	3	1	1	3	3	1	3	3	3
F-E178	3	3	2	3	3	1	2	2	3	1	3	1	3	2	3	2	3	1	1	2	2	1	2	2	3
F-E179	1	1	2	1	1	2	1	2	2	1	3	1	1	3	1	1	2	1	1	2	3	1	1	1	3
F-E180	2	1	1	2	2	1	1	1	1	1	3	1	1	3	2	1	2	2	1	2	1	1	1	1	1
F-E181	2	2	1	2	3	1	2	1	2	1	3	2	1	2	3	1	2	2	1	2	1	3	1	2	2
F-E182	2	1	1	2	2	2	2	2	2	1	3	1	1	1	2	2	2	2	1	2	2	1	2	2	2
F-E183	2	3	3	2	3	1	2	1	2	1	3	1	1	2	3	2	2	3	1	3	1	2	1	1	1
F-E184	2	1	1	3	1	1	3	1	2	1	3	1	1	3	2	2	3	1	1	3	2	1	1	1	3
F-E185	3	3	3	3	1	1	3	1	3	2	2	1	1	2	2	1	2	2	2	2	1	1	1	3	2
F-E186	2	3	3	1	3	1	2	2	2	1	3	2	2	2	2	2	3	1	1	2	2	1	1	2	1
F-E187	2	1	1	2	2	1	2	2	2	1	3	2	1	2	2	2	2	1	1	2	2	1	1	2	2
F-E188	2	1	2	3	1	2	3	1	2	1	3	1	1	3	2	1	2	1	1	2	2	1	2	1	2
F-E189	2	3	3	2	2	1	2	1	2	2	2	1	1	2	2	1	3	2	1	2	1	1	1	2	1
F-E190	2	1	2	2	2	1	2	2	2	1	3	1	1	3	2	2	2	2	1	2	1	1	1	2	2
F-E191	2	2	1	2	2	1	3	2	2	1	3	2	1	2	2	1	3	1	1	3	2	1	1	1	2
F-E192	2	1	1	2	1	1	3	1	3	1	3	1	1	3	1	1	3	1	1	3	2	1	1	1	3
F-E193	3	1	3	2	2	2	3	2	3	1	2	1	1	2	1	1	3	1	1	3	2	1	1	1	3
F-E194	1	2	1	2	2	1	1	1	2	2	2	1	1	2	2	1	2	2	1	1	2	1	1	1	2
F-E195	2	2	2	1	1	1	2	1	2	1	3	1	1	2	2	1	2	1	1	3	2	1	1	1	2
F-E196	2	1	2	2	2	1	3	3	3	1	3	2	3	3	1	1	3	2	1	3	3	1	3	3	3
F-E197	2	3	1	1	3	2	1	3	1	1	2	3	2	1	3	1	2	3	3	1	1	2	1	1	1
F-E198	3	2	1	1	1	1	1	1	3	1	3	2	1	3	2	1	3	2	1	3	2	1	2	1	2
F-E199	2	2	1	2	2	1	2	1	2	1	2	1	1	3	2	2	2	2	1	2	2	1	1	3	1
F-E200	2	1	2	2	1	2	3	1	2	1	2	1	1	2	1	1	2	1	1	2	2	1	2	1	2
F-E201	2	1	1	1	3	1	1	2	2	1	2	3	2	1	2	1	2	1	1	2	2	1	1	1	1
F-E202	3	1	1	3	2	1	2	1	2	1	3	1	1	3	1	1	2	1	1	3	3	1	1	1	3
F-E203	2	2	1	2	2	1	2	1	2	1	3	1	1	2	2	2	2	1	1	1	1	1	1	1	2
F-E204	2	1	1	2	1	1	2	1	2	1	3	1	1	3	2	1	2	1	1	2	2	1	2	1	1
F-E205	2	2	3	2	3	2	2	1	2	1	3	1	1	2	3	2	3	2	1	1	1	1	2	2	1
F-E206	1	1	1	2	2	2	2	1	2	1	3	1	1	2	2	1	2	1	1	2	9	1	2	1	2
F-E207	3	1	2	3	1	2	2	2	2	1	3	1	1	2	2	1	3	1	1	2	2	1	2	3	2
F-E208	1	2	1	2	1	1	2	1	2	2	2	1	1	2	2	1	2	1	1	2	1	1	1	1	1
F-E209	2	2	1	2	1	2	2	1	2	1	2	1	1	2	2	1	2	2	2	1	1	1	1	1	2
F-E210	2	3	3	1	3	1	2	1	3	1	3	1	1	2	3	3	1	3	1	1	1	1	1	3	1
F-E211	3	3	2	2	2	1	2	2	3	1	3	1	2	2	3	3	3	2	2	3	1	1	2	2	2
F-E212
F-E213
F-E214
F-E215
F-E216
F-E217
F-E218
F-E219
F-E220
F-E221
F-E222
F-E223
F-E224
F-E225
F-E226
F-E227
F-E228
F-E229
F-E230
F-E231
F-E232
F-E233
F-E234
F-E235
F-E236
F-E237
F-E238
F-E239
F-E240
F-E241
F-E242
F-E243
F-E244
F-E245
F-E246
F-E247
F-E248
F-E249
F-E250
