# Supplementary material for: Assessing the Mental Health Impact of the 2011 Great Japan Earthquake, Tsunami, and Radiation Disaster on Elementary and Middle School Children in the Fukushima Prefecture of Japan
Source: PLoS One. 2017 Jan 18;12(1):e0170402. doi: 10.1371/journal.pone.0170402 (PMC5242473; doi:10.1371/journal.pone.0170402)
Supplement: S1 Supporting Information — (ZIP) [file pone.0170402.s001.zip › Fukushima(M) Demographics.xls]

## Sheet: Sheet1
Study_ID	Gender	Age	Year	Month	Move	Damag	Movexs	Home	School	SchoolXs	Place	SelfHurt	FamHurt	Died	During	ExpViol	PostExp1	PostExp2	PostExp3	PostExp4	PostExp5	PostExp6	PostExp7	PostExp8	PostExp9		TotalDiff
F-M1	1	16	8	11	1	0	99	2	2		3	2	2	2	5	0	2	2	2	2	2	2	1	2	1		15
F-M2	2	15	9	9	1	0	99	1	2		3	2	2	2	5	0	1	2	2	2	2	2	2	2	2		14
F-M3	1	16	8	8	3	1	99	1	2		99	2	2	2	5	0	2	2	1	2	1	1	2	2	2		16
F-M4	1	16	8	12	1	0	99	1	2		3	2	2	2	5	0	2	2	2	2	1	2	2	2	2		7
F-M5	1	16	8	5	3	1	99	1	2		1	2	1	2	5	1	2	2	1	2	2	2	1	2	2		20
F-M6	2	15	9	12	3	1	99	1	2		1	2	1	2	5	1	2	2	1	2	2	2	1	2	2		25
F-M7	2	16	8	8	1	0	99	1	2		3	2	2	2	5	0	1	2	2	2	2	2	2	2	2		14
F-M8	1	15	9	5	1	0	99	1	2		2	2	2	2	5	0	1	2	2	2	2	2	2	2	2		12
F-M9	2	14	10	3	99	99	99	3	2		2	2	2	2	5	0	2	2	2	2	2	1	2	2	2		28
F-M10	2	15	9	12	1	0	99	1	2		2	2	2	2	5	0	1	2	1	2	2	2	2	2	2		10
F-M11	2	14	10	3	1	0	99	1	2		2	2	2	2	5	0	1	2	2	2	1	2	2	2	1		8
F-M12	1	15	9	12	1	0	99	1	2		3	2	2	2	5	0	1	2	2	2	2	1	2	2	2		12
F-M13	2	15	9	3	3	1	99	1	99		2	2	2	2	5	0	2	2	2	2	2	2	2	2	1		12
F-M14	2	15	9	8	1	0	99	1	2		2	2	2	2	5	0	1	2	2	2	2	2	2	2	2		25
F-M15	2	16	8	9	1	0	99	1	2		1	2	1	2	5	1	2	2	1	2	1	2	2	2	1		10
F-M16	1	16	8	6	1	0	99	1	2		2	2	2	2	5	0	2	2	2	2	1	2	2	2	2		8
F-M17	1	15	9	3	1	0	99	1	2		3	2	2	2	5	0	1	2	2	2	2	1	2	2	2		12
F-M18	2	16	8	9	3	1	99	1	2		2	2	2	2	5	0	2	2	2	2	2	2	1	2	2		15
F-M19	1	15	9	8	3	1	99	1	2		3	2	2	2	3	1	2	2	1	2	1	1	1	2	2		8
F-M20	1	16	8	7	1	0	99	1	2		2	2	2	2	5	0	1	2	2	2	2	2	2	2	2		14
F-M21	2	16	8	5	1	0	99	1	2		3	2	2	2	5	0	1	2	2	2	2	2	2	2	2		8
F-M22	1	15	9	7	1	0	99	1	2		2	2	2	2	5	0	1	2	2	2	2	2	2	2	2		10
F-M23	1	16	8	4	1	0	99	3	2		2	2	2	2	5	0	1	2	2	2	1	1	2	2	2		7
F-M24	1	16	8	12	1	0	99	3	2		3	2	2	2	5	0	1	2	2	2	1	1	2	2	2		18
F-M25	2	15	9	9	1	0	99	1	2		2	2	2	2	5	0	1	2	2	2	1	2	2	2	2		12
F-M26	1	15	9	6	1	0	99	1	2		2	2	2	2	5	0	1	2	2	2	1	2	2	2	2		10
F-M27	2	16	8	9	1	0	99	3	2		2	2	2	2	5	0	1	2	2	2	2	2	2	2	2		10
F-M28	1	15	9	9	3	1	99	1	2		2	2	2	2	5	0	1	2	2	2	2	2	2	2	2		10
F-M29	2	15	9	9	1	0	99	1	2		3	2	2	2	3	1	2	2	2	2	2	1	2	2	2		14
F-M30	2	16	8	10	1	0	99	3	2		2	2	2	2	5	0	1	2	2	2	2	2	2	2	2		13
F-M31	1	15	9	6	3	1	99	1	2		2	2	2	2	5	0	2	2	1	2	1	1	2	2	2		7
F-M32	1	15	9	9	99	99	99	1	2		3	2	2	2	5	0	2	2	1	2	2	2	2	2	2		9
F-M33	1	14	10	11	2	1	1	1	2		2	2	2	2	5	0	1	2	2	2	2	2	2	2	2		20
F-M34	2	15	9	4	1	0	99	3	2		3	2	2	2	5	0	2	2	2	2	2	2	2	2	1		16
F-M35	2	15	9	2	1	0	99	7	2		2	2	2	2	5	0	2	2	2	2	2	1	1	2	2		16
F-M36	2	16	8	11	3	1	99	1	2		3	2	1	2	1	1	2	2	1	2	1	1	2	2	2		11
F-M37	2	15	9	3	3	1	99	1	2		3	2	2	2	5	0	2	2	2	2	1	1	2	2	1		8
F-M38	1	15	9	10	1	0	99	1	2		3	2	2	2	5	0	2	2	2	2	2	2	2	2	1		14
F-M39	1	15	9	5	1	0	99	1	2		3	2	2	2	3	1	2	2	2	2	2	1	2	2	2		13
F-M40	2	15	9	10	1	0	99	1	2		2	2	2	2	5	0	1	2	2	2	2	2	2	2	2		18
F-M41	1	16	8	11	3	1	99	1	2		3	2	2	2	5	0	1	2	2	2	2	2	2	2	2		10
F-M42	1	15	9	12	3	1	99	1	2		3	2	1	2	5	1	2	2	2	2	1	2	2	2	1		14
F-M43	2	15	9	10	1	0	99	1	2		2	2	2	2	5	0	2	2	1	2	1	1	1	1	2		13
F-M44	2	15	9	4	1	0	99	1	2		2	2	2	2	5	0	2	2	1	2	1	1	2	2	2		17
F-M45	1	15	9	7	99	99	1	1	2		3	2	2	2	5	0	1	2	2	2	1	2	2	2	2	already have plans to move before disaster	30
F-M46	2	18	6	3	3	1	99	1	2		1	2	2	2	5	0	2	2	2	2	2	2	1	2	2		10
F-M47	2	15	9	4	1	0	99	1	2		2	2	2	2	5	0	2	2	2	2	2	2	2	1	2		19
F-M48	1	15	9	11	3	1	99	1	2		2	2	2	2	5	0	1	2	2	2	1	1	2	2	2		13
F-M49	2	14	10	3	3	1	99	3	2		2	2	2	2	5	0	2	2	1	2	1	2	2	2	2		23
F-M50	2	16	8	8	1	0	99	1	2		3	2	2	2	5	0	2	2	2	2	2	1	2	2	2		9
F-M51	1	15	9	5	1	0	99	1	2		3	2	2	2	5	0	1	2	2	2	2	2	2	2	2		10
F-M52	2	15	9	10	1	0	99	1	2		2	2	2	2	5	0	1	2	2	2	2	2	2	2	2		11
F-M53	1	16	8	3	1	0	99	7	2		2	2	2	2	5	0	1	2	2	2	2	2	2	2	2		19
F-M54	2	15	9	6	3	1	99	1	2		2	2	2	2	5	0	2	2	2	2	2	2	1	2	2		11
F-M55	1	15	9	11	2	1	2	3	2		3	2	2	2	5	0	2	1	2	2	1	1	2	2	1		13
F-M56	2	15	9	1	99	99	1	1	2		2	2	2	2	5	0	1	2	2	2	2	2	2	2	2		15
F-M57	1	15	9	4	3	1	99	1	2		2	2	2	2	5	0	2	2	1	2	1	1	2	2	1		24
F-M58	1	15	9	4	3	1	1	1	2		3	2	2	2	5	0	2	2	1	2	2	1	1	2	1		18
F-M59	1	14	10	3	3	1	99	1	2		3	2	2	1	5	1	2	2	1	2	1	2	2	2	1		9
F-M60	2	15	9	4	3	1	99	4	99		2	2	2	2	5	0	1	2	2	2	2	2	2	2	2		8
F-M61	1	15	9	8	1	0	99	3	2		1	2	2	2	5	0	2	1	2	2	1	2	2	2	2		25
F-M62	1	15	9	5	1	0	99	1	2		2	2	2	2	5	0	1	2	1	2	2	2	2	2	2		12
F-M63	2	15	9	7	3	1	99	1	2		2	2	2	2	5	0	2	2	2	2	1	2	2	2	2		13
F-M64	1	15	9	9	3	1	99	1	2		3	2	1	2	5	1	2	2	2	2	1	2	2	2	2		12
F-M65	2	15	9	10	1	0	99	1	2		2	2	2	2	5	0	2	2	2	2	2	1	2	2	2		37
F-M66	1	15	9	11	1	0	99	3	2		2	2	2	2	5	0	1	2	2	2	2	1	2	2	2		11
F-M67	2	15	9	9	3	1	99	1	2		3	2	2	2	5	0	2	2	1	2	1	2	2	2	1		22
F-M68	2	15	9	9	1	0	99	1	2		2	2	2	2	5	0	1	2	2	2	2	1	2	2	1		16
F-M69	1	15	9	3	3	1	99	1	2		3	2	2	1	5	1	2	2	1	2	1	2	2	2	2		11
F-M70	1	16	8	6	1	0	99	1	2		2	2	2	2	5	0	1	2	2	2	2	2	2	2	1		12
F-M71	2	15	9	3	3	1	99	1	2		2	2	2	2	5	0	1	2	2	2	2	2	2	2	2		11
F-M72	1	15	9	12	3	1	99	1	2		2	2	2	2	5	0	2	2	2	2	1	1	1	2	2		23
F-M73	2	18	6	12	3	1	99	1	2		2	2	2	2	5	0	2	2	2	2	2	2	2	2	2	did not answer entire page	7
F-M74	2	15	9	7	1	0	99	1	2		2	2	2	2	5	0	1	2	2	2	2	2	2	2	2		8
F-M75	1	14	10	1	3	1	99	1	2		3	2	2	2	5	0	1	2	2	2	2	2	2	2	2		225
F-M76	2	15	9	4	3	1	99	1	2		3	2	2	2	5	0	1	2	2	2	2	2	2	2	2		12
F-M77	2	15	9	12	99	99	99	1	2		2	2	2	2	5	0	2	2	2	2	2	2	2	2	2		9
F-M78	2	14	10	1	99	99	99	1	2		3	2	2	2	5	0	1	2	2	2	2	2	2	2	2		11
F-M79	2	15	9	6	3	1	99	1	2		2	2	2	2	5	0	2	2	1	2	2	2	2	2	2		13
F-M80	2	16	8	5	1	0	99	1	2		1	2	2	2	5	0	2	2	2	2	2	2	2	2	2		16
F-M81	2	16	8	5	99	99	99	1	2		3	2	2	2	5	0	1	2	2	2	2	2	2	2	2		12
F-M82	2	14	10	3	1	0	99	1	2		3	2	2	2	5	0	2	2	2	2	2	2	2	2	2		12
F-M83	2	15	9	1	1	0	99	1	2		2	2	2	2	5	0	1	2	2	2	2	2	2	2	2		16
F-M84	2	14	10	1	1	0	99	1	2		2	2	2	2	5	0	1	2	2	2	2	1	1	2	2		22
F-M85	2	15	9	12	1	0	99	1	2		2	2	2	2	5	0	2	2	1	2	1	1	2	2	2		20
F-M86	2	16	8	7	3	1	99	1	2		2	1	1	2	5	1	2	2	1	2	1	2	2	2	2		22
F-M87	1	15	9	6	1	0	99	1	2		2	2	2	2	5	0	1	2	2	2	1	2	2	2	2		12
F-M88	1	15	9	1	3	1	99	1	2		2	2	2	2	5	0	2	2	2	2	2	2	1	2	2		7
F-M89	1	14	10	1	1	0	99	1	2		3	2	2	2	5	0	2	2	2	2	2	2	2	2	1		15
F-M90	1	16	8	7	1	0	99	1	2		2	2	2	2	5	0	2	2	2	2	1	1	2	2	2		25
F-M91	2	16	8	8	3	1	99	1	2		3	2	2	2	5	0	1	2	1	2	2	1	2	2	2		20
F-M92	1	14	10	3	1	0	99	2	2		2	2	2	2	5	0	1	2	2	2	2	2	2	2	2		14
F-M93	2	15	9	8	1	0	99	1	2		2	2	2	2	5	0	1	2	2	2	2	2	2	2	2		10
F-M94	2	16	8	8	3	1	99	1	2		2	2	2	2	5	0	1	2	2	2	1	1	1	2	2		15
F-M95	2	16	8	6	3	1	99	1	2		2	2	2	2	5	0	2	2	2	2	2	2	1	2	2		11
F-M96	2	16	8	6	3	1	99	1	2		3	2	2	2	5	0	2	2	1	2	2	1	2	2	2		8
F-M97	1	16	8	12	1	0	99	1	2		3	2	2	2	5	0	2	2	2	2	2	2	2	2	1		16
F-M98	2	15	9	7	1	0	99	1	2		2	2	2	2	5	0	2	2	2	2	1	1	1	2	2		21
F-M99	1	15	9	11	1	0	99	3	2		3	2	2	2	5	0	1	2	2	2	2	2	2	2	2		9
F-M100	2	16	8	6	3	1	99	1	2		3	2	1	2	5	1	2	2	2	2	2	2	2	2	2	did not answer entire page	10
F-M101	1	14	10	1	3	1	99	1	2		2	2	2	2	5	0	1	2	2	2	2	2	2	2	2		10
F-M102	2	15	9	7	1	0	99	1	2		2	2	2	2	5	0	2	2	2	2	2	2	2	2	2		8
F-M103	1	15	9	11	1	0	99	1	2		2	2	2	2	5	0	2	2	2	2	1	2	2	2	1		13
F-M104	1	15	9	10	1	0	99	1	2		3	2	2	2	5	0	1	2	2	2	2	2	2	2	2		7
F-M105	2	16	8	6	1	0	99	1	2		2	2	2	2	5	0	1	2	2	2	2	2	2	2	2		12
F-M106	1	15	9	4	1	0	99	1	2		3	2	2	2	5	0	1	2	1	2	1	1	2	2	2		18
F-M107	1	14	10	2	1	0	99	1	2		3	2	2	2	3	1	2	2	2	2	1	1	1	2	1		18
F-M108	1	16	8	9	3	1	99	1	2		3	2	2	2	5	0	1	2	2	2	2	2	2	2	2		8
F-M109	2	15	9	2	3	1	99	1	2		2	2	2	2	5	0	2	2	1	2	2	2	2	2	2		20
F-M110	1	16	8	7	3	1	99	1	2		3	2	2	1	5	1	2	2	2	2	2	2	2	2	1		9
F-M111	1	17	7	4	1	0	99	1	2		2	2	2	2	5	0	1	2	2	2	2	2	2	2	2		15
F-M112	1	15	9	6	1	0	99	1	2		3	2	2	2	5	0	1	2	2	2	2	2	2	2	2		5
F-M113	2	16	8	8	1	0	99	1	2		3	2	2	2	5	0	1	2	2	2	2	2	2	2	2		225
F-M114	1	15	9	8	1	0	99	3	2		2	2	2	2	5	0	1	2	2	2	2	2	2	2	2		16
F-M115	1	15	9	4	1	0	99	1	2		2	2	2	2	5	0	1	2	2	2	2	2	1	2	1		14
F-M116	1	16	8	10	1	0	99	1	2		3	2	2	2	5	0	2	2	2	2	2	2	1	2	2		19
F-M117	2	15	9	11	1	0	99	1	2		3	2	2	2	5	0	1	2	2	2	2	2	2	2	2		12
F-M118	1	15	9	4	3	1	99	1	2		2	2	2	2	3	1	1	2	2	2	1	2	2	2	1		18
