# Supplementary material for: Assessing the Mental Health Impact of the 2011 Great Japan Earthquake, Tsunami, and Radiation Disaster on Elementary and Middle School Children in the Fukushima Prefecture of Japan
Source: PLoS One. 2017 Jan 18;12(1):e0170402. doi: 10.1371/journal.pone.0170402 (PMC5242473; doi:10.1371/journal.pone.0170402)
Supplement: S1 Supporting Information — (ZIP) [file pone.0170402.s001.zip › Fukushima(M) IESR(2).xls]

## Sheet: Sheet1
study_ID	remind	wake	other	irritable	control	think	real	away	mind	jumpy	avoid	aware	numb	feel	sleep	strong	forget	concent	body	dream	guard	talk	IES-R
F-M1	3	0	0	3	2	1	0	1	1	0	0	0	0	0	0	1	0	0	0	0	1	0	13
F-M2	1	1	1	3	0	1	0	0	0	0	0	0	0	0	0	3	0	1	0	0	1	0	12
F-M3	3	2	2	1	2	3	0	0	2	2	0	0	2	2	0	2	0	0	0	0	2	0	25
F-M4	1	0	0	0	0	0	0	0	0	0	0	0	0	0	0	2	0	0	0	0	2	0	5
F-M5	3	2	1	1	3	2	1	1	2	4	2	2	0	1	2	2	2	1	3	3	3	1	42
F-M6	2	2	4	4	3	3	3	3	4	4	4	3	3	3	3	3	3	3	2	2	4	2	67
F-M7	2	0	0	0	0	0	0	0	0	1	0	1	1	1	0	0	0	0	0	0	0	0	6
F-M8	1	1	1	1	1	1	1	0	1	1	1	0	0	0	1	1	0	0	0	0	0	0	12
F-M9	0	0	0	0	0	0	0	0	0	0	0	0	0	0	0	0	0	0	0	0	0	0	0
F-M10	2	3	1	1	2	2	1	0	0	0	0	0	0	1	1	2	0	0	0	2	1	0	19
F-M11	0	0	0	0	0	0	0	0	0	0	0	0	0	0	0	0	0	0	0	0	0	0	0
F-M12	1	1	0	0	0	1	0	0	1	0	0	0	1	0	0	0	0	0	0	1	0	0	6
F-M13	1	0	1	1	2	2	0	0	0	2	0	0	3	0	0	1	0	0	0	0	3	0	16
F-M14	1	1	0	0	0	0	1	0	1	0	0	1	1	0	0	1	0	0	0	0	0	0	7
F-M15	2	0	1	0	1	1	1	2	1	1	1	1	0	0	0	2	1	0	1	0	0	1	17
F-M16	0	0	0	0	0	0	0	0	0	0	0	0	0	0	0	0	0	0	0	0	0	0	0
F-M17	3	2	4	3	3	2	0	2	3	2	0	0	0	2	2	2	0	2	2	2	4	2	42
F-M18	1	0	0	1	1	1	0	0	1	2	4	4	4	0	0	1	4	0	0	0	4	4	32
F-M19	1	0	2	9	1	0	0	0	0	1	0	0	0	0	0	1	0	0	0	0	1	0	16
F-M20	1	1	0	0	0	1	0	0	0	0	1	0	0	0	1	0	0	1	0	0	0	0	6
F-M21	1	1	1	1	1	1	1	1	1	1	1	1	1	1	1	1	2	1	1	0	2	1	23
F-M22	0	0	0	0	0	0	0	0	0	0	0	0	0	0	0	0	0	0	0	0	0	0	0
F-M23	0	0	0	1	0	0	0	0	0	0	0	0	0	0	0	0	0	1	0	0	1	0	3
F-M24	2	4	2	1	0	0	2	0	0	2	2	4	0	0	0	0	2	2	0	0	4	0	27
F-M25	1	0	0	0	0	0	0	0	0	0	0	0	0	0	0	0	0	0	0	0	0	0	1
F-M26	1	0	0	0	0	2	2	0	2	0	0	0	0	0	0	2	0	0	0	0	2	0	11
F-M27	1	0	0	0	0	1	0	0	1	0	0	0	0	0	0	1	0	0	0	0	1	0	5
F-M28	1	0	0	0	0	0	0	0	0	0	0	0	0	1	0	0	0	0	0	0	1	1	4
F-M29	2	1	0	1	3	1	2	0	1	1	4	1	0	2	1	0	0	0	0	0	1	0	21
F-M30	2	0	0	1	0	0	0	0	0	1	0	0	0	0	0	0	0	0	0	0	1	0	5
F-M31	4	0	2	1	1	1	0	1	1	3	1	1	2	0	0	0	0	0	0	0	2	0	20
F-M32	2	1	0	0	0	0	0	0	0	0	0	0	2	0	0	0	0	0	0	0	0	0	5
F-M33	3	3	4	2	1	4	2	4	1	1	2	2	1	1	4	4	2	1	0	0	1	3	46
F-M34	1	1	0	1	1	0	3	1	0	0	1	1	1	0	1	1	1	1	0	0	1	0	16
F-M35	1	1	1	3	1	1	0	2	0	3	1	1	0	0	0	0	2	2	0	0	2	1	22
F-M36	1	0	0	1	1	0	0	0	0	0	0	0	0	0	0	0	0	1	0	0	0	0	4
F-M37	4	0	4	4	4	4	0	0	4	4	0	0	0	0	0	4	0	0	4	0	4	0	40
F-M38	2	0	0	0	0	0	0	0	0	0	0	0	0	0	0	0	0	0	0	0	1	0	3
F-M39	3	3	2	2	2	3	2	3	3	3	2	3	3	2	4	3	2	1	2	1	3	2	54
F-M40	1	0	0	0	0	0	1	0	0	0	0	0	0	0	0	1	0	0	0	0	1	0	4
F-M41	2	4	1	3	1	1	0	0	0	3	2	1	1	0	4	0	0	2	0	0	2	0	27
F-M42	2	1	0	3	1	1	0	0	1	1	0	0	0	0	1	1	0	0	1	0	0	0	13
F-M43	2	1	1	1	0	0	0	0	0	0	0	0	0	0	0	0	0	0	0	0	1	0	6
F-M44	1	1	0	1	0	1	0	1	1	1	1	1	1	1	1	1	2	0	0	0	1	1	17
F-M45	2	3	1	2	1	1	1	1	2	2	2	1	3	2	0	2	1	3	3	0	3	1	37
F-M46	1	0	0	0	0	0	0	0	0	0	0	0	0	0	0	0	0	0	0	0	0	0	1
F-M47	2	2	1	1	1	1	1	0	1	1	0	1	0	1	1	1	1	1	1	1	1	0	20
F-M48	1	0	1	2	2	2	1	1	1	3	2	2	2	0	0	2	1	1	1	1	1	2	29
F-M49	1	1	1	1	1	2	3	1	1	1	1	2	2	0	1	1	1	0	0	0	2	2	25
F-M50	2	1	0	1	1	1	0	1	0	0	2	2	1	0	1	2	2	1	0	0	1	1	20
F-M51	1	0	1	0	0	0	0	0	0	0	0	0	0	0	0	0	0	0	0	0	0	0	2
F-M52	0	0	0	0	0	0	0	0	0	0	0	0	2	0	0	0	0	0	0	0	0	0	2
F-M53	2	0	0	1	0	0	2	4	1	4	0	0	0	0	1	0	0	0	2	0	0	0	17
F-M54	4	1	1	3	4	2	1	4	4	2	4	4	1	0	0	2	2	0	1	0	3	0	43
F-M55	2	3	1	2	1	1	1	1	1	2	1	1	1	0	1	2	1	1	1	1	2	0	27
F-M56	1	0	0	0	0	1	0	0	0	0	0	0	0	0	0	0	0	0	0	0	0	0	2
F-M57	2	2	2	3	2	2	0	2	1	1	3	2	1	1	3	1	3	1	1	1	3	1	38
F-M58	4	4	2	0	2	3	2	0	1	3	0	1	1	3	0	2	0	1	1	0	4	0	34
F-M59	1	1	0	1	2	0	0	0	0	0	0	0	0	0	0	1	0	0	0	0	0	0	6
F-M60	0	0	0	0	0	0	0	0	0	0	0	0	0	0	0	0	0	0	0	0	0	0	0
F-M61	1	2	2	2	2	2	2	2	2	2	2	2	2	2	2	2	2	2	2	2	2	2	43
F-M62	1	0	0	0	0	0	0	0	0	0	0	0	0	0	0	0	0	0	0	0	0	0	1
F-M63	0	0	0	0	0	0	0	0	1	1	0	1	1	0	0	0	0	0	0	0	0	0	4
F-M64	1	0	0	0	0	0	0	0	0	1	0	0	1	0	0	0	0	0	0	0	0	0	3
F-M65	1	2	0	2	0	0	0	0	0	0	0	0	3	0	0	1	0	0	0	0	2	0	11
F-M66	3	2	0	0	2	1	0	1	1	1	2	2	0	0	3	2	0	0	1	0	2	0	23
F-M67	0	0	0	3	1	0	4	0	1	2	2	0	0	0	0	3	2	0	0	0	2	0	20
F-M68	2	2	0	1	1	1	0	0	1	3	1	0	0	0	1	0	1	0	0	0	2	0	16
F-M69	1	1	1	1	1	1	1	1	1	1	1	1	0	0	1	1	1	0	0	0	1	1	17
F-M70	1	1	0	1	0	1	0	0	0	0	0	0	0	0	1	1	0	0	0	0	0	0	6
F-M71	1	0	0	0	0	0	0	0	0	0	0	0	0	0	0	0	0	0	0	0	0	0	1
F-M72	3	3	2	4	3	4	0	3	4	4	3	1	0	4	3	4	3	3	4	4	4	2	65
F-M73	1	0	0	1	0	0	1	1	1	0	1	1	0	0	1	0	1	0	0	0	0	0	9
F-M74	3	1	1	2	2	1	2	1	2	1	2	2	2	1	1	1	1	2	1	0	1	1	31
F-M75	9	9	9	9	9	9	9	9	9	9	9	9	9	9	9	9	9	9	9	9	9	9	198
F-M76	1	0	0	0	1	1	0	1	0	0	1	0	0	0	0	1	0	0	0	1	1	0	8
F-M77	1	0	0	0	1	0	0	1	0	1	1	1	1	0	0	0	0	0	0	0	0	0	7
F-M78	1	0	0	0	0	1	1	0	1	0	1	1	2	0	0	0	0	0	0	0	0	0	8
F-M79	2	1	1	2	2	3	4	1	3	3	2	2	2	2	0	3	2	1	1	1	3	1	42
F-M80	1	2	1	0	3	2	0	1	3	1	2	2	2	1	1	2	3	1	0	0	3	0	31
F-M81	0	0	0	0	0	0	0	0	0	1	2	0	1	0	0	1	0	0	0	0	2	0	7
F-M82	2	0	1	0	0	1	0	0	1	2	2	2	2	0	0	2	1	0	0	0	1	0	17
F-M83	1	2	2	2	2	1	0	1	2	3	2	1	0	0	3	2	0	2	0	2	3	2	33
F-M84	1	0	0	3	1	1	0	0	0	3	1	0	0	0	0	0	0	1	1	0	3	0	15
F-M85	2	2	0	1	0	0	1	1	0	0	1	1	0	0	0	1	1	0	0	0	1	0	12
F-M86	3	3	2	2	2	2	2	2	1	2	2	2	0	1	3	3	3	2	3	3	3	2	48
F-M87	3	0	1	0	1	1	0	0	1	0	2	2	2	1	0	3	1	0	0	0	0	2	20
F-M88	4	0	2	0	2	2	0	3	1	1	2	2	0	0	0	2	0	0	0	0	1	1	23
F-M89	2	0	1	1	1	1	0	0	1	1	1	0	1	0	0	1	0	0	0	0	1	0	12
F-M90	2	1	1	1	1	1	1	2	1	1	1	1	1	1	1	1	1	1	1	0	0	0	21
F-M91	3	2	2	3	2	2	1	2	2	2	2	2	1	2	3	3	0	3	2	3	2	1	45
F-M92	4	1	1	2	4	2	0	1	1	1	3	2	2	1	1	1	1	9	1	0	1	1	40
F-M93	1	0	0	0	0	0	0	0	0	0	0	0	0	0	0	0	0	0	0	0	0	0	1
F-M94	3	2	0	1	4	2	0	1	1	2	3	2	1	0	1	1	0	1	3	1	1	1	31
F-M95	2	4	9	1	1	2	1	1	0	0	1	2	0	0	1	0	0	0	0	0	1	0	26
F-M96	2	0	0	1	0	0	0	0	1	0	0	0	0	0	0	2	0	0	0	0	0	0	6
F-M97	1	1	1	3	1	1	1	1	1	1	1	1	1	1	3	1	1	2	1	1	1	2	28
F-M98	3	0	2	0	1	2	0	0	1	3	1	3	1	0	0	3	1	0	1	1	3	0	26
F-M99	2	0	0	0	1	0	0	1	0	0	0	0	0	0	0	0	0	0	0	0	0	0	4
F-M100	0	0	0	0	0	0	0	0	0	0	0	0	0	0	0	0	0	0	0	0	0	0	0
F-M101	2	0	1	0	1	3	2	0	4	2	0	0	0	0	0	2	1	0	0	1	3	0	22
F-M102	1	0	0	0	0	1	1	1	0	0	0	0	1	0	0	1	0	0	0	0	0	0	6
F-M103	3	2	1	1	1	1	2	0	0	3	0	0	0	0	3	2	0	0	1	1	2	0	23
F-M104	3	0	1	1	3	2	0	1	0	1	2	2	1	1	0	2	2	1	2	0	2	1	28
F-M105	1	1	1	2	1	1	1	1	1	1	1	1	1	1	1	1	1	1	0	0	1	0	20
F-M106	1	0	1	2	1	3	1	1	1	1	0	1	0	0	0	0	0	2	0	0	2	1	18
F-M107	4	2	3	2	3	4	4	0	3	4	0	0	4	3	2	4	1	1	3	2	3	0	52
F-M108	1	0	1	1	1	1	0	0	0	1	1	2	0	0	0	1	0	0	0	0	1	1	12
F-M109	0	0	0	0	0	0	0	0	0	0	0	0	0	0	0	0	0	0	0	0	0	0	0
F-M110	1	1	0	0	0	0	0	0	0	0	0	0	0	0	0	0	0	0	0	0	0	0	2
F-M111	0	1	1	1	1	0	0	1	0	1	4	4	2	0	0	0	1	0	1	0	1	1	20
F-M112	1	0	0	0	0	0	0	1	0	0	0	0	0	0	0	1	0	0	0	0	0	0	3
F-M113	2	2	2	1	2	2	2	1	1	2	1	1	1	1	2	2	1	1	2	0	2	2	33
F-M114	3	0	0	1	2	1	0	0	0	0	0	0	0	0	0	0	0	0	0	0	1	0	8
F-M115	1	1	0	1	1	1	0	1	1	1	1	1	0	1	0	1	1	0	0	0	1	0	14
F-M116	0	0	0	4	0	4	4	4	4	0	4	4	0	0	0	0	0	0	0	0	0	0	28
F-M117	1	0	0	0	0	0	2	0	0	0	0	0	1	0	0	0	0	0	0	0	1	0	5
F-M118	3	0	0	0	0	0	0	0	0	0	0	0	0	0	0	3	0	0	0	1	2	0	9
