# Supplementary material for: Assessing the Mental Health Impact of the 2011 Great Japan Earthquake, Tsunami, and Radiation Disaster on Elementary and Middle School Children in the Fukushima Prefecture of Japan
Source: PLoS One. 2017 Jan 18;12(1):e0170402. doi: 10.1371/journal.pone.0170402 (PMC5242473; doi:10.1371/journal.pone.0170402)
Supplement: S1 Supporting Information — (ZIP) [file pone.0170402.s001.zip › Fukushima(M) IESR.xls]

## Sheet: Sheet1
study_ID	remind	wake	other	irritable	control	think	real	away	mind	jumpy	avoid	aware	numb	feel	sleep	strong	forget	concent	body	dream	guard	talk
F-M1	4	1	1	4	3	2	1	2	2	1	1	1	1	1	1	2	1	1	1	1	2	1
F-M2	2	2	2	4	1	2	1	1	1	1	1	1	1	1	1	4	1	2	1	1	2	1
F-M3	4	3	3	2	3	4	1	1	3	3	1	1	3	3	1	3	1	1	1	1	3	1
F-M4	2	1	1	1	1	1	1	1	1	1	1	1	1	1	1	3	1	1	1	1	3	1
F-M5	4	3	2	2	4	3	2	2	3	5	3	3	1	2	3	3	3	2	4	4	4	2
F-M6	3	3	5	5	4	4	4	4	5	5	5	4	4	4	4	4	4	4	3	3	5	3
F-M7	3	1	1	1	1	1	1	1	1	2	1	2	2	2	1	1	1	1	1	1	1	1
F-M8	2	2	2	2	2	2	2	1	2	2	2	1	1	1	2	2	1	1	1	1	1	1
F-M9	1	1	1	1	1	1	1	1	1	1	1	1	1	1	1	1	1	1	1	1	1	1
F-M10	3	4	2	2	3	3	2	1	1	1	1	1	1	2	2	3	1	1	1	3	2	1
F-M11	1	1	1	1	1	1	1	1	1	1	1	1	1	1	1	1	1	1	1	1	1	1
F-M12	2	2	1	1	1	2	1	1	2	1	1	1	2	1	1	1	1	1	1	2	1	1
F-M13	2	1	2	2	3	3	1	1	1	3	1	1	4	1	1	2	1	1	1	1	4	1
F-M14	2	2	1	1	1	1	2	1	2	1	1	2	2	1	1	2	1	1	1	1	1	1
F-M15	3	1	2	1	2	2	2	3	2	2	2	2	1	1	1	3	2	1	2	1	1	2
F-M16	1	1	1	1	1	1	1	1	1	1	1	1	1	1	1	1	1	1	1	1	1	1
F-M17	4	3	5	4	4	3	1	3	4	3	1	1	1	3	3	3	1	3	3	3	5	3
F-M18	2	1	1	2	2	2	1	1	2	3	5	5	5	1	1	2	5	1	1	1	5	5
F-M19	2	1	3	9	2	1	1	1	1	2	1	1	1	1	1	2	1	1	1	1	2	1
F-M20	2	2	1	1	1	2	1	1	1	1	2	1	1	1	2	1	1	2	1	1	1	1
F-M21	2	2	2	2	2	2	2	2	2	2	2	2	2	2	2	2	3	2	2	1	3	2
F-M22	1	1	1	1	1	1	1	1	1	1	1	1	1	1	1	1	1	1	1	1	1	1
F-M23	1	1	1	2	1	1	1	1	1	1	1	1	1	1	1	1	1	2	1	1	2	1
F-M24	3	5	3	2	1	1	3	1	1	3	3	5	1	1	1	1	3	3	1	1	5	1
F-M25	2	1	1	1	1	1	1	1	1	1	1	1	1	1	1	1	1	1	1	1	1	1
F-M26	2	1	1	1	1	3	3	1	3	1	1	1	1	1	1	3	1	1	1	1	3	1
F-M27	2	1	1	1	1	2	1	1	2	1	1	1	1	1	1	2	1	1	1	1	2	1
F-M28	2	1	1	1	1	1	1	1	1	1	1	1	1	2	1	1	1	1	1	1	2	2
F-M29	3	2	1	2	4	2	3	1	2	2	5	2	1	3	2	1	1	1	1	1	2	1
F-M30	3	1	1	2	1	1	1	1	1	2	1	1	1	1	1	1	1	1	1	1	2	1
F-M31	5	1	3	2	2	2	1	2	2	4	2	2	3	1	1	1	1	1	1	1	3	1
F-M32	3	2	1	1	1	1	1	1	1	1	1	1	3	1	1	1	1	1	1	1	1	1
F-M33	4	4	5	3	2	5	3	5	2	2	3	3	2	2	5	5	3	2	1	1	2	4
F-M34	2	2	1	2	2	1	4	2	1	1	2	2	2	1	2	2	2	2	1	1	2	1
F-M35	2	2	2	4	2	2	1	3	1	4	2	2	1	1	1	1	3	3	1	1	3	2
F-M36	2	1	1	2	2	1	1	1	1	1	1	1	1	1	1	1	1	2	1	1	1	1
F-M37	5	1	5	5	5	5	1	1	5	5	1	1	1	1	1	5	1	1	5	1	5	1
F-M38	3	1	1	1	1	1	1	1	1	1	1	1	1	1	1	1	1	1	1	1	2	1
F-M39	4	4	3	3	3	4	3	4	4	4	3	4	4	3	5	4	3	2	3	2	4	3
F-M40	2	1	1	1	1	1	2	1	1	1	1	1	1	1	1	2	1	1	1	1	2	1
F-M41	3	5	2	4	2	2	1	1	1	4	3	2	2	1	5	1	1	3	1	1	3	1
F-M42	3	2	1	4	2	2	1	1	2	2	1	1	1	1	2	2	1	1	2	1	1	1
F-M43	3	2	2	2	1	1	1	1	1	1	1	1	1	1	1	1	1	1	1	1	2	1
F-M44	2	2	1	2	1	2	1	2	2	2	2	2	2	2	2	2	3	1	1	1	2	2
F-M45	3	4	2	3	2	2	2	2	3	3	3	2	4	3	1	3	2	4	4	1	4	2
F-M46	2	1	1	1	1	1	1	1	1	1	1	1	1	1	1	1	1	1	1	1	1	1
F-M47	3	3	2	2	2	2	2	1	2	2	1	2	1	2	2	2	2	2	2	2	2	1
F-M48	2	1	2	3	3	3	2	2	2	4	3	3	3	1	1	3	2	2	2	2	2	3
F-M49	2	2	2	2	2	3	4	2	2	2	2	3	3	1	2	2	2	1	1	1	3	3
F-M50	3	2	1	2	2	2	1	2	1	1	3	3	2	1	2	3	3	2	1	1	2	2
F-M51	2	1	2	1	1	1	1	1	1	1	1	1	1	1	1	1	1	1	1	1	1	1
F-M52	1	1	1	1	1	1	1	1	1	1	1	1	3	1	1	1	1	1	1	1	1	1
F-M53	3	1	1	2	1	1	3	5	2	5	1	1	1	1	2	1	1	1	3	1	1	1
F-M54	5	2	2	4	5	3	2	5	5	3	5	5	2	1	1	3	3	1	2	1	4	1
F-M55	3	4	2	3	2	2	2	2	2	3	2	2	2	1	2	3	2	2	2	2	3	1
F-M56	2	1	1	1	1	2	1	1	1	1	1	1	1	1	1	1	1	1	1	1	1	1
F-M57	3	3	3	4	3	3	1	3	2	2	4	3	2	2	4	2	4	2	2	2	4	2
F-M58	5	5	3	1	3	4	3	1	2	4	1	2	2	4	1	3	1	2	2	1	5	1
F-M59	2	2	1	2	3	1	1	1	1	1	1	1	1	1	1	2	1	1	1	1	1	1
F-M60	1	1	1	1	1	1	1	1	1	1	1	1	1	1	1	1	1	1	1	1	1	1
F-M61	2	3	3	3	3	3	3	3	3	3	3	3	3	3	3	3	3	3	3	3	3	3
F-M62	2	1	1	1	1	1	1	1	1	1	1	1	1	1	1	1	1	1	1	1	1	1
F-M63	1	1	1	1	1	1	1	1	2	2	1	2	2	1	1	1	1	1	1	1	1	1
F-M64	2	1	1	1	1	1	1	1	1	2	1	1	2	1	1	1	1	1	1	1	1	1
F-M65	2	3	1	3	1	1	1	1	1	1	1	1	4	1	1	2	1	1	1	1	3	1
F-M66	4	3	1	1	3	2	1	2	2	2	3	3	1	1	4	3	1	1	2	1	3	1
F-M67	1	1	1	4	2	1	5	1	2	3	3	1	1	1	1	4	3	1	1	1	3	1
F-M68	3	3	1	2	2	2	1	1	2	4	2	1	1	1	2	1	2	1	1	1	3	1
F-M69	2	2	2	2	2	2	2	2	2	2	2	2	1	1	2	2	2	1	1	1	2	2
F-M70	2	2	1	2	1	2	1	1	1	1	1	1	1	1	2	2	1	1	1	1	1	1
F-M71	2	1	1	1	1	1	1	1	1	1	1	1	1	1	1	1	1	1	1	1	1	1
F-M72	4	4	3	5	4	5	1	4	5	5	4	2	1	5	4	5	4	4	5	5	5	3
F-M73	2	1	1	2	1	1	2	2	2	1	2	2	1	1	2	1	2	1	1	1	1	1
F-M74	4	2	2	3	3	2	3	2	3	2	3	3	3	2	2	2	2	3	2	1	2	2
F-M75	9	9	9	9	9	9	9	9	9	9	9	9	9	9	9	9	9	9	9	9	9	9
F-M76	2	1	1	1	2	2	1	2	1	1	2	1	1	1	1	2	1	1	1	2	2	1
F-M77	2	1	1	1	2	1	1	2	1	2	2	2	2	1	1	1	1	1	1	1	1	1
F-M78	2	1	1	1	1	2	2	1	2	1	2	2	3	1	1	1	1	1	1	1	1	1
F-M79	3	2	2	3	3	4	5	2	4	4	3	3	3	3	1	4	3	2	2	2	4	2
F-M80	2	3	2	1	4	3	1	2	4	2	3	3	3	2	2	3	4	2	1	1	4	1
F-M81	1	1	1	1	1	1	1	1	1	2	3	1	2	1	1	2	1	1	1	1	3	1
F-M82	3	1	2	1	1	2	1	1	2	3	3	3	3	1	1	3	2	1	1	1	2	1
F-M83	2	3	3	3	3	2	1	2	3	4	3	2	1	1	4	3	1	3	1	3	4	3
F-M84	2	1	1	4	2	2	1	1	1	4	2	1	1	1	1	1	1	2	2	1	4	1
F-M85	3	3	1	2	1	1	2	2	1	1	2	2	1	1	1	2	2	1	1	1	2	1
F-M86	4	4	3	3	3	3	3	3	2	3	3	3	1	2	4	4	4	3	4	4	4	3
F-M87	4	1	2	1	2	2	1	1	2	1	3	3	3	2	1	4	2	1	1	1	1	3
F-M88	5	1	3	1	3	3	1	4	2	2	3	3	1	1	1	3	1	1	1	1	2	2
F-M89	3	1	2	2	2	2	1	1	2	2	2	1	2	1	1	2	1	1	1	1	2	1
F-M90	3	2	2	2	2	2	2	3	2	2	2	2	2	2	2	2	2	2	2	1	1	1
F-M91	4	3	3	4	3	3	2	3	3	3	3	3	2	3	4	4	1	4	3	4	3	2
F-M92	5	2	2	3	5	3	1	2	2	2	4	3	3	2	2	2	2	9	2	1	2	2
F-M93	2	1	1	1	1	1	1	1	1	1	1	1	1	1	1	1	1	1	1	1	1	1
F-M94	4	3	1	2	5	3	1	2	2	3	4	3	2	1	2	2	1	2	4	2	2	2
F-M95	3	5	9	2	2	3	2	2	1	1	2	3	1	1	2	1	1	1	1	1	2	1
F-M96	3	1	1	2	1	1	1	1	2	1	1	1	1	1	1	3	1	1	1	1	1	1
F-M97	2	2	2	4	2	2	2	2	2	2	2	2	2	2	4	2	2	3	2	2	2	3
F-M98	4	1	3	1	2	3	1	1	2	4	2	4	2	1	1	4	2	1	2	2	4	1
F-M99	3	1	1	1	2	1	1	2	1	1	1	1	1	1	1	1	1	1	1	1	1	1
F-M100	1	1	1	1	1	1	1	1	1	1	1	1	1	1	1	1	1	1	1	1	1	1
F-M101	3	1	2	1	2	4	3	1	5	3	1	1	1	1	1	3	2	1	1	2	4	1
F-M102	2	1	1	1	1	2	2	2	1	1	1	1	2	1	1	2	1	1	1	1	1	1
F-M103	4	3	2	2	2	2	3	1	1	4	1	1	1	1	4	3	1	1	2	2	3	1
F-M104	4	1	2	2	4	3	1	2	1	2	3	3	2	2	1	3	3	2	3	1	3	2
F-M105	2	2	2	3	2	2	2	2	2	2	2	2	2	2	2	2	2	2	1	1	2	1
F-M106	2	1	2	3	2	4	2	2	2	2	1	2	1	1	1	1	1	3	1	1	3	2
F-M107	5	3	4	3	4	5	5	1	4	5	1	1	5	4	3	5	2	2	4	3	4	1
F-M108	2	1	2	2	2	2	1	1	1	2	2	3	1	1	1	2	1	1	1	1	2	2
F-M109	1	1	1	1	1	1	1	1	1	1	1	1	1	1	1	1	1	1	1	1	1	1
F-M110	2	2	1	1	1	1	1	1	1	1	1	1	1	1	1	1	1	1	1	1	1	1
F-M111	1	2	2	2	2	1	1	2	1	2	5	5	3	1	1	1	2	1	2	1	2	2
F-M112	2	1	1	1	1	1	1	2	1	1	1	1	1	1	1	2	1	1	1	1	1	1
F-M113	3	3	3	2	3	3	3	2	2	3	2	2	2	2	3	3	2	2	3	1	3	3
F-M114	4	1	1	2	3	2	1	1	1	1	1	1	1	1	1	1	1	1	1	1	2	1
F-M115	2	2	1	2	2	2	1	2	2	2	2	2	1	2	1	2	2	1	1	1	2	1
F-M116	1	1	1	5	1	5	5	5	5	1	5	5	1	1	1	1	1	1	1	1	1	1
F-M117	2	1	1	1	1	1	3	1	1	1	1	1	2	1	1	1	1	1	1	1	2	1
F-M118	4	1	1	1	1	1	1	1	1	1	1	1	1	1	1	4	1	1	1	2	3	1
