# Supplementary material for: Assessing the Mental Health Impact of the 2011 Great Japan Earthquake, Tsunami, and Radiation Disaster on Elementary and Middle School Children in the Fukushima Prefecture of Japan
Source: PLoS One. 2017 Jan 18;12(1):e0170402. doi: 10.1371/journal.pone.0170402 (PMC5242473; doi:10.1371/journal.pone.0170402)
Supplement: S1 Supporting Information — (ZIP) [file pone.0170402.s001.zip › Fukushima(M) Radiation.xls]

## Sheet: Sheet1
study_ID	food	drink	sick	move	info	worry	protect
F-M1	4	4	4	2	2	3	2
F-M2	2	2	2	1	3	3	3
F-M3	4	4	4	2	3	3	1
F-M4	4	4	3	2	3	2	2
F-M5	5	5	5	4	2	5	1
F-M6	5	5	5	3	2	5	1
F-M7	3	3	2	1	3	2	3
F-M8	3	3	3	3	2	2	2
F-M9	5	5	5	2	3	3	1
F-M10	4	3	4	3	2	3	2
F-M11	4	4	5	4	1	3	1
F-M12	3	3	4	1	4	3	2
F-M13	5	4	5	1	1	5	2
F-M14	3	3	4	2	2	3	2
F-M15	3	3	3	2	2	3	2
F-M16	4	4	4	3	1	5	1
F-M17	5	5	5	3	1	4	1
F-M18	5	5	5	4	3	3	2
F-M19	4	4	4	2	2	3	1
F-M20	4	4	3	5	4	3	2
F-M21	4	4	4	2	3	3	2
F-M22	4	4	3	1	4	3	2
F-M23	3	3	3	2	3	2	3
F-M24	5	5	5	2	2	3	3
F-M25	4	4	3	2	2	2	3
F-M26	5	5	5	2	3	5	2
F-M27	2	2	3	1	1	3	1
F-M28	4	3	3	2	1	3	1
F-M29	5	5	5	2	2	3	1
F-M30	3	2	3	3	2	2	3
F-M31	5	5	5	1	2	3	1
F-M32	4	4	4	2	2	3	2
F-M33	5	5	5	2	3	4	1
F-M34	4	4	5	2	2	2	2
F-M35	4	3	3	4	2	3	2
F-M36	4	3	2	2	3	2	2
F-M37	5	5	5	5	1	5	1
F-M38	5	5	5	1	4	3	1
F-M39	3	3	2	2	2	5	1
F-M40	4	4	5	1	3	3	2
F-M41	5	5	5	4	4	3	2
F-M42	3	3	4	2	3	3	2
F-M43	4	4	3	3	3	2	2
F-M44	3	3	3	1	2	2	2
F-M45	4	4	5	1	2	3	2
F-M46	4	4	3	2	3	2	2
F-M47	5	5	5	5	2	5	1
F-M48	3	3	4	3	2	3	2
F-M49	5	4	3	2	2	2	2
F-M50	4	5	3	2	3	2	2
F-M51	3	3	2	1	1	2	1
F-M52	4	4	4	2	3	3	2
F-M53	3	3	5	2	4	3	2
F-M54	5	5	5	2	1	3	1
F-M55	5	5	5	2	2	3	2
F-M56	3	3	2	2	3	3	2
F-M57	5	5	4	3	2	3	2
F-M58	3	3	3	2	3	2	2
F-M59	4	4	4	2	3	2	2
F-M60	3	3	3	2	3	3	2
F-M61	5	5	5	3	1	3	1
F-M62	5	5	5	2	1	5	1
F-M63	3	2	3	2	2	2	2
F-M64	2	2	2	2	2	2	2
F-M65	5	5	5	2	2	5	1
F-M66	4	4	3	2	3	3	2
F-M67	3	3	4	2	3	4	1
F-M68	3	3	4	1	2	4	2
F-M69	4	4	3	3	2	3	2
F-M70	2	2	2	1	4	2	3
F-M71	3	3	2	1	3	2	2
F-M72	5	5	5	5	2	5	1
F-M73	9	9	9	9	9	9	9
F-M74	5	5	5	2	1	3	1
F-M75	3	3	2	1	3	2	3
F-M76	2	1	1	1	2	2	2
F-M77	3	3	4	2	3	3	2
F-M78	3	3	2	1	3	3	2
F-M79	5	5	5	5	2	3	2
F-M80	9	5	5	9	4	4	2
F-M81	5	5	5	4	2	3	1
F-M82	5	5	5	3	2	5	1
F-M83	3	3	2	2	2	3	2
F-M84	5	5	4	2	2	2	1
F-M85	4	4	5	5	3	3	9
F-M86	5	5	5	4	2	4	1
F-M87	3	3	3	1	3	4	9
F-M88	5	5	5	5	1	3	1
F-M89	5	5	5	2	2	2	1
F-M90	5	5	5	2	2	3	1
F-M91	3	3	3	2	4	2	2
F-M92	5	5	5	5	1	5	1
F-M93	4	4	5	2	2	3	2
F-M94	5	5	4	3	3	3	1
F-M95	3	3	2	2	4	3	2
F-M96	3	2	3	3	2	3	3
F-M97	3	2	2	2	2	3	2
F-M98	5	5	4	2	1	1	1
F-M99	3	3	3	3	4	3	2
F-M100	9	9	9	9	9	9	9
F-M101	5	5	5	2	3	3	2
F-M102	3	3	3	2	3	1	2
F-M103	4	4	4	3	4	3	2
F-M104	5	5	5	2	1	3	1
F-M105	3	3	3	9	4	3	3
F-M106	5	4	3	3	4	3	1
F-M107	5	5	5	3	2	3	1
F-M108	3	3	2	2	4	2	2
F-M109	4	2	2	1	4	2	3
F-M110	4	4	4	2	3	3	2
F-M111	3	3	3	1	3	2	2
F-M112	3	3	4	1	2	4	2
F-M113	4	3	4	2	3	3	2
F-M114	5	5	5	2	2	4	2
F-M115	5	5	5	3	1	3	1
F-M116	5	5	5	5	1	5	1
F-M117	3	3	4	2	2	2	2
F-M118	5	5	4	2	3	3	2
