# Supplementary material for: Assessing the Mental Health Impact of the 2011 Great Japan Earthquake, Tsunami, and Radiation Disaster on Elementary and Middle School Children in the Fukushima Prefecture of Japan
Source: PLoS One. 2017 Jan 18;12(1):e0170402. doi: 10.1371/journal.pone.0170402 (PMC5242473; doi:10.1371/journal.pone.0170402)
Supplement: S1 Supporting Information — (ZIP) [file pone.0170402.s001.zip › Fukushima(M) SDQ(2).xls]

## Sheet: Sheet1
study_ID	consid	restles	somatic	shares	tantrum	loner	obeys	worries	caring	fidgety	friend	fights	unhappy	popular	distrac	clingy	kind	lies	bullied	helpout	reflect	steals	oldbest	afraid	attends	TotalDiff
F-M1	1	1	0	1	1	0	1	0	0	0	0	0	0	1	1	0	1	1	0	1	2	0	0	1	2	15
F-M2	1	0	0	1	1	1	1	0	2	0	1	0	0	1	0	0	2	1	0	1	1	0	0	0	0	14
F-M3	1	0	0	2	2	1	1	0	1	0	1	0	0	1	1	0	1	1	0	1	1	0	0	0	1	16
F-M4	1	0	0	1	0	0	0	0	2	0	0	0	0	0	0	0	2	0	0	1	0	0	0	0	0	7
F-M5	2	0	1	2	1	0	0	1	2	1	0	0	0	0	2	1	2	0	0	2	1	0	2	0	0	20
F-M6	0	2	0	0	2	0	2	1	1	0	0	1	2	1	2	1	0	2	0	1	1	2	1	1	2	25
F-M7	2	0	0	2	0	1	0	0	1	0	0	0	0	0	0	0	1	0	0	2	0	0	2	2	1	14
F-M8	1	1	0	1	1	0	1	0	1	0	0	0	0	0	1	0	1	0	0	2	1	0	0	0	1	12
F-M9	1	0	1	1	2	1	9	0	1	2	0	0	1	0	2	1	1	0	0	1	1	0	1	0	2
F-M10	2	0	1	2	0	2	0	0	0	0	0	0	0	1	0	0	0	0	0	0	1	0	0	0	1	10
F-M11	1	0	0	2	0	1	0	0	1	0	0	0	0	0	0	0	1	0	0	1	1	0	0	0	0	8
F-M12	2	0	0	2	0	0	0	0	2	0	0	0	0	0	0	0	2	1	0	2	0	0	0	0	1	12
F-M13	2	0	1	2	0	1	0	0	2	0	0	0	0	0	0	0	2	0	0	2	0	0	0	0	0	12
F-M14	0	0	0	0	2	1	2	1	9	0	0	0	1	1	1	0	2	2	0	0	1	0	0	1	1
F-M15	2	0	0	0	0	2	0	0	2	0	0	0	0	0	0	0	1	0	0	1	1	0	0	0	1	10
F-M16	1	0	0	1	0	0	1	0	0	0	1	0	0	1	0	0	1	0	0	0	1	0	0	0	1	8
F-M17	0	1	0	0	2	0	2	1	1	0	0	0	0	0	0	0	1	0	0	0	2	0	0	1	1	12
F-M18	1	0	0	2	1	0	1	0	0	1	2	1	0	1	0	0	2	0	0	1	1	0	0	0	1	15
F-M19	2	0	0	0	0	0	0	0	2	0	0	0	0	0	0	0	2	0	0	2	0	0	0	0	0	8
F-M20	1	0	0	2	0	1	1	0	1	0	2	0	0	1	0	0	2	0	0	2	0	0	1	0	0	14
F-M21	1	0	0	0	0	1	1	0	1	0	0	0	0	1	0	0	1	0	0	0	1	0	0	0	1	8
F-M22	0	0	0	0	0	1	2	0	0	0	1	0	0	1	1	0	1	0	0	0	1	0	0	0	2	10
F-M23	0	0	0	0	0	0	2	0	1	0	0	0	0	1	0	0	0	0	0	0	2	0	0	0	1	7
F-M24	2	0	0	2	0	2	0	0	2	2	0	0	0	0	0	2	2	1	0	0	2	0	0	0	1	18
F-M25	2	0	0	2	0	0	1	0	1	0	0	0	2	0	0	0	1	0	0	1	1	0	0	0	1	12
F-M26	1	1	1	1	0	0	1	0	1	0	0	0	0	1	0	0	1	0	0	0	1	0	0	0	1	10
F-M27	2	0	0	2	0	0	2	0	1	0	0	0	0	0	0	0	2	0	0	1	0	0	0	0	0	10
F-M28	1	0	0	1	0	0	0	0	1	0	1	0	0	0	0	0	2	0	0	1	1	0	0	1	1	10
F-M29	1	0	0	1	0	0	1	1	1	0	0	0	0	1	0	1	2	0	0	1	1	0	1	1	1	14
F-M30	2	0	1	2	0	0	1	0	1	0	2	0	0	0	0	0	1	0	0	1	1	0	0	0	1	13
F-M31	2	0	0	0	1	1	2	0	0	0	0	0	0	0	0	0	1	0	0	0	0	0	0	0	0	7
F-M32	2	0	0	2	0	0	0	0	1	0	0	0	0	0	0	0	2	0	0	2	0	0	0	0	0	9
F-M33	2	1	1	1	1	2	1	0	2	0	0	0	0	0	1	1	2	0	0	2	1	0	1	0	1	20
F-M34	1	0	0	0	2	2	2	0	0	0	1	0	0	2	0	0	0	1	1	0	2	0	0	0	2	16
F-M35	1	0	2	1	2	2	2	1	1	0	0	0	0	0	0	0	1	0	1	0	0	0	0	1	1	16
F-M36	2	0	0	1	0	1	0	0	0	0	0	0	0	1	0	0	2	0	0	1	1	0	0	1	1	11
F-M37	2	0	0	2	0	0	0	0	1	0	0	0	0	0	0	0	2	0	0	1	0	0	0	0	0	8
F-M38	1	1	1	2	1	0	1	0	1	0	0	0	0	1	0	0	2	0	0	1	1	0	0	0	1	14
F-M39	2	0	0	2	0	1	0	0	1	0	0	0	0	0	0	1	2	1	0	1	1	0	0	0	1	13
F-M40	1	0	0	2	1	1	1	1	1	0	1	0	0	1	1	1	2	1	0	1	1	0	0	0	1	18
F-M41	0	2	0	0	1	1	1	1	0	0	0	0	0	0	1	0	0	0	0	0	1	0	0	0	2	10
F-M42	2	0	0	2	0	0	0	0	2	0	0	0	0	0	0	0	2	0	2	1	2	0	0	0	1	14
F-M43	1	0	0	2	0	2	1	0	1	0	0	0	0	0	1	0	1	0	0	1	2	0	0	0	1	13
F-M44	0	0	0	0	1	2	2	1	0	0	1	0	1	1	1	1	0	2	1	0	2	0	0	0	1	17
F-M45	1	1	2	2	2	2	0	1	1	2	0	1	1	1	1	2	2	1	0	2	2	0	0	2	1	30
F-M46	2	0	0	1	1	0	1	0	2	0	0	0	0	0	0	0	2	0	0	1	0	0	0	0	0	10
F-M47	1	0	1	1	1	0	1	1	1	1	1	0	1	1	1	1	1	0	0	1	1	0	0	1	2	19
F-M48	1	1	0	1	1	0	1	0	1	0	0	0	0	1	1	1	1	0	0	0	2	0	0	0	1	13
F-M49	0	0	0	2	2	1	2	1	1	0	0	0	1	1	2	1	0	2	1	0	2	2	0	0	2	23
F-M50	1	0	0	1	0	0	1	0	1	0	0	0	0	1	0	0	1	0	0	1	1	0	0	0	1	9
F-M51	1	0	0	1	0	0	0	0	0	0	0	0	0	1	0	1	1	0	0	2	1	0	0	0	2	10
F-M52	2	0	2	1	0	0	1	0	1	0	0	0	0	0	0	0	2	0	0	1	0	0	0	1	0	11
F-M53	1	0	0	2	2	1	1	0	1	1	0	0	0	1	1	1	2	0	0	1	1	2	0	0	1	19
F-M54	2	0	0	0	0	0	0	0	2	0	0	0	0	0	2	0	2	0	0	2	0	0	1	0	0	11
F-M55	2	0	0	2	0	2	0	1	2	0	0	0	0	1	0	0	1	0	0	1	0	0	0	0	1	13
F-M56	2	0	1	2	0	1	1	0	1	0	1	0	1	1	0	0	1	0	0	1	1	0	1	0	0	15
F-M57	1	1	2	1	1	1	2	1	0	1	1	1	1	2	1	1	0	1	1	0	1	0	1	0	2	24
F-M58	2	0	1	1	1	0	1	2	1	0	2	0	0	1	1	2	1	0	0	1	1	0	0	0	0	18
F-M59	2	0	0	1	0	1	0	0	1	0	0	0	0	0	0	1	2	0	0	1	0	0	0	0	0	9
F-M60	0	0	0	0	0	0	2	0	2	0	0	0	0	0	0	0	2	0	0	2	0	0	0	0	0	8
F-M61	1	2	2	2	1	1	1	2	0	2	0	0	1	1	2	2	1	1	0	0	1	0	0	1	1	25
F-M62	1	0	1	1	1	2	1	0	0	0	0	0	0	0	0	1	2	0	0	0	0	0	0	1	1	12
F-M63	1	1	0	1	1	1	0	0	1	0	0	0	0	0	2	1	1	0	0	1	1	0	0	0	1	13
F-M64	0	1	0	0	1	0	2	0	0	1	0	0	0	1	0	1	0	1	1	0	2	0	0	0	1	12
F-M65	0	2	2	1	2	1	2	1	2	2	1	0	2	2	2	1	2	2	2	1	2	0	2	1	2	37
F-M66	2	0	0	2	0	1	0	0	1	0	0	0	0	1	0	0	2	0	0	2	0	0	0	0	0	11
F-M67	1	0	2	1	2	1	1	1	2	0	1	0	0	2	0	0	2	0	2	1	0	0	2	0	1	22
F-M68	2	1	0	1	1	0	1	0	1	1	2	0	0	0	1	0	2	0	0	2	0	0	0	1	0	16
F-M69	1	0	0	1	1	0	1	0	1	0	1	0	0	1	0	0	1	0	0	1	1	0	0	0	1	11
F-M70	1	0	0	1	0	2	2	0	0	0	0	0	0	1	0	0	1	1	0	0	1	1	0	0	1	12
F-M71	1	0	1	1	0	0	1	0	0	0	0	0	0	0	1	0	2	1	0	1	1	0	0	0	1	11
F-M72	1	2	0	2	2	2	1	2	1	1	0	0	1	1	1	1	2	0	0	1	1	0	0	0	1	23
F-M73	1	0	0	0	0	0	0	0	1	0	0	0	0	1	0	0	1	0	0	1	1	0	0	0	1	7
F-M74	1	0	0	1	0	1	0	0	1	0	0	0	0	1	0	0	1	0	0	1	0	0	0	0	1	8
F-M75	9	9	9	9	9	9	9	9	9	9	9	9	9	9	9	9	9	9	9	9	9	9	9	9	9
F-M76	1	0	0	0	0	1	1	0	0	0	0	0	0	1	1	2	0	0	0	0	1	0	2	0	2	12
F-M77	0	0	0	0	0	0	2	0	0	0	0	1	0	0	2	0	1	1	0	0	0	0	0	0	2	9
F-M78	2	1	0	1	0	0	1	0	2	0	0	0	0	0	0	0	2	0	1	1	0	0	0	0	0	11
F-M79	1	0	1	1	2	0	1	2	1	0	0	0	0	0	0	1	1	1	0	0	0	0	0	1	0	13
F-M80	2	1	2	2	0	0	1	0	1	0	0	0	0	2	0	0	0	0	0	1	1	0	1	1	1	16
F-M81	2	0	0	1	2	1	0	0	0	0	0	0	0	1	0	0	1	0	0	1	1	0	1	0	1	12
F-M82	1	0	1	1	0	1	2	0	1	0	0	0	0	1	0	0	1	0	0	1	1	0	0	0	1	12
F-M83	2	0	2	2	0	0	0	1	2	0	0	0	1	0	0	1	2	0	0	1	1	0	0	0	1	16
F-M84	1	1	0	1	2	1	1	1	1	0	0	1	1	1	1	0	1	0	0	1	1	0	2	2	2	22
F-M85	1	1	1	1	0	1	0	0	1	0	0	0	0	0	1	0	2	2	2	2	2	0	0	2	1	20
F-M86	1	0	2	1	1	2	1	1	1	2	0	0	1	1	0	1	1	0	0	1	1	0	1	2	1	22
F-M87	1	0	0	2	0	1	1	0	1	0	0	0	0	0	0	0	2	1	0	2	0	0	1	0	0	12
F-M88	0	0	0	0	0	2	1	0	0	0	0	0	0	0	0	0	1	0	0	0	2	0	0	0	1	7
F-M89	2	0	2	1	0	0	1	0	1	0	0	0	2	0	0	1	2	0	0	0	1	0	0	1	1	15
F-M90	2	2	0	2	0	2	0	0	2	2	0	0	0	0	2	1	2	0	0	2	1	0	2	2	1	25
F-M91	1	1	0	1	1	2	2	2	1	0	0	0	1	1	0	1	2	0	0	2	1	0	1	0	0	20
F-M92	1	1	1	1	0	2	0	0	2	0	0	0	0	0	1	0	2	0	0	2	0	0	0	1	0	14
F-M93	1	0	0	0	1	1	1	0	0	0	0	0	0	1	0	0	1	0	0	1	2	0	0	0	1	10
F-M94	2	1	0	0	1	2	1	0	1	0	0	0	0	1	0	0	1	0	0	2	1	0	1	0	1	15
F-M95	1	0	0	1	0	1	1	0	2	0	0	0	0	1	0	0	1	1	0	1	0	0	1	0	0	11
F-M96	1	0	1	1	0	0	1	0	1	0	0	0	0	1	0	0	1	0	0	1	0	0	0	0	0	8
F-M97	1	1	0	0	2	1	2	1	0	1	0	0	0	0	1	1	1	0	0	0	1	0	0	1	2	16
F-M98	2	1	0	2	2	1	1	2	2	0	0	0	2	0	0	0	1	2	0	2	0	0	1	0	0	21
F-M99	1	0	0	1	1	0	1	0	1	0	0	0	0	0	0	0	1	0	0	1	1	0	0	0	1	9
F-M100	2	0	0	2	0	0	0	0	2	0	0	0	0	0	0	0	2	0	0	1	1	0	0	0	0	10
F-M101	1	0	2	1	0	0	0	0	1	0	0	0	0	0	1	0	2	0	0	1	1	0	0	0	0	10
F-M102	2	0	0	1	0	0	0	0	1	0	0	0	0	0	0	0	2	0	0	1	1	0	0	0	0	8
F-M103	2	0	0	2	0	0	1	0	2	0	0	0	0	0	0	0	2	0	0	2	1	0	0	1	0	13
F-M104	0	0	0	0	0	0	2	0	1	0	0	0	0	0	0	0	2	0	0	2	0	0	0	0	0	7
F-M105	2	0	0	1	0	0	1	0	2	0	0	0	0	0	0	0	1	0	0	1	1	0	2	0	1	12
F-M106	0	0	1	1	0	2	0	1	1	1	1	0	0	0	2	2	0	0	0	1	1	0	1	2	1	18
F-M107	2	1	0	1	0	0	1	0	2	0	0	0	1	0	1	1	2	0	2	1	1	0	0	1	1	18
F-M108	1	0	0	1	0	0	1	0	1	0	0	0	0	0	0	0	2	0	0	1	1	0	0	0	0	8
F-M109	2	0	0	0	2	2	1	0	1	0	0	0	0	0	1	0	1	1	0	2	1	0	2	2	2	20
F-M110	2	0	0	1	1	0	0	0	1	0	0	0	0	0	0	0	2	0	0	2	0	0	0	0	0	9
F-M111	2	0	0	2	1	0	1	0	2	0	2	0	0	1	0	0	2	0	0	2	0	0	0	0	0	15
F-M112	0	0	0	0	1	0	1	0	0	0	1	0	0	0	0	0	1	0	0	0	1	0	0	0	0	5
F-M113	9	9	9	9	9	9	9	9	9	9	9	9	9	9	9	9	9	9	9	9	9	9	9	9	9
F-M114	0	1	0	0	1	1	2	0	0	0	0	0	0	1	2	0	1	1	1	1	2	0	0	0	2	16
F-M115	1	0	1	1	1	0	1	0	1	0	1	0	0	1	1	1	1	0	1	0	1	0	0	0	1	14
F-M116	1	2	1	2	2	0	1	0	2	0	0	0	0	0	1	1	2	0	1	2	0	0	0	0	1	19
F-M117	1	0	0	1	0	2	1	0	1	0	0	0	0	0	0	0	2	0	0	2	0	0	0	2	0	12
F-M118	1	2	2	1	0	0	1	0	1	0	0	0	1	1	2	1	1	0	0	0	2	0	0	0	2	18
																										13.7895
