# Supplementary material for: Assessing the Mental Health Impact of the 2011 Great Japan Earthquake, Tsunami, and Radiation Disaster on Elementary and Middle School Children in the Fukushima Prefecture of Japan
Source: PLoS One. 2017 Jan 18;12(1):e0170402. doi: 10.1371/journal.pone.0170402 (PMC5242473; doi:10.1371/journal.pone.0170402)
Supplement: S1 Supporting Information — (ZIP) [file pone.0170402.s001.zip › Fukushima(M) SDQ.xls]

## Sheet: Sheet1
study_ID	consid	restles	somatic	shares	tantrum	loner	obeys	worries	caring	fidgety	friend	fights	unhappy	popular	distrac	clingy	kind	lies	bullied	helpout	reflect	steals	oldbest	afraid	attends
F-M1	2	2	1	2	2	1	2	1	1	1	3	1	1	2	2	1	2	2	1	2	1	1	1	2	1
F-M2	2	1	1	2	2	2	2	1	3	1	2	1	1	2	1	1	3	2	1	2	2	1	1	1	3
F-M3	2	1	1	3	3	2	2	1	2	1	2	1	1	2	2	1	2	2	1	2	2	1	1	1	2
F-M4	2	1	1	2	1	1	3	1	3	1	3	1	1	3	1	1	3	1	1	2	3	1	1	1	3
F-M5	3	1	2	3	2	1	3	2	3	2	3	1	1	3	3	2	3	1	1	3	2	1	3	1	3
F-M6	1	3	1	1	3	1	1	2	2	1	3	2	3	2	3	2	1	3	1	2	2	3	2	2	1
F-M7	3	1	1	3	1	2	3	1	2	1	3	1	1	3	1	1	2	1	1	3	3	1	3	3	2
F-M8	2	2	1	2	2	1	2	1	2	1	3	1	1	3	2	1	2	1	1	3	2	1	1	1	2
F-M9	2	1	2	2	3	2	9	1	2	3	3	1	2	3	3	2	2	1	1	2	2	1	2	1	1
F-M10	3	1	2	3	1	3	3	1	1	1	3	1	1	2	1	1	1	1	1	1	2	1	1	1	2
F-M11	2	1	1	3	1	2	3	1	2	1	3	1	1	3	1	1	2	1	1	2	2	1	1	1	3
F-M12	3	1	1	3	1	1	3	1	3	1	3	1	1	3	1	1	3	2	1	3	3	1	1	1	2
F-M13	3	1	2	3	1	2	3	1	3	1	3	1	1	3	1	1	3	1	1	3	3	1	1	1	3
F-M14	1	1	1	1	3	2	1	2	9	1	3	1	2	2	2	1	3	3	1	1	2	1	1	2	2
F-M15	3	1	1	1	1	3	3	1	3	1	3	1	1	3	1	1	2	1	1	2	2	1	1	1	2
F-M16	2	1	1	2	1	1	2	1	1	1	2	1	1	2	1	1	2	1	1	1	2	1	1	1	2
F-M17	1	2	1	1	3	1	1	2	2	1	3	1	1	3	1	1	2	1	1	1	1	1	1	2	2
F-M18	2	1	1	3	2	1	2	1	1	2	1	2	1	2	1	1	3	1	1	2	2	1	1	1	2
F-M19	3	1	1	1	1	1	3	1	3	1	3	1	1	3	1	1	3	1	1	3	3	1	1	1	3
F-M20	2	1	1	3	1	2	2	1	2	1	1	1	1	2	1	1	3	1	1	3	3	1	2	1	3
F-M21	2	1	1	1	1	2	2	1	2	1	3	1	1	2	1	1	2	1	1	1	2	1	1	1	2
F-M22	1	1	1	1	1	2	1	1	1	1	2	1	1	2	2	1	2	1	1	1	2	1	1	1	1
F-M23	1	1	1	1	1	1	1	1	2	1	3	1	1	2	1	1	1	1	1	1	1	1	1	1	2
F-M24	3	1	1	3	1	3	3	1	3	3	3	1	1	3	1	3	3	2	1	1	1	1	1	1	2
F-M25	3	1	1	3	1	1	2	1	2	1	3	1	3	3	1	1	2	1	1	2	2	1	1	1	2
F-M26	2	2	2	2	1	1	2	1	2	1	3	1	1	2	1	1	2	1	1	1	2	1	1	1	2
F-M27	3	1	1	3	1	1	1	1	2	1	3	1	1	3	1	1	3	1	1	2	3	1	1	1	3
F-M28	2	1	1	2	1	1	3	1	2	1	2	1	1	3	1	1	3	1	1	2	2	1	1	2	2
F-M29	2	1	1	2	1	1	2	2	2	1	3	1	1	2	1	2	3	1	1	2	2	1	2	2	2
F-M30	3	1	2	3	1	1	2	1	2	1	1	1	1	3	1	1	2	1	1	2	2	1	1	1	2
F-M31	3	1	1	1	2	2	1	1	1	1	3	1	1	3	1	1	2	1	1	1	3	1	1	1	3
F-M32	3	1	1	3	1	1	3	1	2	1	3	1	1	3	1	1	3	1	1	3	3	1	1	1	3
F-M33	3	2	2	2	2	3	2	1	3	1	3	1	1	3	2	2	3	1	1	3	2	1	2	1	2
F-M34	2	1	1	1	3	3	1	1	1	1	2	1	1	1	1	1	1	2	2	1	1	1	1	1	1
F-M35	2	1	3	2	3	3	1	2	2	1	3	1	1	3	1	1	2	1	2	1	3	1	1	2	2
F-M36	3	1	1	2	1	2	3	1	1	1	3	1	1	2	1	1	3	1	1	2	2	1	1	2	2
F-M37	3	1	1	3	1	1	3	1	2	1	3	1	1	3	1	1	3	1	1	2	3	1	1	1	3
F-M38	2	2	2	3	2	1	2	1	2	1	3	1	1	2	1	1	3	1	1	2	2	1	1	1	2
F-M39	3	1	1	3	1	2	3	1	2	1	3	1	1	3	1	2	3	2	1	2	2	1	1	1	2
F-M40	2	1	1	3	2	2	2	2	2	1	2	1	1	2	2	2	3	2	1	2	2	1	1	1	2
F-M41	1	3	1	1	2	2	2	2	1	1	3	1	1	3	2	1	1	1	1	1	2	1	1	1	1
F-M42	3	1	1	3	1	1	3	1	3	1	3	1	1	3	1	1	3	1	3	2	1	1	1	1	2
F-M43	2	1	1	3	1	3	2	1	2	1	3	1	1	3	2	1	2	1	1	2	1	1	1	1	2
F-M44	1	1	1	1	2	3	1	2	1	1	2	1	2	2	2	2	1	3	2	1	1	1	1	1	2
F-M45	2	2	3	3	3	3	3	2	2	3	3	2	2	2	2	3	3	2	1	3	1	1	1	3	2
F-M46	3	1	1	2	2	1	2	1	3	1	3	1	1	3	1	1	3	1	1	2	3	1	1	1	3
F-M47	2	1	2	2	2	1	2	2	2	2	2	1	2	2	2	2	2	1	1	2	2	1	1	2	1
F-M48	2	2	1	2	2	1	2	1	2	1	3	1	1	2	2	2	2	1	1	1	1	1	1	1	2
F-M49	1	1	1	3	3	2	1	2	2	1	3	1	2	2	3	2	1	3	2	1	1	3	1	1	1
F-M50	2	1	1	2	1	1	2	1	2	1	3	1	1	2	1	1	2	1	1	2	2	1	1	1	2
F-M51	2	1	1	2	1	1	3	1	1	1	3	1	1	2	1	2	2	1	1	3	2	1	1	1	1
F-M52	3	1	3	2	1	1	2	1	2	1	3	1	1	3	1	1	3	1	1	2	3	1	1	2	3
F-M53	2	1	1	3	3	2	2	1	2	2	3	1	1	2	2	2	3	1	1	2	2	3	1	1	2
F-M54	3	1	1	1	1	1	3	1	3	1	3	1	1	3	3	1	3	1	1	3	3	1	2	1	3
F-M55	3	1	1	3	1	3	3	2	3	1	3	1	1	2	1	1	2	1	1	2	3	1	1	1	2
F-M56	3	1	2	3	1	2	2	1	2	1	2	1	2	2	1	1	2	1	1	2	2	1	2	1	3
F-M57	2	2	3	2	2	2	1	2	1	2	2	2	2	1	2	2	1	2	2	1	2	1	2	1	1
F-M58	3	1	2	2	2	1	2	3	2	1	1	1	1	2	2	3	2	1	1	2	2	1	1	1	3
F-M59	3	1	1	2	1	2	3	1	2	1	3	1	1	3	1	2	3	1	1	2	3	1	1	1	3
F-M60	1	1	1	1	1	1	1	1	3	1	3	1	1	3	1	1	3	1	1	3	3	1	1	1	3
F-M61	2	3	3	3	2	2	2	3	1	3	3	1	2	2	3	3	2	2	1	1	2	1	1	2	2
F-M62	2	1	2	2	2	3	2	1	1	1	3	1	1	3	1	2	3	1	1	1	3	1	1	2	2
F-M63	2	2	1	2	2	2	3	1	2	1	3	1	1	3	3	2	2	1	1	2	2	1	1	1	2
F-M64	1	2	1	1	2	1	1	1	1	2	3	1	1	2	1	2	1	2	2	1	1	1	1	1	2
F-M65	1	3	3	2	3	2	1	2	3	3	2	1	3	1	3	2	3	3	3	2	1	1	3	2	1
F-M66	3	1	1	3	1	2	3	1	2	1	3	1	1	2	1	1	3	1	1	3	3	1	1	1	3
F-M67	2	1	3	2	3	2	2	2	3	1	2	1	1	1	1	1	3	1	3	2	3	1	3	1	2
F-M68	3	2	1	2	2	1	2	1	2	2	1	1	1	3	2	1	3	1	1	3	3	1	1	2	3
F-M69	2	1	1	2	2	1	2	1	2	1	2	1	1	2	1	1	2	1	1	2	2	1	1	1	2
F-M70	2	1	1	2	1	3	1	1	1	1	3	1	1	2	1	1	2	2	1	1	2	2	1	1	2
F-M71	2	1	2	2	1	1	2	1	1	1	3	1	1	3	2	1	3	2	1	2	2	1	1	1	2
F-M72	2	3	1	3	3	3	2	3	2	2	3	1	2	2	2	2	3	1	1	2	2	1	1	1	2
F-M73	2	1	1	1	1	1	3	1	2	1	3	1	1	2	1	1	2	1	1	2	2	1	1	1	2
F-M74	2	1	1	2	1	2	3	1	2	1	3	1	1	2	1	1	2	1	1	2	3	1	1	1	2
F-M75	9	9	9	9	9	9	9	9	9	9	9	9	9	9	9	9	9	9	9	9	9	9	9	9	9
F-M76	2	1	1	1	1	2	2	1	1	1	3	1	1	2	2	3	1	1	1	1	2	1	3	1	1
F-M77	1	1	1	1	1	1	1	1	1	1	3	2	1	3	3	1	2	2	1	1	3	1	1	1	1
F-M78	3	2	1	2	1	1	2	1	3	1	3	1	1	3	1	1	3	1	2	2	3	1	1	1	3
F-M79	2	1	2	2	3	1	2	3	2	1	3	1	1	3	1	2	2	2	1	1	3	1	1	2	3
F-M80	3	2	3	3	1	1	2	1	2	1	3	1	1	1	1	1	1	1	1	2	2	1	2	2	2
F-M81	3	1	1	2	3	2	3	1	1	1	3	1	1	2	1	1	2	1	1	2	2	1	2	1	2
F-M82	2	1	2	2	1	2	1	1	2	1	3	1	1	2	1	1	2	1	1	2	2	1	1	1	2
F-M83	3	1	3	3	1	1	3	2	3	1	3	1	2	3	1	2	3	1	1	2	2	1	1	1	2
F-M84	2	2	1	2	3	2	2	2	2	1	3	2	2	2	2	1	2	1	1	2	2	1	3	3	1
F-M85	2	2	2	2	1	2	3	1	2	1	3	1	1	3	2	1	3	3	3	3	1	1	1	3	2
F-M86	2	1	3	2	2	3	2	2	2	3	3	1	2	2	1	2	2	1	1	2	2	1	2	3	2
F-M87	2	1	1	3	1	2	2	1	2	1	3	1	1	3	1	1	3	2	1	3	3	1	2	1	3
F-M88	1	1	1	1	1	3	2	1	1	1	3	1	1	3	1	1	2	1	1	1	1	1	1	1	2
F-M89	3	1	3	2	1	1	2	1	2	1	3	1	3	3	1	2	3	1	1	1	2	1	1	2	2
F-M90	3	3	1	3	1	3	3	1	3	3	3	1	1	3	3	2	3	1	1	3	2	1	3	3	2
F-M91	2	2	1	2	2	3	1	3	2	1	3	1	2	2	1	2	3	1	1	3	2	1	2	1	3
F-M92	2	2	2	2	1	3	3	1	3	1	3	1	1	3	2	1	3	1	1	3	3	1	1	2	3
F-M93	2	1	1	1	2	2	2	1	1	1	3	1	1	2	1	1	2	1	1	2	1	1	1	1	2
F-M94	3	2	1	1	2	3	2	1	2	1	3	1	1	2	1	1	2	1	1	3	2	1	2	1	2
F-M95	2	1	1	2	1	2	2	1	3	1	3	1	1	2	1	1	2	2	1	2	3	1	2	1	3
F-M96	2	1	2	2	1	1	2	1	2	1	3	1	1	2	1	1	2	1	1	2	3	1	1	1	3
F-M97	2	2	1	1	3	2	1	2	1	2	3	1	1	3	2	2	2	1	1	1	2	1	1	2	1
F-M98	3	2	1	3	3	2	2	3	3	1	3	1	3	3	1	1	2	3	1	3	3	1	2	1	3
F-M99	2	1	1	2	2	1	2	1	2	1	3	1	1	3	1	1	2	1	1	2	2	1	1	1	2
F-M100	3	1	1	3	1	1	3	1	3	1	3	1	1	3	1	1	3	1	1	2	2	1	1	1	3
F-M101	2	1	3	2	1	1	3	1	2	1	3	1	1	3	2	1	3	1	1	2	2	1	1	1	3
F-M102	3	1	1	2	1	1	3	1	2	1	3	1	1	3	1	1	3	1	1	2	2	1	1	1	3
F-M103	3	1	1	3	1	1	2	1	3	1	3	1	1	3	1	1	3	1	1	3	2	1	1	2	3
F-M104	1	1	1	1	1	1	1	1	2	1	3	1	1	3	1	1	3	1	1	3	3	1	1	1	3
F-M105	3	1	1	2	1	1	2	1	3	1	3	1	1	3	1	1	2	1	1	2	2	1	3	1	2
F-M106	1	1	2	2	1	3	3	2	2	2	2	1	1	3	3	3	1	1	1	2	2	1	2	3	2
F-M107	3	2	1	2	1	1	2	1	3	1	3	1	2	3	2	2	3	1	3	2	2	1	1	2	2
F-M108	2	1	1	2	1	1	2	1	2	1	3	1	1	3	1	1	3	1	1	2	2	1	1	1	3
F-M109	3	1	1	1	3	3	2	1	2	1	3	1	1	3	2	1	2	2	1	3	2	1	3	3	1
F-M110	3	1	1	2	2	1	3	1	2	1	3	1	1	3	1	1	3	1	1	3	3	1	1	1	3
F-M111	3	1	1	3	2	1	2	1	3	1	1	1	1	2	1	1	3	1	1	3	3	1	1	1	3
F-M112	1	1	1	1	2	1	2	1	1	1	2	1	1	3	1	1	2	1	1	1	2	1	1	1	3
F-M113	9	9	9	9	9	9	9	9	9	9	9	9	9	9	9	9	9	9	9	9	9	9	9	9	9
F-M114	1	2	1	1	2	2	1	1	1	1	3	1	1	2	3	1	2	2	2	2	1	1	1	1	1
F-M115	2	1	2	2	2	1	2	1	2	1	2	1	1	2	2	2	2	1	2	1	2	1	1	1	2
F-M116	2	3	2	3	3	1	2	1	3	1	3	1	1	3	2	2	3	1	2	3	3	1	1	1	2
F-M117	2	1	1	2	1	3	2	1	2	1	3	1	1	3	1	1	3	1	1	3	3	1	1	3	3
F-M118	2	3	3	2	1	1	2	1	2	1	3	1	2	2	3	2	2	1	1	1	1	1	1	1	1
