# Supplementary material for: Assessing the Mental Health Impact of the 2011 Great Japan Earthquake, Tsunami, and Radiation Disaster on Elementary and Middle School Children in the Fukushima Prefecture of Japan
Source: PLoS One. 2017 Jan 18;12(1):e0170402. doi: 10.1371/journal.pone.0170402 (PMC5242473; doi:10.1371/journal.pone.0170402)
Supplement: S1 Supporting Information — (ZIP) [file pone.0170402.s001.zip › JapanDisaster1c.xlsx]

## Sheet: Sheet1
study_ID	remind	wake	other	irritable	control	think	real	away	mind	jumpy	avoid	aware	numb	feel	sleep	strong	forget	concent	body	dream	guard	talk	loc	consid	restles	somatic	shares	tantrum	loner	obeys	worries	caring	fidgety	friend	fights	unhappy	popular	distrac	clingy	kind	lies	bullied	helpout	reflect	steals	oldbest	afraid	attends	food
R1	2	1	1	1	1	1	1	1	1	1	1	1	1	1	1	1	1	1	1	1	1	1	3	3	3	1	3	1	1	2	1	2	2	3	1	1	2	2	1	3	1	1	2	1	1	1	1	3	4
R2	3	2	4	4	3	5	1	2	5	3	1	2	1	2	2	3	1	5	2	4	3	1	3	2	3	2	1	3	2	1	2	2	3	2	2	3	2	3	3	2	3	2	2	1	2	2	2	1	4
R3	2	5	5	5	3	5	9	3	3	2	2	2	2	2	1	1	5	5	5	1	1	5	3	1	3	3	2	3	2	2	3	1	3	3	9	2	2	3	1	1	3	2	1	1	1	1	1	1	4
R4	4	1	1	2	3	3	1	1	1	5	3	1	1	2	2	2	1	1	1	2	4	1	3	2	3	2	1	2	1	2	1	3	2	3	1	1	3	3	2	3	1	1	2	2	1	1	3	2	4
R5	4	3	3	4	3	3	2	3	4	4	2	2	3	4	3	4	2	3	3	1	1	3	3	2	2	1	1	3	3	2	3	1	2	1	2	2	2	3	3	3	1	2	2	1	1	2	3	1	4
R6	3	1	3	2	4	3	5	3	3	4	3	3	1	1	1	3	1	2	2	2	4	1	3	2	1	2	2	2	3	2	2	3	1	3	1	2	2	3	3	3	1	1	2	2	1	2	3	2	5
R7	3	1	1	1	2	1	1	2	1	1	2	2	1	1	1	1	1	1	1	1	2	1	3	2	1	1	2	1	1	2	1	2	1	3	1	1	3	1	1	2	1	1	3	3	1	1	1	2	5
R8	4	1	2	4	2	3	2	2	2	2	3	3	1	1	3	4	2	2	2	2	2	2	3	3	2	1	3	1	2	2	1	2	2	2	1	1	2	2	2	2	1	1	1	1	1	1	2	1	3
R9	4	3	4	4	4	4	3	3	4	4	3	3	3	3	3	4	3	3	3	3	4	3	3	2	1	2	3	1	2	2	1	2	1	3	1	1	2	1	2	2	1	1	1	2	1	1	1	2	4
R10	1	2	1	1	1	1	1	1	1	2	2	1	1	1	1	1	1	1	1	1	1	1	3	2	1	1	3	1	1	2	1	2	1	3	1	1	3	1	1	3	1	1	2	2	1	1	1	2	2
R11	2	2	2	2	2	2	2	1	2	2	2	2	2	2	2	2	2	2	1	1	2	2	3	2	1	1	2	2	2	2	2	2	2	3	2	1	2	2	2	2	2	1	2	2	1	1	1	2	2
R12	3	1	2	3	2	3	2	1	2	2	2	1	2	1	1	2	1	2	1	1	2	1	3	2	1	1	2	1	1	2	1	2	1	3	1	1	2	1	1	2	2	1	2	2	1	1	1	2	4
R13	5	3	3	5	3	3	5	2	2	2	3	3	1	2	1	3	1	1	1	1	3	3	3	2	3	3	1	3	1	1	2	2	3	3	2	2	1	2	3	2	3	3	2	1	2	3	3	1	3
R14	4	3	3	4	4	3	3	5	3	5	2	5	4	2	5	2	3	4	1	2	5	5	3	2	2	3	2	2	3	1	1	1	1	3	1	1	2	1	1	1	1	1	1	1	1	1	2	1	3
R15	4	2	2	2	2	4	4	2	4	4	3	3	2	4	1	4	3	2	3	2	3	2	3	2	3	3	2	2	2	2	1	2	1	3	1	1	2	2	2	3	1	1	2	1	1	1	2	1	5
R16	4	4	4	5	5	4	1	2	3	5	3	3	1	1	5	3	2	1	5	2	5	2	3	2	1	3	9	1	2	3	2	1	1	3	1	1	2	3	3	1	1	1	1	2	1	1	2	1	5
R17	2	4	3	2	5	2	4	2	2	5	2	2	3	3	2	1	2	3	3	1	1	1	3	2	1	1	3	1	1	3	1	1	1	3	1	1	3	1	1	3	1	1	3	3	1	1	1	3	5
R18	3	4	3	4	3	2	3	2	2	3	2	3	2	2	5	3	2	2	5	3	2	2	3	2	1	1	2	1	2	2	1	2	1	3	1	1	3	1	1	2	1	1	2	2	1	2	1	2	5
R19	2	4	3	4	4	4	4	4	3	3	5	3	1	1	4	5	2	3	2	2	4	2	3	1	2	3	1	3	2	1	2	1	3	3	1	2	2	3	2	1	2	1	1	1	1	1	2	1	4
R20	2	1	2	2	2	2	2	1	2	2	2	2	2	2	1	2	2	2	2	1	2	1	3	1	3	1	2	3	1	1	2	2	2	3	1	2	2	2	2	1	2	1	2	3	1	1	2	2	4
R21	4	1	3	3	2	4	4	2	4	3	4	4	2	2	1	2	3	1	2	1	1	1	3	2	2	1	1	2	2	2	1	1	1	3	1	1	2	1	1	3	1	1	3	2	1	3	3	3	4
R22	5	4	4	3	4	5	3	3	5	5	3	3	3	2	5	5	2	9	4	3	3	3	3	2	1	1	2	1	2	3	1	2	1	3	1	1	3	1	2	2	1	1	2	2	1	1	1	2	3
R23	5	5	5	5	5	5	5	5	5	5	5	5	5	5	5	5	5	5	5	5	5	5	3	3	2	3	3	2	1	2	3	3	1	3	1	3	3	1	1	3	1	1	2	3	1	1	3	2	5
R24	4	3	3	3	3	4	3	3	3	3	3	3	4	2	3	4	4	3	3	1	1	2	3	3	2	2	2	2	1	2	1	1	1	3	1	1	2	2	1	2	1	1	1	2	1	1	2	2	5
R25	2	3	3	4	4	4	4	3	3	3	2	2	2	3	3	2	2	2	1	2	1	2	3	2	3	1	2	3	3	1	1	1	1	2	1	1	2	2	1	2	2	1	1	1	1	1	1	1	9
R26	3	5	3	4	3	3	3	2	3	2	3	2	2	4	4	4	2	2	4	3	2	1	3	2	1	1	3	1	2	2	1	2	1	3	1	1	3	1	2	2	1	1	2	2	1	1	2	2	5
R27	2	1	2	2	2	2	1	1	1	1	1	1	1	1	1	1	1	1	1	1	2	2	3	1	1	1	1	3	3	3	1	3	9	1	3	3	2	3	2	3	2	3	3	1	1	1	3	3	5
R28	5	4	3	1	3	3	1	1	2	1	2	2	1	1	1	4	2	2	1	2	2	2	3	2	1	2	2	3	2	2	1	2	1	3	1	1	3	1	1	2	1	1	1	2	1	1	1	2	3
R29	2	1	1	2	1	1	1	1	1	1	1	1	1	1	1	1	1	1	1	1	2	1	3	2	1	1	2	2	1	1	1	2	1	3	1	1	3	2	2	2	2	1	2	1	1	1	1	1	2
R30	3	1	3	3	3	3	4	4	4	3	4	4	3	2	1	3	3	3	3	3	3	3	3	3	1	3	2	3	2	2	2	2	1	3	1	1	3	1	2	3	1	1	2	1	1	2	1	3	5
R31	3	2	2	2	3	2	2	2	2	1	2	2	2	3	2	3	3	2	2	1	1	2	3	3	1	2	3	2	2	2	2	2	1	2	1	1	3	2	1	2	1	1	2	2	1	2	2	2	3
R32	3	2	2	1	2	2	1	1	2	1	2	2	3	1	1	3	2	1	1	1	3	2	3	3	1	1	2	1	1	3	1	2	1	3	1	1	3	1	1	2	1	1	2	3	1	1	2	3	5
R33	4	4	2	1	3	3	1	2	1	4	2	2	1	1	5	2	1	1	3	1	2	1	3	2	1	1	2	3	3	2	1	2	1	3	1	1	2	1	1	3	1	1	2	1	1	2	1	2	5
R34	4	1	2	3	3	3	1	2	1	1	2	3	1	1	1	2	1	2	1	1	3	1	3	3	1	1	3	1	2	2	1	3	1	3	1	1	3	1	1	2	1	1	2	2	1	1	1	2	4
R35	5	1	1	2	4	5	1	5	3	3	5	5	1	1	1	3	3	1	1	2	5	2	3	2	3	1	2	1	1	1	1	1	1	3	1	1	2	3	1	3	1	1	1	1	1	1	3	1	4
R36	1	1	1	3	2	1	1	2	1	1	1	1	1	1	1	1	2	2	1	1	2	2	3	2	1	1	1	2	1	2	1	2	1	2	1	1	2	1	1	1	1	1	2	1	1	1	1	2	3
R37	3	1	1	1	1	1	1	1	1	1	1	1	1	1	1	3	1	1	1	1	3	1	3	3	1	2	3	2	1	2	1	3	1	3	1	1	3	1	1	3	1	1	3	2	1	1	1	3	5
R38	3	3	2	2	2	2	2	2	2	2	2	2	1	2	2	2	1	2	2	2	2	3	3	9	9	9	9	9	9	9	9	9	9	9	9	9	9	9	9	9	9	9	9	9	9	9	9	9	3
R39	3	2	3	2	2	2	2	2	2	2	3	2	2	1	1	1	2	1	1	2	2	1	3	2	2	1	1	1	2	1	1	3	2	2	1	1	2	3	3	3	2	2	2	1	1	1	2	1	5
R40	2	1	2	1	1	4	1	2	1	1	1	1	1	1	1	2	2	2	1	1	3	1	3	2	1	1	2	1	1	3	1	2	1	3	1	1	2	1	1	2	1	1	2	2	1	1	1	2	4
R41	3	4	3	4	4	4	2	3	4	4	3	3	3	3	4	4	1	3	4	2	3	3	3	3	3	2	3	2	1	2	2	3	2	3	1	2	3	3	3	3	1	1	2	2	1	3	2	1	4
R42	5	3	3	3	4	4	2	4	5	4	3	3	3	4	5	4	3	3	5	4	4	3	3	3	3	2	2	1	1	2	1	3	1	3	1	1	2	3	3	3	2	1	1	1	1	2	1	2	4
R43	4	5	4	5	3	4	5	3	3	4	3	3	3	3	4	3	4	3	4	3	5	3	3	2	3	3	2	3	2	3	2	2	3	2	1	2	2	3	3	3	3	1	2	2	1	2	1	2	5
R44	3	2	2	3	1	4	2	1	2	4	1	1	1	1	1	2	1	1	1	9	9	1	3	3	2	3	2	2	2	2	1	2	1	2	2	1	2	1	1	3	1	1	2	2	1	2	3	3	5
R45	3	3	2	2	2	3	3	2	2	2	2	2	2	2	2	2	2	3	2	2	2	3	3	3	2	2	2	2	1	2	2	2	2	2	1	1	3	2	1	3	2	1	2	2	1	2	2	2	4
R46	3	2	3	4	3	2	2	1	1	1	1	2	2	2	1	2	2	3	2	1	1	3	3	2	3	2	3	2	3	1	1	2	2	3	1	1	3	2	1	3	1	1	2	3	1	2	2	2	4
R47	3	1	2	2	2	1	4	2	2	2	2	2	2	2	1	2	2	2	1	1	4	2	3	2	1	1	2	1	1	2	1	1	1	3	1	1	3	1	2	2	1	1	1	2	1	1	3	3	4
R48	5	3	1	3	2	2	1	2	2	2	2	2	1	1	3	1	1	1	1	3	2	2	3	2	2	1	3	3	2	1	1	3	1	3	2	1	2	2	1	3	1	1	2	1	1	1	1	2	5
R49	3	2	2	3	2	2	1	1	1	1	2	2	3	2	2	3	1	2	2	1	1	1	3	2	1	1	2	1	1	2	2	2	2	3	1	3	2	1	2	2	1	1	2	2	1	2	2	1	3
R50	4	3	2	4	2	2	4	3	1	2	5	4	1	2	3	3	2	3	1	1	2	2	3	2	1	1	2	2	1	2	1	2	1	3	1	1	3	1	1	3	1	1	2	2	1	1	1	2	4
R51	3	2	2	3	3	3	3	2	2	2	3	3	2	2	2	4	3	2	3	2	2	3	3	2	2	2	2	2	3	2	2	2	2	2	1	2	2	3	3	2	2	2	2	2	1	2	3	1	4
R52	2	2	2	3	3	2	2	2	2	2	2	2	2	1	2	2	1	2	1	1	2	1	3	2	2	1	2	3	1	2	2	2	1	3	1	1	2	2	1	2	1	1	1	2	1	1	2	1	4
R53	1	1	1	1	1	1	1	1	1	1	1	1	1	1	1	1	1	1	1	1	1	1	3	2	1	1	2	1	1	3	1	1	3	3	1	1	3	1	1	3	1	1	1	1	3	3	1	3	3
R54	5	5	5	5	4	5	3	3	5	5	4	5	1	3	5	5	3	2	5	3	2	3	3	2	3	3	2	3	1	1	2	2	2	3	1	2	2	3	3	3	2	1	1	1	1	1	3	1	2
F-E1	4	3	2	2	4	2	3	3	3	4	4	2	3	2	3	4	3	4	4	3	4	1	1	3	2	3	3	2	3	2	2	3	1	3	1	2	2	3	3	3	1	1	2	3	1	2	3	3	5
F-E2	2	1	1	2	3	2	3	2	1	4	3	2	4	1	1	1	2	1	2	1	4	1	1	2	1	3	2	2	1	2	3	2	1	3	1	1	2	2	1	2	1	1	2	2	1	2	3	2	4
F-E3	4	2	2	3	3	4	5	2	2	3	3	3	3	2	1	3	3	2	2	1	2	3	1	2	2	1	2	2	3	2	2	2	1	2	1	1	2	2	1	2	2	1	2	1	1	2	1	2	4
F-E4	4	4	4	4	4	4	1	4	4	4	4	4	4	2	3	2	4	3	1	1	4	1	1	3	3	1	2	3	2	1	1	2	3	3	2	1	2	3	3	3	3	2	1	3	1	1	3	1	4
F-E5	2	2	2	1	1	1	4	1	1	2	2	1	2	1	1	2	1	1	1	1	3	1	1	1	1	1	1	1	1	3	1	2	1	3	1	1	3	1	1	3	1	1	2	2	1	1	1	2	5
F-E6	2	2	1	1	1	1	1	1	1	1	1	1	1	1	1	1	1	1	1	1	1	1	1	2	1	1	2	2	2	2	1	2	2	3	1	1	3	1	2	2	1	1	2	2	1	1	2	2	3
F-E7	3	3	1	1	1	1	2	1	1	1	1	1	1	1	2	9	1	1	1	1	1	1	1	3	1	2	2	1	1	3	1	1	1	3	1	1	3	1	1	3	1	1	2	2	1	1	1	2	5
F-E8	3	2	1	3	2	1	1	2	1	2	2	2	2	1	2	2	1	1	1	1	1	2	1	2	1	1	2	1	1	2	2	2	1	3	1	1	3	2	1	3	1	1	3	2	1	1	1	2	3
F-E9	1	1	1	1	1	1	1	1	1	1	1	1	1	1	1	1	1	1	1	1	1	1	1	2	1	1	2	1	3	2	1	1	1	2	1	1	3	1	1	1	1	1	1	2	1	1	1	3	3
F-E10	2	1	1	2	3	3	1	1	2	2	5	5	4	1	1	5	5	2	1	1	4	5	1	2	1	1	2	1	1	2	1	2	1	2	1	1	2	1	1	3	1	1	1	2	1	1	1	2	5
F-E11	2	2	1	2	3	3	1	1	2	1	1	2	1	1	2	1	1	1	1	1	3	1	1	2	1	1	2	2	1	2	2	1	1	3	2	1	2	2	1	1	1	1	1	2	1	1	1	2	3
F-E12	4	1	2	3	4	5	3	2	3	3	3	3	3	3	1	4	3	3	1	1	3	3	1	2	1	1	3	1	1	3	1	2	1	3	1	1	3	2	1	3	2	1	2	2	1	1	1	2	4
F-E13	5	2	2	2	2	2	1	1	3	4	3	1	1	3	2	1	2	1	3	3	4	1	1	2	2	1	2	1	2	2	2	1	2	3	1	1	2	2	1	2	2	1	1	1	1	1	1	1	3
F-E14	2	4	2	2	3	2	1	1	1	1	1	1	1	1	3	1	1	1	1	1	2	1	1	2	1	1	2	2	2	2	1	2	1	3	1	2	2	2	2	2	2	3	2	2	1	1	1	2	3
F-E15	4	4	4	5	4	3	3	1	1	3	2	3	2	1	2	1	2	1	1	1	2	1	1	2	3	3	1	3	3	3	2	3	1	3	1	2	3	1	1	3	1	3	2	2	1	1	1	3	5
F-E16	2	1	1	1	1	1	1	1	1	1	1	1	1	1	1	1	1	1	1	1	1	1	1	2	2	1	1	2	2	1	1	2	1	2	2	1	2	3	1	2	1	1	1	1	1	1	2	2	4
F-E17	3	2	2	3	2	3	4	2	3	3	2	2	2	2	3	4	2	2	3	2	4	2	1	2	1	3	2	3	1	2	2	2	2	3	2	1	2	1	2	2	2	1	2	2	3	1	1	2	3
F-E18	3	2	3	4	3	4	1	3	2	4	3	2	2	3	2	3	3	3	3	2	3	3	1	3	3	2	2	2	1	1	2	3	1	2	1	2	2	2	2	2	1	2	2	2	1	1	3	2	5
F-E19	2	2	2	1	1	1	1	1	1	1	1	1	1	1	1	1	1	1	1	1	2	1	1	2	1	1	2	1	2	2	1	1	1	3	1	1	2	2	2	2	1	2	2	1	1	2	2	1	3
F-E20	2	2	2	4	2	2	1	1	1	1	1	2	1	2	1	2	1	3	1	1	1	1	1	1	2	3	2	3	1	1	2	2	1	2	1	2	2	2	2	3	2	2	1	1	1	1	1	1	2
F-E21	4	3	2	3	1	1	1	2	1	2	1	2	1	1	2	3	1	2	1	1	1	1	1	2	3	1	2	3	1	1	3	2	3	2	2	2	3	2	2	3	1	1	1	1	1	1	3	1	3
F-E22	1	1	1	2	1	1	1	1	1	1	1	1	1	1	1	1	1	1	1	1	2	1	1	2	1	1	2	1	1	2	1	2	1	3	1	1	3	1	1	3	1	1	3	3	1	1	1	3	5
F-E23	3	3	2	4	3	4	1	2	2	3	2	2	3	2	3	4	1	1	3	2	4	2	1	2	2	2	2	3	3	1	1	1	3	3	1	3	2	3	2	3	2	2	3	2	1	2	3	1	5
F-E24	4	3	2	2	2	2	4	1	2	3	1	1	1	2	1	3	1	1	2	1	3	1	1	2	1	1	2	2	2	2	1	3	1	3	1	1	2	1	3	2	1	1	2	2	1	1	2	2	4
F-E25	2	3	1	2	3	2	1	2	1	1	2	3	2	1	1	4	1	1	2	1	1	2	1	3	1	2	3	2	2	2	1	2	1	2	1	1	2	1	1	3	1	1	2	1	1	2	2	3	4
F-E26	3	2	3	3	3	3	1	1	3	2	2	2	1	2	2	4	2	2	2	2	4	1	1	2	1	1	2	1	3	2	2	3	1	2	1	2	2	2	3	3	1	1	1	1	1	2	2	2	5
F-E27	5	1	1	5	1	2	1	1	1	4	1	1	1	1	1	2	1	1	1	1	4	1	1	2	1	3	1	3	1	1	2	2	1	3	2	2	2	1	2	3	1	2	2	3	1	1	3	1	5
F-E28	4	4	2	4	3	3	1	3	2	4	4	4	2	2	5	3	2	2	3	2	4	2	1	3	1	1	2	2	1	1	1	3	1	3	2	1	2	2	1	3	2	2	3	2	1	2	1	3	5
F-E29	2	1	1	3	2	2	1	2	2	2	3	2	2	1	1	3	1	2	2	1	3	1	1	2	1	1	2	1	2	3	2	2	1	3	1	1	2	1	3	2	1	1	2	2	1	2	2	2	4
F-E30	4	3	3	4	3	2	1	3	1	4	1	1	1	1	4	1	1	5	2	2	2	1	1	2	3	3	2	3	2	1	1	1	3	2	3	2	1	3	3	3	3	3	2	1	1	3	2	1	4
F-E31	5	4	3	5	4	4	3	2	4	5	2	2	1	3	2	4	4	4	4	2	4	2	1	3	3	2	3	2	2	2	2	3	2	3	1	2	3	3	2	2	2	1	3	2	1	1	2	2	5
F-E32	2	1	1	1	1	1	1	1	1	2	1	1	1	1	1	2	1	1	1	1	2	1	1	2	1	3	3	2	1	3	1	2	1	3	1	1	3	1	1	3	1	1	3	2	1	1	1	3	3
F-E33	3	2	2	2	2	3	2	3	2	3	2	2	2	3	3	2	3	2	3	2	3	3	1	2	1	3	2	2	1	2	2	2	2	3	1	1	3	2	1	2	1	1	2	2	1	1	2	2	5
F-E34	2	1	1	1	2	1	1	1	2	1	1	1	1	1	1	2	1	1	1	1	2	1	1	2	1	1	1	1	1	2	1	2	1	3	1	1	3	1	1	2	1	1	2	2	1	1	1	3	5
F-E35	2	1	1	2	2	2	1	1	1	2	1	1	1	1	4	1	1	1	1	1	4	1	1	2	1	1	2	1	2	2	1	2	1	3	1	1	2	1	1	2	1	1	2	2	1	1	1	2	3
F-E36	3	1	1	3	2	1	4	2	1	1	3	3	3	3	1	2	3	1	1	1	2	3	1	2	3	2	1	2	1	1	1	2	2	3	2	1	2	3	1	3	1	1	2	2	1	1	1	2	3
F-E37	4	2	4	4	3	5	5	4	4	3	3	3	3	5	2	5	3	3	2	1	4	2	1	2	2	2	2	2	2	1	1	2	1	3	1	1	3	2	3	2	2	1	2	2	1	1	3	2	5
F-E38	5	4	3	5	5	4	4	3	3	4	3	3	1	3	3	3	2	4	3	3	4	1	1	2	3	2	1	3	1	1	2	2	2	3	2	2	2	2	3	3	3	2	2	1	2	2	3	2	5
F-E39	3	2	2	3	3	4	2	2	4	3	2	2	3	3	1	3	4	2	2	1	4	2	1	2	3	1	2	1	1	2	2	1	2	3	1	1	2	2	1	3	1	1	2	2	1	1	1	2	4
F-E40	2	1	1	2	1	1	1	1	1	2	1	1	1	1	1	1	1	1	1	1	2	1	1	2	1	1	1	1	1	1	1	1	1	2	1	1	3	1	1	2	1	1	1	2	1	1	1	2	3
F-E41	3	1	2	4	2	3	1	1	3	1	3	2	2	1	1	1	1	2	1	1	1	1	1	3	1	1	1	1	1	3	1	3	3	3	1	1	2	2	1	3	2	2	3	1	1	1	2	2	3
F-E42	4	3	2	2	3	3	2	2	3	3	3	2	2	2	2	4	2	2	3	1	4	2	1	3	1	2	2	1	1	1	1	2	1	3	1	1	2	1	1	2	2	1	2	2	1	1	2	2	4
F-E43	2	1	1	2	1	1	1	1	1	1	1	1	1	1	1	1	1	1	1	1	1	1	1	1	2	1	1	3	2	1	1	1	1	3	1	1	3	2	1	2	1	1	1	2	1	1	1	2	3
F-E44	1	1	1	3	2	2	1	1	1	1	1	1	1	1	3	1	1	1	1	3	1	1	1	1	3	1	2	2	2	2	1	2	1	3	2	2	2	2	1	2	3	2	3	1	1	1	2	1	5
F-E45	4	1	2	1	2	2	2	2	3	1	1	1	1	1	1	1	1	1	1	1	3	1	1	3	1	2	2	2	1	2	2	2	1	2	1	2	2	3	3	2	1	1	2	2	1	1	2	1	5
F-E46	4	2	2	3	4	4	1	2	4	5	2	2	1	2	3	2	1	1	2	2	5	2	1	3	1	3	3	1	1	3	1	3	1	3	1	1	3	1	1	3	1	1	3	2	1	1	3	3	2
F-E47	4	3	1	4	4	5	5	3	2	4	3	2	1	1	2	3	2	1	1	2	2	2	1	2	2	3	3	1	3	3	2	1	3	2	1	3	2	1	2	3	1	2	2	2	1	1	3	3	5
F-E48	5	4	3	1	4	3	1	3	4	3	1	1	1	4	4	5	5	3	4	4	4	2	1	2	1	1	3	2	3	2	1	3	1	3	1	1	2	1	1	2	1	1	2	2	1	2	1	2	5
F-E49	2	2	2	3	2	2	3	2	2	2	2	2	9	1	1	2	1	1	1	1	1	2	1	3	1	2	2	1	3	3	2	2	1	3	1	2	3	1	2	3	1	2	2	2	1	1	1	2	5
F-E50	5	4	4	9	3	4	4	5	4	5	5	5	4	4	5	5	5	4	5	5	5	5	1	2	2	1	2	2	1	2	1	2	2	1	1	2	3	2	1	2	2	1	2	2	1	1	1	2	5
F-E51	3	1	1	1	1	2	1	1	1	1	1	1	2	1	1	2	1	1	1	1	2	1	1	2	1	1	2	1	1	3	1	2	1	3	1	1	3	2	1	2	1	1	1	2	1	1	1	1	5
F-E52	4	1	1	2	1	2	1	1	1	1	1	1	1	1	1	2	1	1	1	1	2	1	1	2	1	1	2	2	1	3	1	2	1	3	1	1	3	1	2	2	1	1	2	3	1	1	1	3	5
F-E53	4	1	2	1	2	2	1	1	2	1	1	2	1	1	1	3	1	1	1	3	1	1	1	3	1	1	2	1	1	2	1	2	1	2	1	1	3	1	1	3	1	1	2	2	1	2	1	2	4
F-E54	2	1	2	2	2	1	3	2	2	2	1	1	3	1	2	1	1	1	1	1	1	2	1	2	2	1	2	2	1	2	1	2	1	3	1	1	3	2	1	2	2	1	1	1	1	1	1	2	4
F-E55	2	1	1	3	1	1	3	1	1	1	1	1	1	1	1	1	1	1	1	1	3	1	1	3	1	1	2	1	3	2	1	2	1	2	1	1	2	1	3	2	1	1	3	1	1	1	3	2	5
F-E56	4	4	3	4	3	4	3	3	3	4	3	3	1	1	3	5	1	1	3	1	4	1	1	3	2	3	3	3	1	2	2	3	2	3	1	2	2	2	2	3	2	2	3	2	1	2	3	2	5
F-E57	3	1	2	2	3	2	1	2	2	2	1	2	1	2	1	2	1	1	3	1	2	1	1	2	1	1	3	2	2	2	2	2	1	1	1	1	3	1	2	2	2	1	2	2	1	1	1	2	4
F-E58	2	1	1	1	1	2	1	1	1	1	1	1	1	1	1	2	1	1	1	1	1	1	1	2	3	1	2	1	2	3	1	1	1	2	1	1	2	3	2	3	1	2	1	1	1	2	2	1	3
F-E59	1	1	2	1	2	1	1	2	1	1	1	1	1	1	1	1	1	1	1	1	1	1	1	2	1	1	1	1	1	2	1	1	1	2	1	1	2	2	1	2	1	1	3	1	1	1	1	1	5
F-E60	3	2	2	3	4	3	2	3	1	2	3	2	3	2	2	1	1	2	2	1	4	1	1	3	2	3	2	1	2	2	2	2	1	3	1	2	3	2	3	3	1	2	1	2	1	1	3	1	4
F-E61	3	2	3	4	3	4	2	2	3	5	2	2	2	4	2	4	1	2	4	2	5	2	1	2	2	1	2	2	1	2	2	2	2	2	2	2	2	3	2	2	2	2	2	2	1	2	2	2	4
F-E62	3	4	3	3	4	4	3	3	3	4	4	3	1	2	3	3	5	4	4	4	5	4	1	2	1	2	3	2	1	2	2	2	1	2	2	3	2	3	3	3	2	2	1	2	1	3	3	1	3
F-E63	4	3	3	4	3	3	2	3	2	3	2	3	2	1	2	4	2	2	4	2	2	2	1	2	1	1	3	2	1	1	2	2	1	2	1	2	2	2	2	3	1	1	2	1	1	2	2	1	4
F-E64	4	4	3	4	3	3	2	2	2	2	3	3	3	3	5	4	4	3	4	1	3	4	1	3	2	3	3	1	3	3	2	3	1	3	1	1	3	3	3	3	1	1	2	1	1	1	3	3	3
F-E65	2	2	2	3	3	2	1	2	1	1	1	2	1	1	5	3	2	2	1	1	3	1	1	3	1	1	2	2	3	3	1	2	1	3	1	1	3	1	1	3	1	1	3	2	1	1	1	2	5
F-E66	3	1	2	2	2	2	1	3	2	2	2	2	1	2	2	3	2	2	1	1	4	2	1	2	1	1	2	2	1	2	1	2	1	3	1	1	3	2	2	3	1	1	2	2	1	1	3	2	3
F-E67	2	3	2	3	3	2	3	3	3	3	2	2	2	2	1	2	2	1	1	1	2	1	1	3	2	1	2	2	2	3	1	2	1	2	1	2	2	2	2	3	2	2	2	1	1	2	2	2	3
F-E68	2	1	1	2	1	1	1	1	1	1	1	1	1	1	1	1	1	1	1	1	9	1	1	3	1	1	1	2	2	3	2	2	1	3	1	1	3	1	2	1	1	1	1	3	1	1	3	3	4
F-E69	5	4	4	4	3	4	1	2	4	4	3	3	2	3	5	4	2	2	5	4	5	2	1	3	2	3	3	2	2	2	2	2	2	3	1	3	3	2	3	3	2	1	2	1	1	1	3	2	4
F-E70	3	2	2	3	3	3	2	1	2	2	2	1	1	2	3	2	2	2	1	1	2	1	1	3	1	1	3	1	2	3	1	3	1	3	1	1	3	1	1	3	1	1	3	2	1	1	2	3	4
F-E71	4	3	3	2	1	4	1	1	3	4	2	1	1	2	4	3	1	1	4	2	3	1	1	1	2	1	2	1	3	2	1	1	1	2	1	1	2	2	1	2	1	1	1	1	1	2	1	1	4
F-E72	4	1	2	1	4	4	4	2	2	4	5	5	3	3	1	3	2	1	1	1	4	3	1	2	1	1	3	1	1	2	1	3	1	3	1	1	3	1	1	3	1	1	3	2	1	1	1	2	2
F-E73	4	1	1	2	2	1	2	1	1	1	1	1	3	1	1	1	1	1	1	1	3	1	1	2	1	2	1	1	2	1	1	2	1	3	1	1	3	1	1	2	1	1	2	2	1	1	1	3	3
F-E74	2	1	1	1	1	2	1	1	1	2	1	1	1	1	1	1	1	1	1	1	2	1	1	2	1	1	3	1	1	2	1	2	1	2	1	1	3	1	1	3	1	1	2	3	1	1	2	3	4
F-E75	4	2	2	2	2	2	2	2	2	2	2	2	1	2	2	2	2	2	1	1	2	2	1	2	1	1	2	1	1	2	1	2	1	3	1	1	2	1	1	2	1	1	2	2	1	1	1	2	4
F-E76	2	2	1	1	1	1	1	1	1	1	1	1	1	1	1	1	1	1	1	1	1	1	1	2	1	3	2	2	1	2	2	2	1	3	1	1	2	1	1	3	1	1	2	2	1	1	2	3	1
F-E77	3	2	1	2	3	2	1	2	1	3	2	2	1	1	2	1	1	1	1	1	2	1	1	2	1	1	2	2	2	2	2	3	1	3	1	1	2	1	2	2	1	1	2	2	1	2	2	3	3
F-E78	2	1	1	1	2	1	1	1	1	1	2	2	1	1	1	1	1	1	1	1	2	2	1	2	1	1	2	1	1	2	1	2	1	2	1	1	2	1	1	2	1	1	2	2	1	1	1	2	3
F-E79	3	2	2	2	2	2	3	2	2	9	9	2	3	2	2	2	2	2	2	1	2	3	1	2	1	1	2	2	1	2	1	2	1	3	1	1	2	2	2	3	2	1	1	2	1	1	1	2	4
F-E80	3	2	2	4	3	3	1	1	2	4	2	3	1	2	2	4	2	1	1	1	4	2	1	3	2	2	3	3	3	1	2	3	1	2	1	2	2	2	1	3	2	1	3	3	1	3	1	3	5
F-E81	4	1	1	2	2	1	2	1	1	1	1	1	3	1	1	1	1	1	1	1	3	1	1	3	2	1	3	1	1	2	1	2	1	3	1	1	3	2	1	3	2	1	3	1	1	1	1	2	3
F-E82	3	2	2	2	2	2	2	2	2	1	2	2	1	1	2	2	4	2	1	1	2	2	1	2	2	1	2	1	2	3	1	2	1	2	1	1	2	2	1	2	2	1	2	1	1	2	1	2	5
F-E83	3	2	2	3	2	3	2	3	3	3	1	2	2	1	1	2	1	2	1	1	2	2	1	2	1	1	2	1	1	3	1	1	1	3	1	1	3	2	1	3	1	1	1	1	1	1	1	2	4
F-E84	3	1	2	3	2	2	2	2	1	2	3	2	2	1	1	1	1	2	1	1	2	2	1	2	2	1	2	1	1	2	1	2	1	3	2	1	2	2	1	3	3	1	2	1	1	1	2	2	4
F-E85	4	4	3	2	4	5	3	3	5	4	4	3	3	2	3	5	4	2	4	5	5	2	1	3	2	3	3	3	1	2	2	3	2	3	1	2	3	2	2	2	2	1	3	2	1	1	3	2	5
F-E86	2	1	1	5	1	1	5	1	1	2	3	3	4	1	1	3	1	1	1	1	5	1	1	2	1	2	3	1	1	1	1	1	1	3	1	1	3	3	1	2	3	1	1	1	2	1	1	1	9
F-E87	2	1	1	1	2	2	2	2	3	1	2	2	2	1	1	3	1	1	1	1	2	2	1	3	1	1	2	1	1	3	1	3	1	3	1	1	3	1	1	3	2	1	3	2	1	1	1	2	3
F-E88	4	4	2	2	4	4	4	3	4	2	4	4	4	3	3	5	5	3	4	2	4	1	1	3	1	1	2	2	3	3	2	3	1	3	1	1	3	1	1	3	1	1	3	3	1	1	3	2	5
F-E89	4	2	1	2	2	1	1	1	2	2	1	1	1	1	1	1	1	1	1	1	1	1	1	2	3	1	2	2	2	2	2	2	3	2	2	1	2	3	2	3	3	2	2	1	1	1	2	1	4
F-E90	2	1	1	1	1	1	2	2	1	2	2	2	1	1	1	1	2	1	1	1	2	4	1	3	1	1	3	2	3	3	1	3	1	3	1	1	3	1	1	3	1	1	3	3	1	1	1	3	3
F-E91	3	3	2	4	3	2	4	3	2	2	3	3	3	2	2	2	3	3	3	2	2	2	1	3	3	1	2	2	1	2	2	2	2	3	1	1	3	3	1	3	1	1	2	2	1	2	1	1	5
F-E92	5	4	4	3	9	4	5	3	5	5	5	5	3	3	4	3	3	3	3	2	3	3	1	3	1	1	3	1	1	1	1	3	1	3	2	3	3	1	1	3	1	1	3	2	1	1	2	3	5
F-E93	5	4	3	3	3	3	3	3	5	5	3	3	3	3	3	3	3	3	3	3	3	3	1	3	2	1	2	1	1	3	1	3	1	3	1	1	3	1	1	3	2	1	3	2	1	1	2	2	9
F-E94	3	1	1	3	3	2	2	1	3	2	3	2	2	1	1	1	1	2	1	1	3	1	1	2	1	2	3	3	1	1	1	2	1	3	1	1	2	1	1	3	1	1	2	2	1	1	2	2	5
F-E95	2	2	2	2	1	1	1	1	1	2	2	2	2	1	3	2	1	1	1	1	3	2	1	2	1	1	1	2	2	2	1	2	1	3	1	1	3	1	1	2	1	1	2	2	1	1	2	2	5
F-E96	2	1	1	2	1	1	1	1	1	1	1	1	1	1	1	1	1	1	1	2	2	1	1	2	2	1	2	2	1	1	2	2	2	2	1	2	2	3	2	3	2	2	1	1	1	1	2	1	5
F-E97	2	1	2	1	1	1	1	3	1	1	2	1	2	1	1	1	1	1	1	1	4	1	1	3	1	1	3	1	1	3	1	2	1	3	1	1	3	1	1	3	1	1	3	3	1	1	1	3	5
F-E98	2	2	1	2	1	1	1	1	1	1	1	1	1	1	2	1	1	2	1	1	1	1	1	2	1	2	2	1	2	2	1	2	1	3	1	1	3	1	1	2	1	1	2	2	1	1	1	2	5
F-E99	4	5	5	4	3	5	1	3	4	5	2	2	1	2	4	5	9	9	4	2	4	4	1	2	1	1	3	3	1	1	2	2	2	1	1	2	2	1	1	2	1	1	2	1	1	1	1	3	5
F-E100	4	3	3	3	2	3	3	2	3	4	3	3	2	2	2	4	3	2	3	2	2	2	1	1	2	1	2	2	1	1	1	1	1	3	1	1	2	1	1	2	2	1	2	2	1	1	1	2	4
F-E101	3	2	2	2	2	2	2	1	3	2	3	1	2	1	1	3	1	2	2	1	2	1	1	3	2	1	2	2	1	2	2	3	1	3	1	1	2	1	1	3	1	1	2	3	1	1	2	2	4
F-E102	3	2	3	3	3	3	2	3	1	3	2	3	2	2	1	1	1	2	1	1	3	2	1	2	2	1	3	2	1	3	1	2	1	3	1	1	3	2	2	3	2	3	3	2	2	1	2	2	4
F-E103	2	2	1	5	1	1	2	1	1	1	1	1	1	1	1	1	1	3	1	2	2	1	1	2	2	2	2	3	1	2	2	2	1	3	2	1	2	2	2	2	3	3	1	1	1	1	3	1	4
F-E104	4	4	2	4	2	2	2	1	2	2	1	1	1	1	2	2	1	1	1	1	2	1	1	3	1	3	3	2	2	2	2	2	2	3	2	1	3	1	2	2	1	3	2	1	1	1	2	2	3
F-E105	2	1	1	1	1	1	1	1	2	2	1	1	1	1	1	2	1	1	1	1	2	1	1	3	2	1	2	2	1	2	1	2	1	3	1	1	3	1	1	3	2	1	3	2	1	1	1	2	3
F-E106	4	2	4	3	3	4	2	3	3	5	2	3	3	3	2	4	3	2	2	2	3	2	1	2	1	1	2	2	2	2	1	2	1	3	1	1	3	2	1	2	1	1	2	2	1	1	2	2	4
F-E107	3	2	2	3	4	2	5	5	2	1	5	4	3	1	1	2	2	2	1	1	1	1	1	1	1	3	1	3	2	2	1	1	1	3	1	1	3	1	1	2	2	1	1	2	1	1	1	2	4
F-E108	3	2	2	3	4	3	3	2	3	3	3	3	2	2	2	2	4	2	2	1	4	2	1	2	2	1	1	2	1	2	1	2	1	3	1	1	3	3	1	1	1	1	1	1	1	1	2	2	3
F-E109	5	3	3	2	4	4	1	4	5	4	3	3	4	4	5	5	3	3	3	3	4	3	1	3	1	1	3	1	1	3	1	3	1	3	1	1	3	1	1	3	1	1	3	2	1	1	1	3	5
F-E110	4	1	1	3	2	1	1	3	1	3	1	2	2	1	1	1	1	1	2	1	3	2	1	2	1	1	2	1	1	2	2	2	1	3	1	2	3	1	2	2	1	1	3	3	1	1	2	3	4
F-E111	4	1	1	1	2	2	1	1	1	4	2	2	2	1	1	1	1	1	1	1	2	1	1	2	2	3	2	3	1	2	2	2	1	3	1	2	2	2	3	3	2	1	1	2	1	3	2	1	5
F-E112	3	2	1	2	1	2	1	1	1	1	1	1	1	1	2	3	1	1	1	1	2	1	1	2	1	1	3	1	1	3	1	2	1	3	1	1	3	1	1	3	1	1	2	3	1	1	1	2	3
F-E113	3	2	1	2	2	2	1	1	1	2	3	3	2	1	1	2	2	1	1	1	3	1	1	2	1	1	2	1	1	2	1	2	1	3	1	1	2	1	1	2	2	1	2	2	1	1	2	2	5
F-E114	1	1	1	1	1	1	1	1	1	1	1	1	1	1	1	1	1	1	1	1	2	1	1	2	1	1	2	1	2	2	1	2	1	2	1	1	2	1	1	2	1	2	2	2	1	1	2	2	5
F-E115	2	2	2	2	3	4	2	2	2	2	2	2	1	2	1	1	3	1	1	1	2	1	1	2	2	1	2	3	1	1	1	3	2	3	1	3	2	2	1	2	3	1	3	2	1	1	2	1	5
F-E116	2	1	1	4	1	2	1	1	1	1	1	1	1	1	1	1	1	3	1	1	1	1	1	3	1	2	1	3	1	1	1	2	1	3	1	1	2	2	2	1	1	1	1	1	1	1	1	1	9
F-E117	4	1	3	1	3	3	1	1	3	1	1	3	1	1	1	1	1	1	1	1	1	1	1	2	1	1	1	1	1	2	1	2	1	3	1	1	3	1	3	3	1	1	1	1	1	1	1	2	4
F-E118	3	2	2	2	4	2	2	2	1	1	1	1	1	1	1	1	1	1	1	1	1	2	1	2	1	1	3	1	2	2	1	2	1	2	1	1	2	1	1	2	1	1	2	2	1	1	2	2	4
F-E119	3	2	1	2	2	3	3	2	2	2	2	3	3	1	2	2	2	1	1	1	5	1	1	2	1	1	3	2	1	2	1	2	2	1	3	2	3	2	1	3	3	1	2	2	1	2	1	2	5
F-E120	1	2	4	2	2	2	1	5	3	3	4	3	2	3	2	2	2	1	1	1	4	3	1	2	3	1	2	3	2	1	1	2	2	3	1	1	2	3	1	3	3	1	1	1	1	1	1	2	5
F-E121	4	2	2	3	2	2	5	4	2	3	3	2	1	1	3	4	3	1	1	2	5	2	1	1	1	1	2	2	1	2	1	2	2	3	1	1	2	2	2	3	1	1	2	2	1	2	1	3	5
F-E122	2	1	1	2	3	3	1	3	1	1	3	3	3	3	1	3	3	3	3	1	1	3	1	2	3	2	2	2	2	2	3	2	2	1	1	2	2	3	3	3	1	3	2	1	1	3	1	2	5
F-E123	4	4	5	5	4	2	1	1	1	4	4	3	3	1	1	3	3	5	3	2	2	1	1	2	3	3	1	2	1	1	1	2	1	3	2	2	2	3	3	3	3	2	2	1	1	1	3	1	5
F-E124	2	1	1	1	1	1	1	1	1	1	2	1	1	1	1	1	1	1	1	1	2	1	1	2	1	1	2	1	2	2	1	1	1	3	1	1	2	1	1	2	1	2	1	2	1	1	1	2	5
F-E125	5	5	3	5	3	4	2	3	3	4	3	3	3	2	5	5	3	3	3	4	4	3	1	2	3	2	2	3	1	2	1	1	2	2	2	2	2	3	3	2	3	1	3	1	1	1	2	1	5
F-E126	2	1	1	1	1	1	4	1	1	1	1	1	4	1	1	1	4	1	1	1	1	1	1	2	1	1	1	1	3	3	1	3	1	1	1	1	3	1	3	2	1	1	2	2	1	1	1	3	4
F-E127	2	2	1	1	1	1	1	1	1	1	1	1	2	1	1	1	1	1	1	1	1	1	1	2	1	1	3	1	1	3	1	2	1	3	2	1	3	2	2	3	2	1	2	1	1	1	1	2	4
F-E128	5	5	4	5	3	5	3	2	3	4	2	3	1	2	3	2	2	2	3	2	4	1	1	3	3	3	3	3	1	2	2	3	2	3	1	1	3	2	2	3	2	1	1	1	1	1	1	1	5
F-E129	2	5	1	3	1	1	1	1	1	2	1	1	1	1	4	1	1	1	1	1	1	1	1	1	3	2	1	3	2	1	2	1	3	2	1	1	2	3	2	2	2	1	3	1	1	1	2	1	3
F-E130	1	1	1	1	1	1	1	1	1	1	1	1	1	1	1	1	1	1	1	1	1	1	1	2	1	1	2	1	1	2	1	2	1	3	1	1	2	1	2	2	2	1	2	1	1	1	1	2	2
F-E131	2	1	1	1	1	1	1	1	1	1	1	1	1	1	1	1	1	1	1	1	1	1	1	3	1	1	3	1	2	3	1	1	1	3	3	1	3	1	1	3	1	1	2	3	1	1	1	3	1
F-E132	4	3	2	2	3	3	3	4	3	2	4	4	4	3	1	3	4	3	1	3	2	4	1	3	3	2	3	1	2	2	1	2	2	2	1	1	2	3	2	2	1	1	2	1	1	2	2	1	3
F-E133	2	1	1	2	1	1	1	1	1	1	1	1	1	1	1	2	1	1	1	1	1	1	1	2	1	2	1	1	1	2	1	2	1	3	1	1	2	2	1	2	1	1	1	1	1	1	1	2	3
F-E134	3	1	2	2	2	2	4	2	2	2	2	2	1	2	1	2	2	2	2	1	2	2	1	3	1	2	3	3	2	3	2	2	1	3	1	2	2	1	1	2	1	2	3	2	1	1	1	2	3
F-E135	2	1	2	2	2	2	2	1	1	2	2	2	2	1	1	2	1	1	1	1	3	1	1	2	1	3	2	3	1	2	3	2	3	3	1	3	2	3	3	2	2	3	3	2	3	3	2	2	3
F-E136	2	3	1	1	3	1	1	2	1	2	2	2	4	2	4	4	2	1	2	1	3	3	1	3	1	1	3	1	1	3	1	2	1	3	1	1	2	1	1	3	2	1	3	2	1	1	1	2	4
F-E137	2	1	1	1	2	1	2	2	2	2	2	2	2	1	1	2	1	1	1	1	1	1	1	2	1	2	2	1	3	2	1	2	1	2	1	1	2	3	1	3	2	1	2	2	1	9	1	1	4
F-E138	2	5	4	5	3	4	2	2	2	4	2	2	2	2	5	3	2	5	1	4	4	3	1	2	3	3	2	3	1	2	3	3	3	2	1	1	2	3	3	2	2	1	3	1	1	2	3	2	2
F-E139	3	3	3	3	2	4	2	1	1	4	3	3	3	3	3	4	2	1	1	4	4	2	1	3	1	3	1	2	1	2	3	2	1	2	1	2	2	1	3	2	2	1	3	3	1	1	2	2	5
F-E140	3	2	2	3	5	2	5	5	3	4	5	5	5	2	2	4	5	3	2	2	3	5	1	3	1	1	3	2	1	2	1	2	1	3	1	1	3	1	1	2	1	1	2	2	1	1	1	3	5
F-E141	2	2	2	2	3	2	4	1	2	2	1	1	1	1	1	2	1	1	1	2	3	1	1	2	1	2	3	2	1	3	3	2	2	3	1	1	3	2	3	2	1	3	2	3	1	1	2	2	3
F-E142	5	3	4	4	5	5	5	5	5	3	5	5	3	4	2	5	1	3	5	3	5	5	1	3	1	1	2	1	1	2	1	3	2	3	1	1	3	2	2	2	1	1	2	1	1	1	2	1	5
F-E143	3	2	2	2	3	2	1	1	1	1	1	2	3	1	1	2	2	1	1	1	2	2	1	2	1	3	2	3	2	2	2	2	2	3	2	2	2	2	3	2	2	2	2	2	1	2	3	2	4
F-E144	2	1	1	1	3	1	1	1	1	2	1	1	1	1	1	2	1	1	1	1	2	1	1	1	1	1	2	1	1	3	1	1	1	3	1	1	3	1	1	2	1	1	2	2	1	1	1	2	4
F-E145	4	4	4	4	3	3	2	3	4	4	1	1	1	4	5	5	1	5	4	5	4	1	1	3	3	3	2	3	1	2	3	2	2	1	2	2	2	2	3	3	3	2	1	2	1	2	3	2	4
F-E146	1	1	1	1	1	1	1	1	1	1	1	1	2	1	1	1	1	1	1	1	1	1	1	2	1	1	2	2	1	2	1	1	1	3	1	1	2	1	1	2	3	1	2	2	1	1	1	2	3
F-E147	1	1	1	1	1	1	1	1	1	1	1	1	1	1	1	1	1	1	1	1	1	1	1	2	1	1	1	1	2	2	1	1	1	3	1	1	3	1	1	3	1	1	1	2	1	1	1	2	4
F-E148	2	1	1	1	1	1	1	1	1	1	1	1	2	1	1	1	1	1	1	1	1	1	1	3	1	1	1	1	1	3	1	2	1	3	1	1	3	1	1	3	1	1	2	2	1	1	1	3	9
F-E149	3	3	4	3	3	4	1	1	3	3	1	3	1	1	3	4	1	1	2	2	4	3	1	3	1	2	3	1	1	2	2	2	1	3	1	1	2	2	1	3	1	2	3	2	1	2	2	2	5
F-E150	4	3	3	2	2	4	1	3	3	2	4	4	3	1	1	2	2	1	1	1	3	3	1	2	1	2	1	2	1	2	1	2	1	3	1	1	3	1	3	2	1	1	3	2	1	1	2	2	5
F-E151	4	4	4	5	4	5	3	3	4	4	3	2	2	4	3	4	1	4	3	5	5	3	1	2	3	1	3	3	3	3	2	2	2	3	1	1	3	2	2	1	2	1	2	1	1	1	3	2	5
F-E152	2	1	1	2	1	1	1	1	1	1	1	1	1	1	1	1	1	1	1	1	1	1	1	2	1	1	3	1	2	3	1	3	1	3	1	1	3	1	1	3	2	1	2	1	1	2	1	2	2
F-E153	1	1	1	4	1	1	1	1	1	2	1	1	2	1	2	1	1	2	1	1	2	1	1	2	1	1	1	3	3	2	1	3	1	1	1	1	2	1	1	1	2	1	3	2	1	1	1	3	4
F-E154	3	2	1	3	2	2	4	4	3	4	4	4	1	1	2	4	4	1	1	2	4	1	1	3	3	1	2	3	1	1	1	1	2	3	1	1	2	2	2	3	1	1	2	1	1	2	3	2	5
F-E155	4	4	4	5	9	5	3	9	5	5	5	5	5	3	5	5	5	5	3	3	4	5	1	2	2	2	2	2	1	3	2	3	2	3	1	1	2	2	2	3	1	1	2	2	1	1	2	2	5
F-E156	2	2	1	2	2	2	2	2	1	2	2	2	2	2	1	2	1	1	1	2	2	1	1	2	2	1	2	2	1	2	1	2	1	3	1	1	2	2	1	2	2	1	2	2	1	1	1	2	3
F-E157	3	2	2	2	3	2	1	3	2	2	2	3	2	2	1	2	2	2	1	2	2	1	1	2	1	1	2	1	1	2	1	2	1	3	1	1	3	1	1	2	1	1	2	2	1	1	2	3	4
F-E158	3	2	1	1	2	2	1	1	3	3	1	2	1	1	1	2	1	1	1	1	2	1	1	2	1	1	2	1	2	2	2	2	1	2	1	1	2	2	1	2	1	1	2	2	1	1	2	2	5
F-E159	1	1	1	1	1	1	1	1	1	1	1	1	1	1	1	1	1	1	1	1	1	1	1	2	1	1	1	1	1	2	2	1	1	3	1	1	2	1	1	2	1	1	2	2	1	1	1	2	3
F-E160	4	2	4	5	3	5	1	3	5	5	1	1	1	1	1	5	1	1	1	1	5	1	1	2	2	1	3	2	1	2	1	3	1	3	1	1	2	2	2	3	1	2	2	1	1	1	1	2	5
F-E161	5	3	2	4	2	3	3	2	2	2	3	2	2	2	1	4	2	2	2	2	2	2	1	1	1	1	2	3	2	1	2	2	1	2	1	1	2	2	2	2	3	2	1	2	1	2	2	2	5
F-E162	4	1	1	1	1	1	2	1	2	1	2	1	1	1	1	2	1	1	1	3	3	1	1	2	1	1	2	2	1	1	1	1	1	3	1	1	2	3	1	3	3	3	2	1	1	1	1	1	3
F-E163	3	1	4	4	4	5	1	2	2	3	4	4	1	2	1	5	3	3	1	1	4	4	1	3	2	1	2	3	1	2	3	2	2	3	2	2	2	3	2	3	1	1	3	2	1	1	2	2	5
F-E164	4	2	3	2	3	3	1	1	2	1	2	2	3	1	3	4	2	1	1	1	4	3	1	2	1	2	3	1	1	3	2	2	1	3	1	1	3	2	1	2	1	1	3	2	1	1	2	3	5
F-E165	3	3	1	1	4	1	2	1	2	3	3	3	4	2	5	2	1	1	1	2	5	1	1	3	1	1	3	1	1	3	1	3	1	2	1	1	3	1	1	3	1	1	2	3	1	2	1	3	5
F-E166	1	1	1	2	1	1	1	1	1	2	1	1	1	1	1	1	1	1	1	1	2	1	1	1	1	1	1	2	3	1	1	1	2	2	1	1	2	1	2	1	3	2	1	1	1	1	1	1	3
F-E167	4	3	2	2	2	4	3	2	5	5	3	2	1	4	3	4	2	3	4	3	4	3	1	2	2	1	2	3	1	2	1	2	1	3	1	1	2	2	1	2	1	1	2	2	1	2	1	2	4
F-E168	1	1	1	1	1	1	1	1	1	1	1	1	1	1	1	1	1	1	1	1	3	1	1	2	1	1	2	1	1	2	2	2	1	3	2	1	3	2	2	3	2	1	1	1	3	1	3	2	4
F-E169	3	2	2	4	3	2	9	3	3	3	3	3	3	2	3	2	2	2	2	1	2	1	1	2	2	2	2	2	1	2	2	2	2	3	1	1	2	2	2	3	2	2	2	2	1	2	1	2	5
F-E170	2	1	1	3	1	2	2	1	2	2	2	1	2	1	1	1	2	1	1	1	3	1	1	3	1	1	2	1	1	2	1	3	1	3	1	1	2	1	1	3	1	1	3	3	1	1	1	2	5
F-E171	5	5	3	4	3	3	1	2	2	4	3	3	2	2	5	3	3	1	4	2	4	5	1	3	3	1	2	3	1	1	2	2	3	3	1	1	2	3	2	3	1	2	3	1	1	2	2	1	5
F-E172	4	3	2	2	2	2	3	2	2	2	2	3	3	2	2	3	2	2	2	2	2	1	1	2	2	2	2	3	1	2	2	3	1	3	1	1	2	3	1	3	1	2	2	2	1	3	1	2	5
F-E173	3	4	3	4	2	2	3	3	3	3	2	2	2	4	4	2	2	3	3	3	3	2	1	3	1	1	3	1	1	3	1	3	1	3	1	1	3	1	1	2	1	1	3	3	1	1	1	3	3
F-E174	4	1	2	3	3	3	4	2	2	3	4	4	2	1	1	2	2	2	1	1	4	3	1	2	1	1	2	3	1	2	1	2	1	3	1	1	2	1	1	2	1	1	2	3	1	1	2	3	4
F-E175	3	2	1	2	1	1	1	1	1	1	1	1	1	1	1	3	1	1	1	1	3	1	1	2	1	1	2	1	2	3	1	2	1	3	1	1	3	2	3	3	1	1	2	2	1	1	1	2	3
F-E176	2	2	1	1	1	1	1	1	1	1	2	2	2	1	2	1	1	2	1	1	3	1	1	2	2	1	2	1	1	2	2	2	1	2	2	2	2	2	2	3	2	1	2	2	1	2	2	2	5
F-E177	2	2	2	4	3	2	1	2	2	3	2	2	2	2	2	3	2	4	4	2	3	2	1	3	1	2	9	3	3	3	1	2	1	3	1	1	2	1	1	3	1	1	3	3	1	3	3	3	4
F-E178	4	2	2	1	2	2	1	1	2	3	2	2	3	2	2	2	1	2	1	1	1	1	1	3	3	2	3	3	1	2	2	3	1	3	1	3	2	3	2	3	1	1	2	2	1	2	2	3	4
F-E179	2	2	1	2	1	1	1	1	1	1	1	1	1	1	2	1	1	1	1	1	3	1	1	1	1	2	1	1	2	1	2	2	1	3	1	1	3	1	1	2	1	1	2	3	1	1	1	3	4
F-E180	4	1	1	4	3	1	2	2	1	3	4	4	4	1	1	4	3	1	3	2	2	2	1	2	1	1	2	2	1	1	1	1	1	3	1	1	3	2	1	2	2	1	2	1	1	1	1	1	4
F-E181	4	2	3	4	3	3	1	2	3	3	2	2	2	1	2	2	1	2	4	2	2	2	1	2	2	1	2	3	1	2	1	2	1	3	2	1	2	3	1	2	2	1	2	1	3	1	2	2	4
F-E182	5	4	3	2	4	3	2	4	4	4	3	3	3	3	3	9	4	3	3	3	4	4	1	2	1	1	2	2	2	2	2	2	1	3	1	1	1	2	2	2	2	1	2	2	1	2	2	2	5
F-E183	5	5	4	5	3	2	1	2	3	4	5	5	1	2	5	5	5	5	3	2	3	1	1	2	3	3	2	3	1	2	1	2	1	3	1	1	2	3	2	2	3	1	3	1	2	1	1	1	5
F-E184	2	4	1	1	1	1	1	1	1	1	1	1	1	1	1	3	1	1	1	1	2	1	1	2	1	1	3	1	1	3	1	2	1	3	1	1	3	2	2	3	1	1	3	2	1	1	1	3	3
F-E185	3	1	1	3	1	2	1	1	1	1	2	1	2	1	1	2	1	1	2	1	1	1	1	3	3	3	3	1	1	3	1	3	2	2	1	1	2	2	1	2	2	2	2	1	1	1	3	2	3
F-E186	5	3	4	5	3	3	2	3	2	2	2	2	2	2	3	4	2	3	2	1	3	2	1	2	3	3	1	3	1	2	2	2	1	3	2	2	2	2	2	3	1	1	2	2	1	1	2	1	4
F-E187	4	3	2	4	2	2	4	2	2	2	2	3	3	1	1	2	2	2	2	1	2	2	1	2	1	1	2	2	1	2	2	2	1	3	2	1	2	2	2	2	1	1	2	2	1	1	2	2	5
F-E188	4	1	2	3	3	2	1	1	2	2	3	2	1	1	1	3	1	1	1	1	2	1	1	2	1	2	3	1	2	3	1	2	1	3	1	1	3	2	1	2	1	1	2	2	1	2	1	2	3
F-E189	1	2	1	3	1	2	1	1	1	1	2	2	2	1	1	2	1	1	1	1	1	1	1	2	3	3	2	2	1	2	1	2	2	2	1	1	2	2	1	3	2	1	2	1	1	1	2	1	4
F-E190	2	1	1	1	1	2	1	1	1	2	1	1	3	1	1	1	1	2	1	3	2	1	1	2	1	2	2	2	1	2	2	2	1	3	1	1	3	2	2	2	2	1	2	1	1	1	2	2	4
F-E191	3	2	2	3	3	3	2	1	1	2	3	3	2	2	3	3	2	2	1	1	4	3	1	2	2	1	2	2	1	3	2	2	1	3	2	1	2	2	1	3	1	1	3	2	1	1	1	2	4
F-E192	1	1	1	1	1	1	4	1	1	1	1	1	1	1	1	1	1	1	1	1	1	1	1	2	1	1	2	1	1	3	1	3	1	3	1	1	3	1	1	3	1	1	3	2	1	1	1	3	3
F-E193	2	2	2	3	2	2	1	1	2	2	1	2	2	2	2	3	1	2	2	1	3	1	1	3	1	3	2	2	2	3	2	3	1	2	1	1	2	1	1	3	1	1	3	2	1	1	1	3	5
F-E194	2	2	2	2	1	1	1	1	2	3	1	1	2	1	2	1	1	1	1	1	1	1	1	1	2	1	2	2	1	1	1	2	2	2	1	1	2	2	1	2	2	1	1	2	1	1	1	2	4
F-E195	3	2	2	3	2	2	1	2	2	2	2	2	1	2	1	2	2	2	1	1	2	2	1	2	2	2	1	1	1	2	1	2	1	3	1	1	2	2	1	2	1	1	3	2	1	1	1	2	4
F-E196	3	2	2	2	1	1	1	1	1	1	1	1	1	1	1	1	1	1	1	1	2	1	1	2	1	2	2	2	1	3	3	3	1	3	2	3	3	1	1	3	2	1	3	3	1	3	3	3	4
F-E197	2	1	4	4	4	4	3	1	3	2	2	2	3	1	2	3	1	1	1	1	1	3	1	2	3	1	1	3	2	1	3	1	1	2	3	2	1	3	1	2	3	3	1	1	2	1	1	1	4
F-E198	3	2	2	2	1	1	1	1	1	1	1	1	1	1	1	1	1	1	1	1	2	1	1	3	2	1	1	1	1	1	1	3	1	3	2	1	3	2	1	3	2	1	3	2	1	2	1	2	4
F-E199	4	5	4	3	3	3	1	2	5	4	3	3	1	3	4	4	4	3	4	4	3	3	1	2	2	1	2	2	1	2	1	2	1	2	1	1	3	2	2	2	2	1	2	2	1	1	3	1	3
F-E200	3	4	3	3	9	3	1	2	3	3	3	3	1	3	2	2	3	3	3	2	2	2	1	2	1	2	2	1	2	3	1	2	1	2	1	1	2	1	1	2	1	1	2	2	1	2	1	2	5
F-E201	3	2	2	3	3	2	3	2	2	4	3	3	2	2	1	2	3	2	2	2	3	2	1	2	1	1	1	3	1	1	2	2	1	2	3	2	1	2	1	2	1	1	2	2	1	1	1	1	5
F-E202	3	2	2	3	5	2	5	5	3	4	5	5	5	2	2	4	5	3	2	2	3	5	1	3	1	1	3	2	1	2	1	2	1	3	1	1	3	1	1	2	1	1	3	3	1	1	1	3	5
F-E203	3	1	2	4	3	3	3	2	2	3	2	2	3	2	1	4	3	2	3	1	2	2	1	2	2	1	2	2	1	2	1	2	1	3	1	1	2	2	2	2	1	1	1	1	1	1	1	2	3
F-E204	3	1	1	2	1	1	1	1	1	1	2	1	2	1	1	1	1	1	1	1	1	1	1	2	1	1	2	1	1	2	1	2	1	3	1	1	3	2	1	2	1	1	2	2	1	2	1	1	2
F-E205	2	1	1	1	2	2	1	1	2	2	2	2	1	1	1	2	2	1	1	1	2	3	1	2	2	3	2	3	2	2	1	2	1	3	1	1	2	3	2	3	2	1	1	1	1	2	2	1	4
F-E206	2	1	1	1	3	2	3	3	2	2	3	3	3	3	1	3	3	1	1	1	3	3	1	1	1	1	2	2	2	2	1	2	1	3	1	1	2	2	1	2	1	1	2	9	1	2	1	2	4
F-E207	5	1	1	3	2	2	1	1	1	2	2	2	2	1	1	1	1	1	3	1	4	2	1	3	1	2	3	1	2	2	2	2	1	3	1	1	2	2	1	3	1	1	2	2	1	2	3	2	4
F-E208	2	2	2	3	2	2	1	1	1	2	1	1	2	1	1	1	1	3	1	1	1	3	1	1	2	1	2	1	1	2	1	2	2	2	1	1	2	2	1	2	1	1	2	1	1	1	1	1	5
F-E209	3	4	1	2	1	1	2	1	2	1	2	2	2	2	2	1	1	1	1	1	1	1	1	2	2	1	2	1	2	2	1	2	1	2	1	1	2	2	1	2	2	2	1	1	1	1	1	2	5
F-E210	2	1	1	2	1	3	4	3	4	4	1	2	3	3	1	1	2	1	1	3	2	1	1	2	3	3	1	3	1	2	1	3	1	3	1	1	2	3	3	1	3	1	1	1	1	1	3	1	4
F-E211	4	1	1	1	3	3	1	1	2	2	1	1	2	2	1	3	1	1	2	1	4	2	1	3	3	2	2	2	1	2	2	3	1	3	1	2	2	3	3	3	2	2	3	1	1	2	2	2	3
F-M1	4	1	1	4	3	2	1	2	2	1	1	1	1	1	1	2	1	1	1	1	2	1	2	2	2	1	2	2	1	2	1	1	1	3	1	1	2	2	1	2	2	1	2	1	1	1	2	1	4
F-M2	2	2	2	4	1	2	1	1	1	1	1	1	1	1	1	4	1	2	1	1	2	1	2	2	1	1	2	2	2	2	1	3	1	2	1	1	2	1	1	3	2	1	2	2	1	1	1	3	2
F-M3	4	3	3	2	3	4	1	1	3	3	1	1	3	3	1	3	1	1	1	1	3	1	2	2	1	1	3	3	2	2	1	2	1	2	1	1	2	2	1	2	2	1	2	2	1	1	1	2	4
F-M4	2	1	1	1	1	1	1	1	1	1	1	1	1	1	1	3	1	1	1	1	3	1	2	2	1	1	2	1	1	3	1	3	1	3	1	1	3	1	1	3	1	1	2	3	1	1	1	3	4
F-M5	4	3	2	2	4	3	2	2	3	5	3	3	1	2	3	3	3	2	4	4	4	2	2	3	1	2	3	2	1	3	2	3	2	3	1	1	3	3	2	3	1	1	3	2	1	3	1	3	5
F-M6	3	3	5	5	4	4	4	4	5	5	5	4	4	4	4	4	4	4	3	3	5	3	2	1	3	1	1	3	1	1	2	2	1	3	2	3	2	3	2	1	3	1	2	2	3	2	2	1	5
F-M7	3	1	1	1	1	1	1	1	1	2	1	2	2	2	1	1	1	1	1	1	1	1	2	3	1	1	3	1	2	3	1	2	1	3	1	1	3	1	1	2	1	1	3	3	1	3	3	2	3
F-M8	2	2	2	2	2	2	2	1	2	2	2	1	1	1	2	2	1	1	1	1	1	1	2	2	2	1	2	2	1	2	1	2	1	3	1	1	3	2	1	2	1	1	3	2	1	1	1	2	3
F-M9	1	1	1	1	1	1	1	1	1	1	1	1	1	1	1	1	1	1	1	1	1	1	2	2	1	2	2	3	2	9	1	2	3	3	1	2	3	3	2	2	1	1	2	2	1	2	1	1	5
F-M10	3	4	2	2	3	3	2	1	1	1	1	1	1	2	2	3	1	1	1	3	2	1	2	3	1	2	3	1	3	3	1	1	1	3	1	1	2	1	1	1	1	1	1	2	1	1	1	2	4
F-M11	1	1	1	1	1	1	1	1	1	1	1	1	1	1	1	1	1	1	1	1	1	1	2	2	1	1	3	1	2	3	1	2	1	3	1	1	3	1	1	2	1	1	2	2	1	1	1	3	4
F-M12	2	2	1	1	1	2	1	1	2	1	1	1	2	1	1	1	1	1	1	2	1	1	2	3	1	1	3	1	1	3	1	3	1	3	1	1	3	1	1	3	2	1	3	3	1	1	1	2	3
F-M13	2	1	2	2	3	3	1	1	1	3	1	1	4	1	1	2	1	1	1	1	4	1	2	3	1	2	3	1	2	3	1	3	1	3	1	1	3	1	1	3	1	1	3	3	1	1	1	3	5
F-M14	2	2	1	1	1	1	2	1	2	1	1	2	2	1	1	2	1	1	1	1	1	1	2	1	1	1	1	3	2	1	2	9	1	3	1	2	2	2	1	3	3	1	1	2	1	1	2	2	3
F-M15	3	1	2	1	2	2	2	3	2	2	2	2	1	1	1	3	2	1	2	1	1	2	2	3	1	1	1	1	3	3	1	3	1	3	1	1	3	1	1	2	1	1	2	2	1	1	1	2	3
F-M16	1	1	1	1	1	1	1	1	1	1	1	1	1	1	1	1	1	1	1	1	1	1	2	2	1	1	2	1	1	2	1	1	1	2	1	1	2	1	1	2	1	1	1	2	1	1	1	2	4
F-M17	4	3	5	4	4	3	1	3	4	3	1	1	1	3	3	3	1	3	3	3	5	3	2	1	2	1	1	3	1	1	2	2	1	3	1	1	3	1	1	2	1	1	1	1	1	1	2	2	5
F-M18	2	1	1	2	2	2	1	1	2	3	5	5	5	1	1	2	5	1	1	1	5	5	2	2	1	1	3	2	1	2	1	1	2	1	2	1	2	1	1	3	1	1	2	2	1	1	1	2	5
F-M19	2	1	3	9	2	1	1	1	1	2	1	1	1	1	1	2	1	1	1	1	2	1	2	3	1	1	1	1	1	3	1	3	1	3	1	1	3	1	1	3	1	1	3	3	1	1	1	3	4
F-M20	2	2	1	1	1	2	1	1	1	1	2	1	1	1	2	1	1	2	1	1	1	1	2	2	1	1	3	1	2	2	1	2	1	1	1	1	2	1	1	3	1	1	3	3	1	2	1	3	4
F-M21	2	2	2	2	2	2	2	2	2	2	2	2	2	2	2	2	3	2	2	1	3	2	2	2	1	1	1	1	2	2	1	2	1	3	1	1	2	1	1	2	1	1	1	2	1	1	1	2	4
F-M22	1	1	1	1	1	1	1	1	1	1	1	1	1	1	1	1	1	1	1	1	1	1	2	1	1	1	1	1	2	1	1	1	1	2	1	1	2	2	1	2	1	1	1	2	1	1	1	1	4
F-M23	1	1	1	2	1	1	1	1	1	1	1	1	1	1	1	1	1	2	1	1	2	1	2	1	1	1	1	1	1	1	1	2	1	3	1	1	2	1	1	1	1	1	1	1	1	1	1	2	3
F-M24	3	5	3	2	1	1	3	1	1	3	3	5	1	1	1	1	3	3	1	1	5	1	2	3	1	1	3	1	3	3	1	3	3	3	1	1	3	1	3	3	2	1	1	1	1	1	1	2	5
F-M25	2	1	1	1	1	1	1	1	1	1	1	1	1	1	1	1	1	1	1	1	1	1	2	3	1	1	3	1	1	2	1	2	1	3	1	3	3	1	1	2	1	1	2	2	1	1	1	2	4
F-M26	2	1	1	1	1	3	3	1	3	1	1	1	1	1	1	3	1	1	1	1	3	1	2	2	2	2	2	1	1	2	1	2	1	3	1	1	2	1	1	2	1	1	1	2	1	1	1	2	5
F-M27	2	1	1	1	1	2	1	1	2	1	1	1	1	1	1	2	1	1	1	1	2	1	2	3	1	1	3	1	1	1	1	2	1	3	1	1	3	1	1	3	1	1	2	3	1	1	1	3	2
F-M28	2	1	1	1	1	1	1	1	1	1	1	1	1	2	1	1	1	1	1	1	2	2	2	2	1	1	2	1	1	3	1	2	1	2	1	1	3	1	1	3	1	1	2	2	1	1	2	2	4
F-M29	3	2	1	2	4	2	3	1	2	2	5	2	1	3	2	1	1	1	1	1	2	1	2	2	1	1	2	1	1	2	2	2	1	3	1	1	2	1	2	3	1	1	2	2	1	2	2	2	5
F-M30	3	1	1	2	1	1	1	1	1	2	1	1	1	1	1	1	1	1	1	1	2	1	2	3	1	2	3	1	1	2	1	2	1	1	1	1	3	1	1	2	1	1	2	2	1	1	1	2	3
F-M31	5	1	3	2	2	2	1	2	2	4	2	2	3	1	1	1	1	1	1	1	3	1	2	3	1	1	1	2	2	1	1	1	1	3	1	1	3	1	1	2	1	1	1	3	1	1	1	3	5
F-M32	3	2	1	1	1	1	1	1	1	1	1	1	3	1	1	1	1	1	1	1	1	1	2	3	1	1	3	1	1	3	1	2	1	3	1	1	3	1	1	3	1	1	3	3	1	1	1	3	4
F-M33	4	4	5	3	2	5	3	5	2	2	3	3	2	2	5	5	3	2	1	1	2	4	2	3	2	2	2	2	3	2	1	3	1	3	1	1	3	2	2	3	1	1	3	2	1	2	1	2	5
F-M34	2	2	1	2	2	1	4	2	1	1	2	2	2	1	2	2	2	2	1	1	2	1	2	2	1	1	1	3	3	1	1	1	1	2	1	1	1	1	1	1	2	2	1	1	1	1	1	1	4
F-M35	2	2	2	4	2	2	1	3	1	4	2	2	1	1	1	1	3	3	1	1	3	2	2	2	1	3	2	3	3	1	2	2	1	3	1	1	3	1	1	2	1	2	1	3	1	1	2	2	4
F-M36	2	1	1	2	2	1	1	1	1	1	1	1	1	1	1	1	1	2	1	1	1	1	2	3	1	1	2	1	2	3	1	1	1	3	1	1	2	1	1	3	1	1	2	2	1	1	2	2	4
F-M37	5	1	5	5	5	5	1	1	5	5	1	1	1	1	1	5	1	1	5	1	5	1	2	3	1	1	3	1	1	3	1	2	1	3	1	1	3	1	1	3	1	1	2	3	1	1	1	3	5
F-M38	3	1	1	1	1	1	1	1	1	1	1	1	1	1	1	1	1	1	1	1	2	1	2	2	2	2	3	2	1	2	1	2	1	3	1	1	2	1	1	3	1	1	2	2	1	1	1	2	5
F-M39	4	4	3	3	3	4	3	4	4	4	3	4	4	3	5	4	3	2	3	2	4	3	2	3	1	1	3	1	2	3	1	2	1	3	1	1	3	1	2	3	2	1	2	2	1	1	1	2	3
F-M40	2	1	1	1	1	1	2	1	1	1	1	1	1	1	1	2	1	1	1	1	2	1	2	2	1	1	3	2	2	2	2	2	1	2	1	1	2	2	2	3	2	1	2	2	1	1	1	2	4
F-M41	3	5	2	4	2	2	1	1	1	4	3	2	2	1	5	1	1	3	1	1	3	1	2	1	3	1	1	2	2	2	2	1	1	3	1	1	3	2	1	1	1	1	1	2	1	1	1	1	5
F-M42	3	2	1	4	2	2	1	1	2	2	1	1	1	1	2	2	1	1	2	1	1	1	2	3	1	1	3	1	1	3	1	3	1	3	1	1	3	1	1	3	1	3	2	1	1	1	1	2	3
F-M43	3	2	2	2	1	1	1	1	1	1	1	1	1	1	1	1	1	1	1	1	2	1	2	2	1	1	3	1	3	2	1	2	1	3	1	1	3	2	1	2	1	1	2	1	1	1	1	2	4
F-M44	2	2	1	2	1	2	1	2	2	2	2	2	2	2	2	2	3	1	1	1	2	2	2	1	1	1	1	2	3	1	2	1	1	2	1	2	2	2	2	1	3	2	1	1	1	1	1	2	3
F-M45	3	4	2	3	2	2	2	2	3	3	3	2	4	3	1	3	2	4	4	1	4	2	2	2	2	3	3	3	3	3	2	2	3	3	2	2	2	2	3	3	2	1	3	1	1	1	3	2	4
F-M46	2	1	1	1	1	1	1	1	1	1	1	1	1	1	1	1	1	1	1	1	1	1	2	3	1	1	2	2	1	2	1	3	1	3	1	1	3	1	1	3	1	1	2	3	1	1	1	3	4
F-M47	3	3	2	2	2	2	2	1	2	2	1	2	1	2	2	2	2	2	2	2	2	1	2	2	1	2	2	2	1	2	2	2	2	2	1	2	2	2	2	2	1	1	2	2	1	1	2	1	5
F-M48	2	1	2	3	3	3	2	2	2	4	3	3	3	1	1	3	2	2	2	2	2	3	2	2	2	1	2	2	1	2	1	2	1	3	1	1	2	2	2	2	1	1	1	1	1	1	1	2	3
F-M49	2	2	2	2	2	3	4	2	2	2	2	3	3	1	2	2	2	1	1	1	3	3	2	1	1	1	3	3	2	1	2	2	1	3	1	2	2	3	2	1	3	2	1	1	3	1	1	1	5
F-M50	3	2	1	2	2	2	1	2	1	1	3	3	2	1	2	3	3	2	1	1	2	2	2	2	1	1	2	1	1	2	1	2	1	3	1	1	2	1	1	2	1	1	2	2	1	1	1	2	4
F-M51	2	1	2	1	1	1	1	1	1	1	1	1	1	1	1	1	1	1	1	1	1	1	2	2	1	1	2	1	1	3	1	1	1	3	1	1	2	1	2	2	1	1	3	2	1	1	1	1	3
F-M52	1	1	1	1	1	1	1	1	1	1	1	1	3	1	1	1	1	1	1	1	1	1	2	3	1	3	2	1	1	2	1	2	1	3	1	1	3	1	1	3	1	1	2	3	1	1	2	3	4
F-M53	3	1	1	2	1	1	3	5	2	5	1	1	1	1	2	1	1	1	3	1	1	1	2	2	1	1	3	3	2	2	1	2	2	3	1	1	2	2	2	3	1	1	2	2	3	1	1	2	3
F-M54	5	2	2	4	5	3	2	5	5	3	5	5	2	1	1	3	3	1	2	1	4	1	2	3	1	1	1	1	1	3	1	3	1	3	1	1	3	3	1	3	1	1	3	3	1	2	1	3	5
F-M55	3	4	2	3	2	2	2	2	2	3	2	2	2	1	2	3	2	2	2	2	3	1	2	3	1	1	3	1	3	3	2	3	1	3	1	1	2	1	1	2	1	1	2	3	1	1	1	2	5
F-M56	2	1	1	1	1	2	1	1	1	1	1	1	1	1	1	1	1	1	1	1	1	1	2	3	1	2	3	1	2	2	1	2	1	2	1	2	2	1	1	2	1	1	2	2	1	2	1	3	3
F-M57	3	3	3	4	3	3	1	3	2	2	4	3	2	2	4	2	4	2	2	2	4	2	2	2	2	3	2	2	2	1	2	1	2	2	2	2	1	2	2	1	2	2	1	2	1	2	1	1	5
F-M58	5	5	3	1	3	4	3	1	2	4	1	2	2	4	1	3	1	2	2	1	5	1	2	3	1	2	2	2	1	2	3	2	1	1	1	1	2	2	3	2	1	1	2	2	1	1	1	3	3
F-M59	2	2	1	2	3	1	1	1	1	1	1	1	1	1	1	2	1	1	1	1	1	1	2	3	1	1	2	1	2	3	1	2	1	3	1	1	3	1	2	3	1	1	2	3	1	1	1	3	4
F-M60	1	1	1	1	1	1	1	1	1	1	1	1	1	1	1	1	1	1	1	1	1	1	2	1	1	1	1	1	1	1	1	3	1	3	1	1	3	1	1	3	1	1	3	3	1	1	1	3	3
F-M61	2	3	3	3	3	3	3	3	3	3	3	3	3	3	3	3	3	3	3	3	3	3	2	2	3	3	3	2	2	2	3	1	3	3	1	2	2	3	3	2	2	1	1	2	1	1	2	2	5
F-M62	2	1	1	1	1	1	1	1	1	1	1	1	1	1	1	1	1	1	1	1	1	1	2	2	1	2	2	2	3	2	1	1	1	3	1	1	3	1	2	3	1	1	1	3	1	1	2	2	5
F-M63	1	1	1	1	1	1	1	1	2	2	1	2	2	1	1	1	1	1	1	1	1	1	2	2	2	1	2	2	2	3	1	2	1	3	1	1	3	3	2	2	1	1	2	2	1	1	1	2	3
F-M64	2	1	1	1	1	1	1	1	1	2	1	1	2	1	1	1	1	1	1	1	1	1	2	1	2	1	1	2	1	1	1	1	2	3	1	1	2	1	2	1	2	2	1	1	1	1	1	2	2
F-M65	2	3	1	3	1	1	1	1	1	1	1	1	4	1	1	2	1	1	1	1	3	1	2	1	3	3	2	3	2	1	2	3	3	2	1	3	1	3	2	3	3	3	2	1	1	3	2	1	5
F-M66	4	3	1	1	3	2	1	2	2	2	3	3	1	1	4	3	1	1	2	1	3	1	2	3	1	1	3	1	2	3	1	2	1	3	1	1	2	1	1	3	1	1	3	3	1	1	1	3	4
F-M67	1	1	1	4	2	1	5	1	2	3	3	1	1	1	1	4	3	1	1	1	3	1	2	2	1	3	2	3	2	2	2	3	1	2	1	1	1	1	1	3	1	3	2	3	1	3	1	2	3
F-M68	3	3	1	2	2	2	1	1	2	4	2	1	1	1	2	1	2	1	1	1	3	1	2	3	2	1	2	2	1	2	1	2	2	1	1	1	3	2	1	3	1	1	3	3	1	1	2	3	3
F-M69	2	2	2	2	2	2	2	2	2	2	2	2	1	1	2	2	2	1	1	1	2	2	2	2	1	1	2	2	1	2	1	2	1	2	1	1	2	1	1	2	1	1	2	2	1	1	1	2	4
F-M70	2	2	1	2	1	2	1	1	1	1	1	1	1	1	2	2	1	1	1	1	1	1	2	2	1	1	2	1	3	1	1	1	1	3	1	1	2	1	1	2	2	1	1	2	2	1	1	2	2
F-M71	2	1	1	1	1	1	1	1	1	1	1	1	1	1	1	1	1	1	1	1	1	1	2	2	1	2	2	1	1	2	1	1	1	3	1	1	3	2	1	3	2	1	2	2	1	1	1	2	3
F-M72	4	4	3	5	4	5	1	4	5	5	4	2	1	5	4	5	4	4	5	5	5	3	2	2	3	1	3	3	3	2	3	2	2	3	1	2	2	2	2	3	1	1	2	2	1	1	1	2	5
F-M73	2	1	1	2	1	1	2	2	2	1	2	2	1	1	2	1	2	1	1	1	1	1	2	2	1	1	1	1	1	3	1	2	1	3	1	1	2	1	1	2	1	1	2	2	1	1	1	2	9
F-M74	4	2	2	3	3	2	3	2	3	2	3	3	3	2	2	2	2	3	2	1	2	2	2	2	1	1	2	1	2	3	1	2	1	3	1	1	2	1	1	2	1	1	2	3	1	1	1	2	5
F-M75	9	9	9	9	9	9	9	9	9	9	9	9	9	9	9	9	9	9	9	9	9	9	2	9	9	9	9	9	9	9	9	9	9	9	9	9	9	9	9	9	9	9	9	9	9	9	9	9	3
F-M76	2	1	1	1	2	2	1	2	1	1	2	1	1	1	1	2	1	1	1	2	2	1	2	2	1	1	1	1	2	2	1	1	1	3	1	1	2	2	3	1	1	1	1	2	1	3	1	1	2
F-M77	2	1	1	1	2	1	1	2	1	2	2	2	2	1	1	1	1	1	1	1	1	1	2	1	1	1	1	1	1	1	1	1	1	3	2	1	3	3	1	2	2	1	1	3	1	1	1	1	3
F-M78	2	1	1	1	1	2	2	1	2	1	2	2	3	1	1	1	1	1	1	1	1	1	2	3	2	1	2	1	1	2	1	3	1	3	1	1	3	1	1	3	1	2	2	3	1	1	1	3	3
F-M79	3	2	2	3	3	4	5	2	4	4	3	3	3	3	1	4	3	2	2	2	4	2	2	2	1	2	2	3	1	2	3	2	1	3	1	1	3	1	2	2	2	1	1	3	1	1	2	3	5
F-M80	2	3	2	1	4	3	1	2	4	2	3	3	3	2	2	3	4	2	1	1	4	1	2	3	2	3	3	1	1	2	1	2	1	3	1	1	1	1	1	1	1	1	2	2	1	2	2	2	9
F-M81	1	1	1	1	1	1	1	1	1	2	3	1	2	1	1	2	1	1	1	1	3	1	2	3	1	1	2	3	2	3	1	1	1	3	1	1	2	1	1	2	1	1	2	2	1	2	1	2	5
F-M82	3	1	2	1	1	2	1	1	2	3	3	3	3	1	1	3	2	1	1	1	2	1	2	2	1	2	2	1	2	1	1	2	1	3	1	1	2	1	1	2	1	1	2	2	1	1	1	2	5
F-M83	2	3	3	3	3	2	1	2	3	4	3	2	1	1	4	3	1	3	1	3	4	3	2	3	1	3	3	1	1	3	2	3	1	3	1	2	3	1	2	3	1	1	2	2	1	1	1	2	3
F-M84	2	1	1	4	2	2	1	1	1	4	2	1	1	1	1	1	1	2	2	1	4	1	2	2	2	1	2	3	2	2	2	2	1	3	2	2	2	2	1	2	1	1	2	2	1	3	3	1	5
F-M85	3	3	1	2	1	1	2	2	1	1	2	2	1	1	1	2	2	1	1	1	2	1	2	2	2	2	2	1	2	3	1	2	1	3	1	1	3	2	1	3	3	3	3	1	1	1	3	2	4
F-M86	4	4	3	3	3	3	3	3	2	3	3	3	1	2	4	4	4	3	4	4	4	3	2	2	1	3	2	2	3	2	2	2	3	3	1	2	2	1	2	2	1	1	2	2	1	2	3	2	5
F-M87	4	1	2	1	2	2	1	1	2	1	3	3	3	2	1	4	2	1	1	1	1	3	2	2	1	1	3	1	2	2	1	2	1	3	1	1	3	1	1	3	2	1	3	3	1	2	1	3	3
F-M88	5	1	3	1	3	3	1	4	2	2	3	3	1	1	1	3	1	1	1	1	2	2	2	1	1	1	1	1	3	2	1	1	1	3	1	1	3	1	1	2	1	1	1	1	1	1	1	2	5
F-M89	3	1	2	2	2	2	1	1	2	2	2	1	2	1	1	2	1	1	1	1	2	1	2	3	1	3	2	1	1	2	1	2	1	3	1	3	3	1	2	3	1	1	1	2	1	1	2	2	5
F-M90	3	2	2	2	2	2	2	3	2	2	2	2	2	2	2	2	2	2	2	1	1	1	2	3	3	1	3	1	3	3	1	3	3	3	1	1	3	3	2	3	1	1	3	2	1	3	3	2	5
F-M91	4	3	3	4	3	3	2	3	3	3	3	3	2	3	4	4	1	4	3	4	3	2	2	2	2	1	2	2	3	1	3	2	1	3	1	2	2	1	2	3	1	1	3	2	1	2	1	3	3
F-M92	5	2	2	3	5	3	1	2	2	2	4	3	3	2	2	2	2	9	2	1	2	2	2	2	2	2	2	1	3	3	1	3	1	3	1	1	3	2	1	3	1	1	3	3	1	1	2	3	5
F-M93	2	1	1	1	1	1	1	1	1	1	1	1	1	1	1	1	1	1	1	1	1	1	2	2	1	1	1	2	2	2	1	1	1	3	1	1	2	1	1	2	1	1	2	1	1	1	1	2	4
F-M94	4	3	1	2	5	3	1	2	2	3	4	3	2	1	2	2	1	2	4	2	2	2	2	3	2	1	1	2	3	2	1	2	1	3	1	1	2	1	1	2	1	1	3	2	1	2	1	2	5
F-M95	3	5	9	2	2	3	2	2	1	1	2	3	1	1	2	1	1	1	1	1	2	1	2	2	1	1	2	1	2	2	1	3	1	3	1	1	2	1	1	2	2	1	2	3	1	2	1	3	3
F-M96	3	1	1	2	1	1	1	1	2	1	1	1	1	1	1	3	1	1	1	1	1	1	2	2	1	2	2	1	1	2	1	2	1	3	1	1	2	1	1	2	1	1	2	3	1	1	1	3	3
F-M97	2	2	2	4	2	2	2	2	2	2	2	2	2	2	4	2	2	3	2	2	2	3	2	2	2	1	1	3	2	1	2	1	2	3	1	1	3	2	2	2	1	1	1	2	1	1	2	1	3
F-M98	4	1	3	1	2	3	1	1	2	4	2	4	2	1	1	4	2	1	2	2	4	1	2	3	2	1	3	3	2	2	3	3	1	3	1	3	3	1	1	2	3	1	3	3	1	2	1	3	5
F-M99	3	1	1	1	2	1	1	2	1	1	1	1	1	1	1	1	1	1	1	1	1	1	2	2	1	1	2	2	1	2	1	2	1	3	1	1	3	1	1	2	1	1	2	2	1	1	1	2	3
F-M100	1	1	1	1	1	1	1	1	1	1	1	1	1	1	1	1	1	1	1	1	1	1	2	3	1	1	3	1	1	3	1	3	1	3	1	1	3	1	1	3	1	1	2	2	1	1	1	3	9
F-M101	3	1	2	1	2	4	3	1	5	3	1	1	1	1	1	3	2	1	1	2	4	1	2	2	1	3	2	1	1	3	1	2	1	3	1	1	3	2	1	3	1	1	2	2	1	1	1	3	5
F-M102	2	1	1	1	1	2	2	2	1	1	1	1	2	1	1	2	1	1	1	1	1	1	2	3	1	1	2	1	1	3	1	2	1	3	1	1	3	1	1	3	1	1	2	2	1	1	1	3	3
F-M103	4	3	2	2	2	2	3	1	1	4	1	1	1	1	4	3	1	1	2	2	3	1	2	3	1	1	3	1	1	2	1	3	1	3	1	1	3	1	1	3	1	1	3	2	1	1	2	3	4
F-M104	4	1	2	2	4	3	1	2	1	2	3	3	2	2	1	3	3	2	3	1	3	2	2	1	1	1	1	1	1	1	1	2	1	3	1	1	3	1	1	3	1	1	3	3	1	1	1	3	5
F-M105	2	2	2	3	2	2	2	2	2	2	2	2	2	2	2	2	2	2	1	1	2	1	2	3	1	1	2	1	1	2	1	3	1	3	1	1	3	1	1	2	1	1	2	2	1	3	1	2	3
F-M106	2	1	2	3	2	4	2	2	2	2	1	2	1	1	1	1	1	3	1	1	3	2	2	1	1	2	2	1	3	3	2	2	2	2	1	1	3	3	3	1	1	1	2	2	1	2	3	2	5
F-M107	5	3	4	3	4	5	5	1	4	5	1	1	5	4	3	5	2	2	4	3	4	1	2	3	2	1	2	1	1	2	1	3	1	3	1	2	3	2	2	3	1	3	2	2	1	1	2	2	5
F-M108	2	1	2	2	2	2	1	1	1	2	2	3	1	1	1	2	1	1	1	1	2	2	2	2	1	1	2	1	1	2	1	2	1	3	1	1	3	1	1	3	1	1	2	2	1	1	1	3	3
F-M109	1	1	1	1	1	1	1	1	1	1	1	1	1	1	1	1	1	1	1	1	1	1	2	3	1	1	1	3	3	2	1	2	1	3	1	1	3	2	1	2	2	1	3	2	1	3	3	1	4
F-M110	2	2	1	1	1	1	1	1	1	1	1	1	1	1	1	1	1	1	1	1	1	1	2	3	1	1	2	2	1	3	1	2	1	3	1	1	3	1	1	3	1	1	3	3	1	1	1	3	4
F-M111	1	2	2	2	2	1	1	2	1	2	5	5	3	1	1	1	2	1	2	1	2	2	2	3	1	1	3	2	1	2	1	3	1	1	1	1	2	1	1	3	1	1	3	3	1	1	1	3	3
F-M112	2	1	1	1	1	1	1	2	1	1	1	1	1	1	1	2	1	1	1	1	1	1	2	1	1	1	1	2	1	2	1	1	1	2	1	1	3	1	1	2	1	1	1	2	1	1	1	3	3
F-M113	3	3	3	2	3	3	3	2	2	3	2	2	2	2	3	3	2	2	3	1	3	3	2	9	9	9	9	9	9	9	9	9	9	9	9	9	9	9	9	9	9	9	9	9	9	9	9	9	4
F-M114	4	1	1	2	3	2	1	1	1	1	1	1	1	1	1	1	1	1	1	1	2	1	2	1	2	1	1	2	2	1	1	1	1	3	1	1	2	3	1	2	2	2	2	1	1	1	1	1	5
F-M115	2	2	1	2	2	2	1	2	2	2	2	2	1	2	1	2	2	1	1	1	2	1	2	2	1	2	2	2	1	2	1	2	1	2	1	1	2	2	2	2	1	2	1	2	1	1	1	2	5
F-M116	1	1	1	5	1	5	5	5	5	1	5	5	1	1	1	1	1	1	1	1	1	1	2	2	3	2	3	3	1	2	1	3	1	3	1	1	3	2	2	3	1	2	3	3	1	1	1	2	5
F-M117	2	1	1	1	1	1	3	1	1	1	1	1	2	1	1	1	1	1	1	1	2	1	2	2	1	1	2	1	3	2	1	2	1	3	1	1	3	1	1	3	1	1	3	3	1	1	3	3	3
F-M118	4	1	1	1	1	1	1	1	1	1	1	1	1	1	1	4	1	1	1	2	3	1	2	2	3	3	2	1	1	2	1	2	1	3	1	2	2	3	2	2	1	1	1	1	1	1	1	1	5
N1	#NULL!	#NULL!	#NULL!	#NULL!	#NULL!	#NULL!	#NULL!	#NULL!	#NULL!	#NULL!	#NULL!	#NULL!	#NULL!	#NULL!	#NULL!	#NULL!	#NULL!	#NULL!	#NULL!	#NULL!	#NULL!	#NULL!	4	3	1	1	3	1	1	1	1	3	1	3	1	1	3	1	1	3	1	1	2	2	1	1	1	3	2
N2	#NULL!	#NULL!	#NULL!	#NULL!	#NULL!	#NULL!	#NULL!	#NULL!	#NULL!	#NULL!	#NULL!	#NULL!	#NULL!	#NULL!	#NULL!	#NULL!	#NULL!	#NULL!	#NULL!	#NULL!	#NULL!	#NULL!	4	2	2	1	2	2	1	1	1	2	1	2	3	1	2	2	2	2	2	1	2	2	1	1	1	3	1
N3	#NULL!	#NULL!	#NULL!	#NULL!	#NULL!	#NULL!	#NULL!	#NULL!	#NULL!	#NULL!	#NULL!	#NULL!	#NULL!	#NULL!	#NULL!	#NULL!	#NULL!	#NULL!	#NULL!	#NULL!	#NULL!	#NULL!	4	3	1	1	3	2	1	2	1	2	1	3	1	1	3	1	1	3	1	1	2	2	1	1	1	3	5
N4	#NULL!	#NULL!	#NULL!	#NULL!	#NULL!	#NULL!	#NULL!	#NULL!	#NULL!	#NULL!	#NULL!	#NULL!	#NULL!	#NULL!	#NULL!	#NULL!	#NULL!	#NULL!	#NULL!	#NULL!	#NULL!	#NULL!	4	3	1	1	3	1	1	2	1	2	1	3	1	1	2	1	1	3	1	1	3	2	1	1	1	1	4
N5	#NULL!	#NULL!	#NULL!	#NULL!	#NULL!	#NULL!	#NULL!	#NULL!	#NULL!	#NULL!	#NULL!	#NULL!	#NULL!	#NULL!	#NULL!	#NULL!	#NULL!	#NULL!	#NULL!	#NULL!	#NULL!	#NULL!	4	3	1	1	3	1	2	2	1	2	1	3	1	1	1	3	1	2	1	1	2	2	1	1	3	2	2
N6	#NULL!	#NULL!	#NULL!	#NULL!	#NULL!	#NULL!	#NULL!	#NULL!	#NULL!	#NULL!	#NULL!	#NULL!	#NULL!	#NULL!	#NULL!	#NULL!	#NULL!	#NULL!	#NULL!	#NULL!	#NULL!	#NULL!	4	2	1	3	1	2	2	1	1	1	2	2	1	2	2	2	1	3	2	2	1	3	1	1	1	2	5
N7	#NULL!	#NULL!	#NULL!	#NULL!	#NULL!	#NULL!	#NULL!	#NULL!	#NULL!	#NULL!	#NULL!	#NULL!	#NULL!	#NULL!	#NULL!	#NULL!	#NULL!	#NULL!	#NULL!	#NULL!	#NULL!	#NULL!	4	2	1	2	2	1	1	2	1	2	1	3	1	1	3	1	1	2	1	1	1	1	1	1	1	2	3
N8	#NULL!	#NULL!	#NULL!	#NULL!	#NULL!	#NULL!	#NULL!	#NULL!	#NULL!	#NULL!	#NULL!	#NULL!	#NULL!	#NULL!	#NULL!	#NULL!	#NULL!	#NULL!	#NULL!	#NULL!	#NULL!	#NULL!	4	2	1	1	2	1	1	2	1	2	1	3	1	1	3	1	1	2	1	1	1	2	1	1	1	2	3
N9	#NULL!	#NULL!	#NULL!	#NULL!	#NULL!	#NULL!	#NULL!	#NULL!	#NULL!	#NULL!	#NULL!	#NULL!	#NULL!	#NULL!	#NULL!	#NULL!	#NULL!	#NULL!	#NULL!	#NULL!	#NULL!	#NULL!	4	3	1	1	2	1	1	3	1	1	2	3	1	1	2	2	1	3	1	1	2	1	1	1	1	1	4
N10	#NULL!	#NULL!	#NULL!	#NULL!	#NULL!	#NULL!	#NULL!	#NULL!	#NULL!	#NULL!	#NULL!	#NULL!	#NULL!	#NULL!	#NULL!	#NULL!	#NULL!	#NULL!	#NULL!	#NULL!	#NULL!	#NULL!	4	2	2	1	1	3	1	1	1	2	1	3	1	1	3	2	2	2	2	1	2	1	1	1	1	1	2
N11	#NULL!	#NULL!	#NULL!	#NULL!	#NULL!	#NULL!	#NULL!	#NULL!	#NULL!	#NULL!	#NULL!	#NULL!	#NULL!	#NULL!	#NULL!	#NULL!	#NULL!	#NULL!	#NULL!	#NULL!	#NULL!	#NULL!	4	2	1	1	1	1	1	2	1	2	1	3	1	1	3	1	1	3	1	1	2	2	1	2	1	3	2
N12	#NULL!	#NULL!	#NULL!	#NULL!	#NULL!	#NULL!	#NULL!	#NULL!	#NULL!	#NULL!	#NULL!	#NULL!	#NULL!	#NULL!	#NULL!	#NULL!	#NULL!	#NULL!	#NULL!	#NULL!	#NULL!	#NULL!	4	3	1	2	1	2	1	2	1	2	1	3	1	1	2	3	3	3	2	2	1	1	1	1	2	2	3
N13	#NULL!	#NULL!	#NULL!	#NULL!	#NULL!	#NULL!	#NULL!	#NULL!	#NULL!	#NULL!	#NULL!	#NULL!	#NULL!	#NULL!	#NULL!	#NULL!	#NULL!	#NULL!	#NULL!	#NULL!	#NULL!	#NULL!	4	2	1	1	2	1	3	2	1	2	1	3	1	3	3	1	1	2	1	1	2	2	1	2	1	3	1
N14	#NULL!	#NULL!	#NULL!	#NULL!	#NULL!	#NULL!	#NULL!	#NULL!	#NULL!	#NULL!	#NULL!	#NULL!	#NULL!	#NULL!	#NULL!	#NULL!	#NULL!	#NULL!	#NULL!	#NULL!	#NULL!	#NULL!	4	2	1	1	2	3	1	2	1	2	2	3	2	1	2	2	1	2	3	2	2	1	1	2	2	2	3
N15	#NULL!	#NULL!	#NULL!	#NULL!	#NULL!	#NULL!	#NULL!	#NULL!	#NULL!	#NULL!	#NULL!	#NULL!	#NULL!	#NULL!	#NULL!	#NULL!	#NULL!	#NULL!	#NULL!	#NULL!	#NULL!	#NULL!	4	2	1	2	3	2	2	2	2	3	1	3	1	1	3	1	1	2	1	1	1	2	1	1	1	2	9
N16	#NULL!	#NULL!	#NULL!	#NULL!	#NULL!	#NULL!	#NULL!	#NULL!	#NULL!	#NULL!	#NULL!	#NULL!	#NULL!	#NULL!	#NULL!	#NULL!	#NULL!	#NULL!	#NULL!	#NULL!	#NULL!	#NULL!	4	2	1	1	2	2	1	2	1	2	1	3	1	1	2	1	1	2	1	1	2	2	1	1	1	3	5
N17	#NULL!	#NULL!	#NULL!	#NULL!	#NULL!	#NULL!	#NULL!	#NULL!	#NULL!	#NULL!	#NULL!	#NULL!	#NULL!	#NULL!	#NULL!	#NULL!	#NULL!	#NULL!	#NULL!	#NULL!	#NULL!	#NULL!	4	2	2	1	1	2	2	2	1	1	1	2	1	1	2	3	1	2	1	1	1	1	1	1	2	1	3
N18	#NULL!	#NULL!	#NULL!	#NULL!	#NULL!	#NULL!	#NULL!	#NULL!	#NULL!	#NULL!	#NULL!	#NULL!	#NULL!	#NULL!	#NULL!	#NULL!	#NULL!	#NULL!	#NULL!	#NULL!	#NULL!	#NULL!	4	3	1	1	3	2	1	3	3	2	1	3	1	3	2	1	3	3	1	3	2	2	1	3	2	3	9
N19	#NULL!	#NULL!	#NULL!	#NULL!	#NULL!	#NULL!	#NULL!	#NULL!	#NULL!	#NULL!	#NULL!	#NULL!	#NULL!	#NULL!	#NULL!	#NULL!	#NULL!	#NULL!	#NULL!	#NULL!	#NULL!	#NULL!	4	2	1	1	2	1	1	1	1	2	1	3	1	1	2	3	2	2	1	1	2	2	1	1	1	2	3
N20	#NULL!	#NULL!	#NULL!	#NULL!	#NULL!	#NULL!	#NULL!	#NULL!	#NULL!	#NULL!	#NULL!	#NULL!	#NULL!	#NULL!	#NULL!	#NULL!	#NULL!	#NULL!	#NULL!	#NULL!	#NULL!	#NULL!	4	2	1	2	2	1	1	1	1	2	1	3	1	1	2	1	1	3	2	1	2	2	1	1	1	3	4
N21	#NULL!	#NULL!	#NULL!	#NULL!	#NULL!	#NULL!	#NULL!	#NULL!	#NULL!	#NULL!	#NULL!	#NULL!	#NULL!	#NULL!	#NULL!	#NULL!	#NULL!	#NULL!	#NULL!	#NULL!	#NULL!	#NULL!	4	2	1	1	3	2	1	2	1	2	1	3	1	1	3	2	1	3	1	1	3	3	1	1	1	3	3
N22	#NULL!	#NULL!	#NULL!	#NULL!	#NULL!	#NULL!	#NULL!	#NULL!	#NULL!	#NULL!	#NULL!	#NULL!	#NULL!	#NULL!	#NULL!	#NULL!	#NULL!	#NULL!	#NULL!	#NULL!	#NULL!	#NULL!	4	2	1	1	1	1	1	1	1	1	1	1	1	1	2	1	1	2	1	1	2	2	1	1	1	2	4
N23	#NULL!	#NULL!	#NULL!	#NULL!	#NULL!	#NULL!	#NULL!	#NULL!	#NULL!	#NULL!	#NULL!	#NULL!	#NULL!	#NULL!	#NULL!	#NULL!	#NULL!	#NULL!	#NULL!	#NULL!	#NULL!	#NULL!	4	2	1	1	2	1	1	2	2	2	1	3	1	1	2	1	2	2	1	1	2	3	1	2	1	3	3
N24	#NULL!	#NULL!	#NULL!	#NULL!	#NULL!	#NULL!	#NULL!	#NULL!	#NULL!	#NULL!	#NULL!	#NULL!	#NULL!	#NULL!	#NULL!	#NULL!	#NULL!	#NULL!	#NULL!	#NULL!	#NULL!	#NULL!	4	3	1	1	3	3	2	3	1	2	1	3	1	1	2	1	1	3	1	2	3	3	1	1	1	3	3
N25	#NULL!	#NULL!	#NULL!	#NULL!	#NULL!	#NULL!	#NULL!	#NULL!	#NULL!	#NULL!	#NULL!	#NULL!	#NULL!	#NULL!	#NULL!	#NULL!	#NULL!	#NULL!	#NULL!	#NULL!	#NULL!	#NULL!	4	2	1	1	3	1	1	2	1	2	1	3	1	1	3	1	1	3	1	1	2	2	1	1	1	2	3
N26	#NULL!	#NULL!	#NULL!	#NULL!	#NULL!	#NULL!	#NULL!	#NULL!	#NULL!	#NULL!	#NULL!	#NULL!	#NULL!	#NULL!	#NULL!	#NULL!	#NULL!	#NULL!	#NULL!	#NULL!	#NULL!	#NULL!	4	2	1	1	3	2	2	1	2	2	2	3	1	1	2	2	2	3	1	2	2	2	1	2	2	2	3
N27	#NULL!	#NULL!	#NULL!	#NULL!	#NULL!	#NULL!	#NULL!	#NULL!	#NULL!	#NULL!	#NULL!	#NULL!	#NULL!	#NULL!	#NULL!	#NULL!	#NULL!	#NULL!	#NULL!	#NULL!	#NULL!	#NULL!	4	2	1	1	2	1	1	2	1	2	1	3	1	1	2	1	1	2	1	1	2	2	1	1	1	2	2
N28	#NULL!	#NULL!	#NULL!	#NULL!	#NULL!	#NULL!	#NULL!	#NULL!	#NULL!	#NULL!	#NULL!	#NULL!	#NULL!	#NULL!	#NULL!	#NULL!	#NULL!	#NULL!	#NULL!	#NULL!	#NULL!	#NULL!	4	2	1	1	2	1	3	3	2	2	1	3	1	1	2	1	1	2	1	2	2	2	1	2	1	3	4
N29	#NULL!	#NULL!	#NULL!	#NULL!	#NULL!	#NULL!	#NULL!	#NULL!	#NULL!	#NULL!	#NULL!	#NULL!	#NULL!	#NULL!	#NULL!	#NULL!	#NULL!	#NULL!	#NULL!	#NULL!	#NULL!	#NULL!	4	2	1	1	2	2	2	3	1	2	1	3	1	1	2	1	1	2	1	1	2	3	1	1	1	3	3
N30	#NULL!	#NULL!	#NULL!	#NULL!	#NULL!	#NULL!	#NULL!	#NULL!	#NULL!	#NULL!	#NULL!	#NULL!	#NULL!	#NULL!	#NULL!	#NULL!	#NULL!	#NULL!	#NULL!	#NULL!	#NULL!	#NULL!	4	2	1	1	3	1	1	3	1	1	1	3	1	1	3	1	1	2	1	1	3	3	1	1	1	3	4
N31	#NULL!	#NULL!	#NULL!	#NULL!	#NULL!	#NULL!	#NULL!	#NULL!	#NULL!	#NULL!	#NULL!	#NULL!	#NULL!	#NULL!	#NULL!	#NULL!	#NULL!	#NULL!	#NULL!	#NULL!	#NULL!	#NULL!	4	3	1	1	2	2	1	3	1	3	1	3	2	1	2	2	1	3	2	1	2	2	1	3	1	2	9
N32	#NULL!	#NULL!	#NULL!	#NULL!	#NULL!	#NULL!	#NULL!	#NULL!	#NULL!	#NULL!	#NULL!	#NULL!	#NULL!	#NULL!	#NULL!	#NULL!	#NULL!	#NULL!	#NULL!	#NULL!	#NULL!	#NULL!	4	3	1	1	3	1	1	3	1	3	1	3	1	1	3	1	1	3	1	1	2	2	1	1	1	2	4
N33	#NULL!	#NULL!	#NULL!	#NULL!	#NULL!	#NULL!	#NULL!	#NULL!	#NULL!	#NULL!	#NULL!	#NULL!	#NULL!	#NULL!	#NULL!	#NULL!	#NULL!	#NULL!	#NULL!	#NULL!	#NULL!	#NULL!	4	3	1	2	1	1	3	2	1	1	1	3	1	2	2	1	2	1	1	2	2	2	1	1	1	2	3
N34	#NULL!	#NULL!	#NULL!	#NULL!	#NULL!	#NULL!	#NULL!	#NULL!	#NULL!	#NULL!	#NULL!	#NULL!	#NULL!	#NULL!	#NULL!	#NULL!	#NULL!	#NULL!	#NULL!	#NULL!	#NULL!	#NULL!	4	2	1	1	2	1	1	2	1	1	1	3	1	1	3	1	1	3	1	1	1	2	1	1	1	2	4
N35	#NULL!	#NULL!	#NULL!	#NULL!	#NULL!	#NULL!	#NULL!	#NULL!	#NULL!	#NULL!	#NULL!	#NULL!	#NULL!	#NULL!	#NULL!	#NULL!	#NULL!	#NULL!	#NULL!	#NULL!	#NULL!	#NULL!	4	3	1	1	1	1	1	3	1	3	2	3	1	1	3	1	1	3	1	1	3	2	1	1	1	3	2
N36	#NULL!	#NULL!	#NULL!	#NULL!	#NULL!	#NULL!	#NULL!	#NULL!	#NULL!	#NULL!	#NULL!	#NULL!	#NULL!	#NULL!	#NULL!	#NULL!	#NULL!	#NULL!	#NULL!	#NULL!	#NULL!	#NULL!	4	2	1	3	2	2	2	2	2	2	1	3	1	1	2	2	1	2	2	1	3	2	1	1	1	2	4
N37	#NULL!	#NULL!	#NULL!	#NULL!	#NULL!	#NULL!	#NULL!	#NULL!	#NULL!	#NULL!	#NULL!	#NULL!	#NULL!	#NULL!	#NULL!	#NULL!	#NULL!	#NULL!	#NULL!	#NULL!	#NULL!	#NULL!	4	2	1	1	2	2	2	2	1	2	1	3	1	1	2	2	2	2	1	1	1	2	1	1	1	2	4
N38	#NULL!	#NULL!	#NULL!	#NULL!	#NULL!	#NULL!	#NULL!	#NULL!	#NULL!	#NULL!	#NULL!	#NULL!	#NULL!	#NULL!	#NULL!	#NULL!	#NULL!	#NULL!	#NULL!	#NULL!	#NULL!	#NULL!	4	3	1	1	1	2	3	3	1	3	1	3	1	1	3	1	1	3	2	1	2	3	1	3	1	3	3
N39	#NULL!	#NULL!	#NULL!	#NULL!	#NULL!	#NULL!	#NULL!	#NULL!	#NULL!	#NULL!	#NULL!	#NULL!	#NULL!	#NULL!	#NULL!	#NULL!	#NULL!	#NULL!	#NULL!	#NULL!	#NULL!	#NULL!	4	2	3	2	2	2	3	1	2	2	3	2	1	1	2	3	2	1	2	2	1	1	1	2	1	1	3
N40	#NULL!	#NULL!	#NULL!	#NULL!	#NULL!	#NULL!	#NULL!	#NULL!	#NULL!	#NULL!	#NULL!	#NULL!	#NULL!	#NULL!	#NULL!	#NULL!	#NULL!	#NULL!	#NULL!	#NULL!	#NULL!	#NULL!	4	2	1	1	2	1	1	3	1	2	1	3	1	1	3	1	1	3	1	1	2	2	1	1	1	2	3
N41	#NULL!	#NULL!	#NULL!	#NULL!	#NULL!	#NULL!	#NULL!	#NULL!	#NULL!	#NULL!	#NULL!	#NULL!	#NULL!	#NULL!	#NULL!	#NULL!	#NULL!	#NULL!	#NULL!	#NULL!	#NULL!	#NULL!	4	2	1	3	1	1	2	2	1	1	1	2	1	1	2	1	2	3	2	1	2	2	1	1	1	1	3
N42	#NULL!	#NULL!	#NULL!	#NULL!	#NULL!	#NULL!	#NULL!	#NULL!	#NULL!	#NULL!	#NULL!	#NULL!	#NULL!	#NULL!	#NULL!	#NULL!	#NULL!	#NULL!	#NULL!	#NULL!	#NULL!	#NULL!	4	2	3	1	2	1	1	1	2	2	1	3	1	1	3	3	2	3	1	1	2	2	1	1	3	2	4
N43	#NULL!	#NULL!	#NULL!	#NULL!	#NULL!	#NULL!	#NULL!	#NULL!	#NULL!	#NULL!	#NULL!	#NULL!	#NULL!	#NULL!	#NULL!	#NULL!	#NULL!	#NULL!	#NULL!	#NULL!	#NULL!	#NULL!	4	2	1	1	2	1	1	2	1	2	1	2	1	1	2	1	2	2	1	1	2	2	1	1	2	2	4
N44	#NULL!	#NULL!	#NULL!	#NULL!	#NULL!	#NULL!	#NULL!	#NULL!	#NULL!	#NULL!	#NULL!	#NULL!	#NULL!	#NULL!	#NULL!	#NULL!	#NULL!	#NULL!	#NULL!	#NULL!	#NULL!	#NULL!	4	2	1	1	2	2	1	3	1	2	1	3	1	1	3	1	1	2	1	1	1	2	1	1	1	3	3
N45	#NULL!	#NULL!	#NULL!	#NULL!	#NULL!	#NULL!	#NULL!	#NULL!	#NULL!	#NULL!	#NULL!	#NULL!	#NULL!	#NULL!	#NULL!	#NULL!	#NULL!	#NULL!	#NULL!	#NULL!	#NULL!	#NULL!	4	2	1	1	1	2	1	2	1	2	1	2	1	1	1	1	1	2	1	1	2	2	1	2	2	3	3
N46	#NULL!	#NULL!	#NULL!	#NULL!	#NULL!	#NULL!	#NULL!	#NULL!	#NULL!	#NULL!	#NULL!	#NULL!	#NULL!	#NULL!	#NULL!	#NULL!	#NULL!	#NULL!	#NULL!	#NULL!	#NULL!	#NULL!	4	2	1	3	2	1	1	2	1	9	1	3	1	1	3	1	1	3	1	1	1	2	1	1	3	2	5
N47	#NULL!	#NULL!	#NULL!	#NULL!	#NULL!	#NULL!	#NULL!	#NULL!	#NULL!	#NULL!	#NULL!	#NULL!	#NULL!	#NULL!	#NULL!	#NULL!	#NULL!	#NULL!	#NULL!	#NULL!	#NULL!	#NULL!	4	3	1	1	3	1	1	2	1	3	1	3	1	1	3	1	1	3	1	1	3	2	1	1	1	2	3
N48	#NULL!	#NULL!	#NULL!	#NULL!	#NULL!	#NULL!	#NULL!	#NULL!	#NULL!	#NULL!	#NULL!	#NULL!	#NULL!	#NULL!	#NULL!	#NULL!	#NULL!	#NULL!	#NULL!	#NULL!	#NULL!	#NULL!	4	2	1	2	2	2	1	1	1	2	2	3	1	1	3	1	1	2	1	1	1	2	1	1	2	1	3
N49	#NULL!	#NULL!	#NULL!	#NULL!	#NULL!	#NULL!	#NULL!	#NULL!	#NULL!	#NULL!	#NULL!	#NULL!	#NULL!	#NULL!	#NULL!	#NULL!	#NULL!	#NULL!	#NULL!	#NULL!	#NULL!	#NULL!	4	9	9	9	9	9	9	9	9	9	9	9	9	9	9	9	9	9	9	9	9	9	9	9	9	9	3
N50	#NULL!	#NULL!	#NULL!	#NULL!	#NULL!	#NULL!	#NULL!	#NULL!	#NULL!	#NULL!	#NULL!	#NULL!	#NULL!	#NULL!	#NULL!	#NULL!	#NULL!	#NULL!	#NULL!	#NULL!	#NULL!	#NULL!	4	2	2	1	2	3	1	2	1	2	1	3	1	1	3	2	1	3	2	1	3	1	1	2	1	1	3
N51	#NULL!	#NULL!	#NULL!	#NULL!	#NULL!	#NULL!	#NULL!	#NULL!	#NULL!	#NULL!	#NULL!	#NULL!	#NULL!	#NULL!	#NULL!	#NULL!	#NULL!	#NULL!	#NULL!	#NULL!	#NULL!	#NULL!	4	2	1	2	1	1	1	2	1	2	1	3	1	1	3	1	1	2	1	1	2	2	1	1	1	2	2
N52	#NULL!	#NULL!	#NULL!	#NULL!	#NULL!	#NULL!	#NULL!	#NULL!	#NULL!	#NULL!	#NULL!	#NULL!	#NULL!	#NULL!	#NULL!	#NULL!	#NULL!	#NULL!	#NULL!	#NULL!	#NULL!	#NULL!	4	2	1	1	1	2	3	1	1	1	1	2	1	1	2	1	1	2	2	1	1	2	1	1	1	2	3
N53	#NULL!	#NULL!	#NULL!	#NULL!	#NULL!	#NULL!	#NULL!	#NULL!	#NULL!	#NULL!	#NULL!	#NULL!	#NULL!	#NULL!	#NULL!	#NULL!	#NULL!	#NULL!	#NULL!	#NULL!	#NULL!	#NULL!	4	3	1	1	3	2	1	2	1	3	1	3	1	1	3	2	1	3	1	1	2	2	1	1	1	2	2
N54	#NULL!	#NULL!	#NULL!	#NULL!	#NULL!	#NULL!	#NULL!	#NULL!	#NULL!	#NULL!	#NULL!	#NULL!	#NULL!	#NULL!	#NULL!	#NULL!	#NULL!	#NULL!	#NULL!	#NULL!	#NULL!	#NULL!	4	2	1	1	2	1	1	2	1	2	1	3	1	1	1	3	1	2	1	1	2	2	1	1	1	2	4
N55	#NULL!	#NULL!	#NULL!	#NULL!	#NULL!	#NULL!	#NULL!	#NULL!	#NULL!	#NULL!	#NULL!	#NULL!	#NULL!	#NULL!	#NULL!	#NULL!	#NULL!	#NULL!	#NULL!	#NULL!	#NULL!	#NULL!	4	3	2	2	2	2	2	3	2	2	2	3	1	2	3	3	1	3	2	2	2	2	1	2	1	1	1
N56	#NULL!	#NULL!	#NULL!	#NULL!	#NULL!	#NULL!	#NULL!	#NULL!	#NULL!	#NULL!	#NULL!	#NULL!	#NULL!	#NULL!	#NULL!	#NULL!	#NULL!	#NULL!	#NULL!	#NULL!	#NULL!	#NULL!	4	3	1	2	3	1	9	2	1	3	1	3	1	2	3	2	1	3	1	2	3	2	1	1	1	2	3
N57	#NULL!	#NULL!	#NULL!	#NULL!	#NULL!	#NULL!	#NULL!	#NULL!	#NULL!	#NULL!	#NULL!	#NULL!	#NULL!	#NULL!	#NULL!	#NULL!	#NULL!	#NULL!	#NULL!	#NULL!	#NULL!	#NULL!	4	3	1	3	3	3	2	2	1	2	1	3	1	1	2	1	1	2	1	1	1	2	1	1	1	2	3
N58	#NULL!	#NULL!	#NULL!	#NULL!	#NULL!	#NULL!	#NULL!	#NULL!	#NULL!	#NULL!	#NULL!	#NULL!	#NULL!	#NULL!	#NULL!	#NULL!	#NULL!	#NULL!	#NULL!	#NULL!	#NULL!	#NULL!	4	2	1	1	2	3	3	1	1	2	1	3	1	3	2	1	3	2	1	1	3	1	1	1	3	1	1
N59	#NULL!	#NULL!	#NULL!	#NULL!	#NULL!	#NULL!	#NULL!	#NULL!	#NULL!	#NULL!	#NULL!	#NULL!	#NULL!	#NULL!	#NULL!	#NULL!	#NULL!	#NULL!	#NULL!	#NULL!	#NULL!	#NULL!	4	2	3	1	2	2	1	2	2	3	1	3	1	2	2	2	1	3	1	1	2	2	1	1	1	2	4
N60	#NULL!	#NULL!	#NULL!	#NULL!	#NULL!	#NULL!	#NULL!	#NULL!	#NULL!	#NULL!	#NULL!	#NULL!	#NULL!	#NULL!	#NULL!	#NULL!	#NULL!	#NULL!	#NULL!	#NULL!	#NULL!	#NULL!	4	2	1	1	3	1	1	2	1	2	1	3	1	1	3	1	1	3	1	1	1	2	1	1	1	2	2
N61	#NULL!	#NULL!	#NULL!	#NULL!	#NULL!	#NULL!	#NULL!	#NULL!	#NULL!	#NULL!	#NULL!	#NULL!	#NULL!	#NULL!	#NULL!	#NULL!	#NULL!	#NULL!	#NULL!	#NULL!	#NULL!	#NULL!	4	2	1	2	3	1	1	2	1	2	1	3	1	1	2	2	2	3	1	1	3	2	1	1	1	1	3
N62	#NULL!	#NULL!	#NULL!	#NULL!	#NULL!	#NULL!	#NULL!	#NULL!	#NULL!	#NULL!	#NULL!	#NULL!	#NULL!	#NULL!	#NULL!	#NULL!	#NULL!	#NULL!	#NULL!	#NULL!	#NULL!	#NULL!	4	2	1	1	3	1	2	3	1	2	1	2	1	1	2	1	1	3	1	1	3	3	1	3	1	2	3
N63	#NULL!	#NULL!	#NULL!	#NULL!	#NULL!	#NULL!	#NULL!	#NULL!	#NULL!	#NULL!	#NULL!	#NULL!	#NULL!	#NULL!	#NULL!	#NULL!	#NULL!	#NULL!	#NULL!	#NULL!	#NULL!	#NULL!	4	3	1	1	2	2	1	2	2	2	1	2	1	1	3	2	2	3	1	1	2	3	1	1	2	3	3
N64	#NULL!	#NULL!	#NULL!	#NULL!	#NULL!	#NULL!	#NULL!	#NULL!	#NULL!	#NULL!	#NULL!	#NULL!	#NULL!	#NULL!	#NULL!	#NULL!	#NULL!	#NULL!	#NULL!	#NULL!	#NULL!	#NULL!	4	3	2	1	3	1	1	3	1	3	1	3	1	1	3	2	1	3	1	1	3	2	1	1	2	2	4
N65	#NULL!	#NULL!	#NULL!	#NULL!	#NULL!	#NULL!	#NULL!	#NULL!	#NULL!	#NULL!	#NULL!	#NULL!	#NULL!	#NULL!	#NULL!	#NULL!	#NULL!	#NULL!	#NULL!	#NULL!	#NULL!	#NULL!	4	2	1	3	2	1	3	2	1	1	1	2	1	2	3	3	3	1	3	2	2	1	2	3	3	1	3
N66	#NULL!	#NULL!	#NULL!	#NULL!	#NULL!	#NULL!	#NULL!	#NULL!	#NULL!	#NULL!	#NULL!	#NULL!	#NULL!	#NULL!	#NULL!	#NULL!	#NULL!	#NULL!	#NULL!	#NULL!	#NULL!	#NULL!	4	2	1	1	2	1	1	2	1	1	1	2	1	1	1	1	1	1	1	1	3	3	1	1	1	3	4
N67	#NULL!	#NULL!	#NULL!	#NULL!	#NULL!	#NULL!	#NULL!	#NULL!	#NULL!	#NULL!	#NULL!	#NULL!	#NULL!	#NULL!	#NULL!	#NULL!	#NULL!	#NULL!	#NULL!	#NULL!	#NULL!	#NULL!	4	2	1	1	2	3	1	2	2	3	1	3	1	1	3	3	1	2	1	1	3	3	1	1	1	3	3
N68	#NULL!	#NULL!	#NULL!	#NULL!	#NULL!	#NULL!	#NULL!	#NULL!	#NULL!	#NULL!	#NULL!	#NULL!	#NULL!	#NULL!	#NULL!	#NULL!	#NULL!	#NULL!	#NULL!	#NULL!	#NULL!	#NULL!	4	3	1	1	3	1	3	2	1	2	1	3	1	1	3	1	1	3	1	1	2	3	1	1	1	3	5
N69	#NULL!	#NULL!	#NULL!	#NULL!	#NULL!	#NULL!	#NULL!	#NULL!	#NULL!	#NULL!	#NULL!	#NULL!	#NULL!	#NULL!	#NULL!	#NULL!	#NULL!	#NULL!	#NULL!	#NULL!	#NULL!	#NULL!	4	2	1	1	2	1	1	2	1	2	1	3	2	1	3	1	1	2	1	1	2	2	1	1	1	2	1
N70	#NULL!	#NULL!	#NULL!	#NULL!	#NULL!	#NULL!	#NULL!	#NULL!	#NULL!	#NULL!	#NULL!	#NULL!	#NULL!	#NULL!	#NULL!	#NULL!	#NULL!	#NULL!	#NULL!	#NULL!	#NULL!	#NULL!	4	2	1	1	2	2	1	1	1	2	1	3	1	1	3	1	1	3	2	1	1	1	1	1	1	2	2
N71	#NULL!	#NULL!	#NULL!	#NULL!	#NULL!	#NULL!	#NULL!	#NULL!	#NULL!	#NULL!	#NULL!	#NULL!	#NULL!	#NULL!	#NULL!	#NULL!	#NULL!	#NULL!	#NULL!	#NULL!	#NULL!	#NULL!	4	1	2	1	3	2	1	2	1	2	1	3	1	1	2	3	1	3	1	2	2	1	1	1	1	2	3
N72	#NULL!	#NULL!	#NULL!	#NULL!	#NULL!	#NULL!	#NULL!	#NULL!	#NULL!	#NULL!	#NULL!	#NULL!	#NULL!	#NULL!	#NULL!	#NULL!	#NULL!	#NULL!	#NULL!	#NULL!	#NULL!	#NULL!	4	2	1	1	2	1	2	2	1	3	1	3	1	1	3	1	1	3	1	1	3	2	1	2	1	3	2
N73	#NULL!	#NULL!	#NULL!	#NULL!	#NULL!	#NULL!	#NULL!	#NULL!	#NULL!	#NULL!	#NULL!	#NULL!	#NULL!	#NULL!	#NULL!	#NULL!	#NULL!	#NULL!	#NULL!	#NULL!	#NULL!	#NULL!	4	2	1	1	2	3	1	1	1	3	1	3	2	1	3	2	1	3	3	1	2	2	3	1	1	3	3
N74	#NULL!	#NULL!	#NULL!	#NULL!	#NULL!	#NULL!	#NULL!	#NULL!	#NULL!	#NULL!	#NULL!	#NULL!	#NULL!	#NULL!	#NULL!	#NULL!	#NULL!	#NULL!	#NULL!	#NULL!	#NULL!	#NULL!	4	3	1	1	2	1	1	2	1	2	1	3	1	1	2	1	1	3	1	1	3	2	1	1	1	2	3
N75	#NULL!	#NULL!	#NULL!	#NULL!	#NULL!	#NULL!	#NULL!	#NULL!	#NULL!	#NULL!	#NULL!	#NULL!	#NULL!	#NULL!	#NULL!	#NULL!	#NULL!	#NULL!	#NULL!	#NULL!	#NULL!	#NULL!	4	2	1	1	3	1	1	2	1	3	1	3	1	1	3	1	1	2	1	1	2	3	1	1	1	2	4
N76	#NULL!	#NULL!	#NULL!	#NULL!	#NULL!	#NULL!	#NULL!	#NULL!	#NULL!	#NULL!	#NULL!	#NULL!	#NULL!	#NULL!	#NULL!	#NULL!	#NULL!	#NULL!	#NULL!	#NULL!	#NULL!	#NULL!	4	2	2	1	3	1	2	3	2	2	2	2	1	1	2	2	2	3	2	1	2	1	1	1	1	1	5
N77	#NULL!	#NULL!	#NULL!	#NULL!	#NULL!	#NULL!	#NULL!	#NULL!	#NULL!	#NULL!	#NULL!	#NULL!	#NULL!	#NULL!	#NULL!	#NULL!	#NULL!	#NULL!	#NULL!	#NULL!	#NULL!	#NULL!	4	1	1	1	1	1	1	2	1	2	1	1	1	1	2	1	1	2	2	1	2	2	1	1	1	2	4
N78	#NULL!	#NULL!	#NULL!	#NULL!	#NULL!	#NULL!	#NULL!	#NULL!	#NULL!	#NULL!	#NULL!	#NULL!	#NULL!	#NULL!	#NULL!	#NULL!	#NULL!	#NULL!	#NULL!	#NULL!	#NULL!	#NULL!	4	9	2	3	1	3	1	1	1	3	1	1	1	1	2	1	1	1	3	1	2	1	1	1	1	2	3
N79	#NULL!	#NULL!	#NULL!	#NULL!	#NULL!	#NULL!	#NULL!	#NULL!	#NULL!	#NULL!	#NULL!	#NULL!	#NULL!	#NULL!	#NULL!	#NULL!	#NULL!	#NULL!	#NULL!	#NULL!	#NULL!	#NULL!	4	3	2	1	2	2	2	2	2	2	2	3	1	1	2	2	1	3	2	1	2	2	1	1	1	2	3
N80	#NULL!	#NULL!	#NULL!	#NULL!	#NULL!	#NULL!	#NULL!	#NULL!	#NULL!	#NULL!	#NULL!	#NULL!	#NULL!	#NULL!	#NULL!	#NULL!	#NULL!	#NULL!	#NULL!	#NULL!	#NULL!	#NULL!	4	2	1	1	3	2	1	3	1	2	1	3	1	1	3	1	1	3	1	1	2	2	1	1	2	2	3
N81	#NULL!	#NULL!	#NULL!	#NULL!	#NULL!	#NULL!	#NULL!	#NULL!	#NULL!	#NULL!	#NULL!	#NULL!	#NULL!	#NULL!	#NULL!	#NULL!	#NULL!	#NULL!	#NULL!	#NULL!	#NULL!	#NULL!	4	3	1	1	2	1	1	2	1	2	1	3	1	1	3	1	1	3	1	1	1	3	1	1	1	3	1
N82	#NULL!	#NULL!	#NULL!	#NULL!	#NULL!	#NULL!	#NULL!	#NULL!	#NULL!	#NULL!	#NULL!	#NULL!	#NULL!	#NULL!	#NULL!	#NULL!	#NULL!	#NULL!	#NULL!	#NULL!	#NULL!	#NULL!	4	2	1	1	3	3	2	1	1	2	1	3	1	1	2	1	1	3	1	1	2	3	1	1	1	3	5
N83	#NULL!	#NULL!	#NULL!	#NULL!	#NULL!	#NULL!	#NULL!	#NULL!	#NULL!	#NULL!	#NULL!	#NULL!	#NULL!	#NULL!	#NULL!	#NULL!	#NULL!	#NULL!	#NULL!	#NULL!	#NULL!	#NULL!	4	1	1	1	1	1	1	1	1	1	1	1	1	1	1	1	1	2	2	1	2	1	1	1	1	1	3
N84	#NULL!	#NULL!	#NULL!	#NULL!	#NULL!	#NULL!	#NULL!	#NULL!	#NULL!	#NULL!	#NULL!	#NULL!	#NULL!	#NULL!	#NULL!	#NULL!	#NULL!	#NULL!	#NULL!	#NULL!	#NULL!	#NULL!	4	2	1	1	3	1	1	3	1	2	1	3	1	1	3	1	1	3	1	1	3	3	1	1	1	2	3
N85	#NULL!	#NULL!	#NULL!	#NULL!	#NULL!	#NULL!	#NULL!	#NULL!	#NULL!	#NULL!	#NULL!	#NULL!	#NULL!	#NULL!	#NULL!	#NULL!	#NULL!	#NULL!	#NULL!	#NULL!	#NULL!	#NULL!	4	2	3	1	2	2	2	1	2	2	2	3	1	2	2	3	2	2	3	1	2	2	1	2	2	1	5
N86	#NULL!	#NULL!	#NULL!	#NULL!	#NULL!	#NULL!	#NULL!	#NULL!	#NULL!	#NULL!	#NULL!	#NULL!	#NULL!	#NULL!	#NULL!	#NULL!	#NULL!	#NULL!	#NULL!	#NULL!	#NULL!	#NULL!	4	2	1	1	1	1	1	2	1	2	1	2	1	1	2	1	2	3	1	3	2	2	1	1	1	2	2
N87	#NULL!	#NULL!	#NULL!	#NULL!	#NULL!	#NULL!	#NULL!	#NULL!	#NULL!	#NULL!	#NULL!	#NULL!	#NULL!	#NULL!	#NULL!	#NULL!	#NULL!	#NULL!	#NULL!	#NULL!	#NULL!	#NULL!	4	1	2	1	1	2	3	1	2	1	2	3	2	2	2	2	1	1	3	2	1	2	1	2	2	2	1
N88	#NULL!	#NULL!	#NULL!	#NULL!	#NULL!	#NULL!	#NULL!	#NULL!	#NULL!	#NULL!	#NULL!	#NULL!	#NULL!	#NULL!	#NULL!	#NULL!	#NULL!	#NULL!	#NULL!	#NULL!	#NULL!	#NULL!	4	2	1	2	2	1	2	2	1	2	1	3	1	2	3	2	1	2	2	1	2	2	1	1	1	2	3
N89	#NULL!	#NULL!	#NULL!	#NULL!	#NULL!	#NULL!	#NULL!	#NULL!	#NULL!	#NULL!	#NULL!	#NULL!	#NULL!	#NULL!	#NULL!	#NULL!	#NULL!	#NULL!	#NULL!	#NULL!	#NULL!	#NULL!	4	2	1	1	3	1	3	2	1	2	1	3	1	1	3	1	1	2	1	1	3	2	1	1	1	2	3
N90	#NULL!	#NULL!	#NULL!	#NULL!	#NULL!	#NULL!	#NULL!	#NULL!	#NULL!	#NULL!	#NULL!	#NULL!	#NULL!	#NULL!	#NULL!	#NULL!	#NULL!	#NULL!	#NULL!	#NULL!	#NULL!	#NULL!	4	2	1	1	3	2	1	2	1	2	1	3	1	1	2	1	1	2	2	1	2	2	1	1	1	2	3
N91	#NULL!	#NULL!	#NULL!	#NULL!	#NULL!	#NULL!	#NULL!	#NULL!	#NULL!	#NULL!	#NULL!	#NULL!	#NULL!	#NULL!	#NULL!	#NULL!	#NULL!	#NULL!	#NULL!	#NULL!	#NULL!	#NULL!	4	3	1	3	2	2	2	2	2	3	1	2	1	2	2	1	1	3	1	1	3	2	1	1	1	3	5
N92	#NULL!	#NULL!	#NULL!	#NULL!	#NULL!	#NULL!	#NULL!	#NULL!	#NULL!	#NULL!	#NULL!	#NULL!	#NULL!	#NULL!	#NULL!	#NULL!	#NULL!	#NULL!	#NULL!	#NULL!	#NULL!	#NULL!	4	3	1	1	3	1	1	3	1	3	1	3	1	1	3	1	1	3	3	1	3	2	1	2	1	2	2
N93	#NULL!	#NULL!	#NULL!	#NULL!	#NULL!	#NULL!	#NULL!	#NULL!	#NULL!	#NULL!	#NULL!	#NULL!	#NULL!	#NULL!	#NULL!	#NULL!	#NULL!	#NULL!	#NULL!	#NULL!	#NULL!	#NULL!	4	2	1	1	2	1	1	3	1	2	1	3	1	1	2	1	1	2	1	1	2	2	1	1	1	2	3
N94	#NULL!	#NULL!	#NULL!	#NULL!	#NULL!	#NULL!	#NULL!	#NULL!	#NULL!	#NULL!	#NULL!	#NULL!	#NULL!	#NULL!	#NULL!	#NULL!	#NULL!	#NULL!	#NULL!	#NULL!	#NULL!	#NULL!	4	3	2	1	2	3	1	2	1	3	1	3	2	1	2	1	1	3	2	2	3	2	1	1	1	1	3
N95	#NULL!	#NULL!	#NULL!	#NULL!	#NULL!	#NULL!	#NULL!	#NULL!	#NULL!	#NULL!	#NULL!	#NULL!	#NULL!	#NULL!	#NULL!	#NULL!	#NULL!	#NULL!	#NULL!	#NULL!	#NULL!	#NULL!	4	2	3	1	2	3	3	2	3	2	3	1	1	2	1	3	3	3	3	3	1	1	1	2	2	1	4
N96	#NULL!	#NULL!	#NULL!	#NULL!	#NULL!	#NULL!	#NULL!	#NULL!	#NULL!	#NULL!	#NULL!	#NULL!	#NULL!	#NULL!	#NULL!	#NULL!	#NULL!	#NULL!	#NULL!	#NULL!	#NULL!	#NULL!	4	2	1	3	3	2	3	1	2	3	2	3	1	2	3	1	2	2	2	2	2	2	2	2	1	2	1
N97	#NULL!	#NULL!	#NULL!	#NULL!	#NULL!	#NULL!	#NULL!	#NULL!	#NULL!	#NULL!	#NULL!	#NULL!	#NULL!	#NULL!	#NULL!	#NULL!	#NULL!	#NULL!	#NULL!	#NULL!	#NULL!	#NULL!	4	2	1	1	1	2	3	1	1	2	1	3	1	1	2	1	1	2	1	1	2	2	1	1	1	2	2
N98	#NULL!	#NULL!	#NULL!	#NULL!	#NULL!	#NULL!	#NULL!	#NULL!	#NULL!	#NULL!	#NULL!	#NULL!	#NULL!	#NULL!	#NULL!	#NULL!	#NULL!	#NULL!	#NULL!	#NULL!	#NULL!	#NULL!	4	3	2	1	1	2	3	2	1	3	1	3	3	1	3	1	1	3	1	1	1	2	1	1	1	3	3
N99	#NULL!	#NULL!	#NULL!	#NULL!	#NULL!	#NULL!	#NULL!	#NULL!	#NULL!	#NULL!	#NULL!	#NULL!	#NULL!	#NULL!	#NULL!	#NULL!	#NULL!	#NULL!	#NULL!	#NULL!	#NULL!	#NULL!	4	2	1	1	3	1	2	2	1	2	1	2	1	1	2	1	1	3	1	1	2	2	1	1	1	3	3
N100	#NULL!	#NULL!	#NULL!	#NULL!	#NULL!	#NULL!	#NULL!	#NULL!	#NULL!	#NULL!	#NULL!	#NULL!	#NULL!	#NULL!	#NULL!	#NULL!	#NULL!	#NULL!	#NULL!	#NULL!	#NULL!	#NULL!	4	2	1	1	2	1	2	2	1	2	1	3	1	1	2	2	2	2	2	1	2	2	1	1	2	1	3
N101	#NULL!	#NULL!	#NULL!	#NULL!	#NULL!	#NULL!	#NULL!	#NULL!	#NULL!	#NULL!	#NULL!	#NULL!	#NULL!	#NULL!	#NULL!	#NULL!	#NULL!	#NULL!	#NULL!	#NULL!	#NULL!	#NULL!	4	2	1	1	2	1	3	3	2	2	1	3	1	2	2	2	2	3	1	1	3	2	1	2	2	2	3
N102	#NULL!	#NULL!	#NULL!	#NULL!	#NULL!	#NULL!	#NULL!	#NULL!	#NULL!	#NULL!	#NULL!	#NULL!	#NULL!	#NULL!	#NULL!	#NULL!	#NULL!	#NULL!	#NULL!	#NULL!	#NULL!	#NULL!	4	1	1	1	2	1	1	1	1	2	1	3	1	1	3	1	1	3	1	1	1	2	1	1	1	2	4
N103	#NULL!	#NULL!	#NULL!	#NULL!	#NULL!	#NULL!	#NULL!	#NULL!	#NULL!	#NULL!	#NULL!	#NULL!	#NULL!	#NULL!	#NULL!	#NULL!	#NULL!	#NULL!	#NULL!	#NULL!	#NULL!	#NULL!	4	2	1	1	2	1	2	2	1	2	1	3	1	1	2	1	1	3	1	2	2	2	1	2	1	3	3
N104	#NULL!	#NULL!	#NULL!	#NULL!	#NULL!	#NULL!	#NULL!	#NULL!	#NULL!	#NULL!	#NULL!	#NULL!	#NULL!	#NULL!	#NULL!	#NULL!	#NULL!	#NULL!	#NULL!	#NULL!	#NULL!	#NULL!	4	2	1	1	2	1	1	1	1	2	1	3	1	1	2	2	2	2	2	1	1	1	1	1	1	1	3
N105	#NULL!	#NULL!	#NULL!	#NULL!	#NULL!	#NULL!	#NULL!	#NULL!	#NULL!	#NULL!	#NULL!	#NULL!	#NULL!	#NULL!	#NULL!	#NULL!	#NULL!	#NULL!	#NULL!	#NULL!	#NULL!	#NULL!	4	2	1	1	2	1	2	2	1	2	1	2	1	2	2	1	1	2	1	1	2	2	1	2	1	3	4
N106	#NULL!	#NULL!	#NULL!	#NULL!	#NULL!	#NULL!	#NULL!	#NULL!	#NULL!	#NULL!	#NULL!	#NULL!	#NULL!	#NULL!	#NULL!	#NULL!	#NULL!	#NULL!	#NULL!	#NULL!	#NULL!	#NULL!	4	2	2	2	2	2	1	2	2	2	1	1	1	1	1	2	1	3	2	1	2	2	1	1	1	2	3
N107	#NULL!	#NULL!	#NULL!	#NULL!	#NULL!	#NULL!	#NULL!	#NULL!	#NULL!	#NULL!	#NULL!	#NULL!	#NULL!	#NULL!	#NULL!	#NULL!	#NULL!	#NULL!	#NULL!	#NULL!	#NULL!	#NULL!	4	2	1	1	2	2	2	3	1	2	1	3	1	1	3	2	1	2	1	1	3	1	1	1	1	2	3
N108	#NULL!	#NULL!	#NULL!	#NULL!	#NULL!	#NULL!	#NULL!	#NULL!	#NULL!	#NULL!	#NULL!	#NULL!	#NULL!	#NULL!	#NULL!	#NULL!	#NULL!	#NULL!	#NULL!	#NULL!	#NULL!	#NULL!	4	2	1	1	2	1	1	2	1	2	1	3	1	1	3	2	2	3	2	1	1	2	1	1	2	3	9
N109	#NULL!	#NULL!	#NULL!	#NULL!	#NULL!	#NULL!	#NULL!	#NULL!	#NULL!	#NULL!	#NULL!	#NULL!	#NULL!	#NULL!	#NULL!	#NULL!	#NULL!	#NULL!	#NULL!	#NULL!	#NULL!	#NULL!	4	9	9	9	9	9	9	9	9	9	9	9	9	9	9	9	9	9	9	9	9	9	9	9	9	9	2
N110	#NULL!	#NULL!	#NULL!	#NULL!	#NULL!	#NULL!	#NULL!	#NULL!	#NULL!	#NULL!	#NULL!	#NULL!	#NULL!	#NULL!	#NULL!	#NULL!	#NULL!	#NULL!	#NULL!	#NULL!	#NULL!	#NULL!	4	2	1	1	1	1	1	2	1	2	1	3	1	1	3	1	1	2	2	1	2	2	1	1	1	2	3
N111	#NULL!	#NULL!	#NULL!	#NULL!	#NULL!	#NULL!	#NULL!	#NULL!	#NULL!	#NULL!	#NULL!	#NULL!	#NULL!	#NULL!	#NULL!	#NULL!	#NULL!	#NULL!	#NULL!	#NULL!	#NULL!	#NULL!	4	1	1	2	2	3	1	1	3	2	1	3	1	1	3	2	3	3	1	1	1	2	1	1	3	2	3
N112	#NULL!	#NULL!	#NULL!	#NULL!	#NULL!	#NULL!	#NULL!	#NULL!	#NULL!	#NULL!	#NULL!	#NULL!	#NULL!	#NULL!	#NULL!	#NULL!	#NULL!	#NULL!	#NULL!	#NULL!	#NULL!	#NULL!	4	3	1	3	3	1	1	3	3	3	3	3	1	1	3	3	3	3	2	2	3	1	1	2	3	1	2
N113	#NULL!	#NULL!	#NULL!	#NULL!	#NULL!	#NULL!	#NULL!	#NULL!	#NULL!	#NULL!	#NULL!	#NULL!	#NULL!	#NULL!	#NULL!	#NULL!	#NULL!	#NULL!	#NULL!	#NULL!	#NULL!	#NULL!	4	3	1	1	2	2	2	2	1	2	1	3	1	1	3	1	1	2	1	1	1	3	1	1	1	3	2
N114	#NULL!	#NULL!	#NULL!	#NULL!	#NULL!	#NULL!	#NULL!	#NULL!	#NULL!	#NULL!	#NULL!	#NULL!	#NULL!	#NULL!	#NULL!	#NULL!	#NULL!	#NULL!	#NULL!	#NULL!	#NULL!	#NULL!	4	2	1	2	3	1	2	3	2	2	1	2	1	2	2	2	3	3	2	2	3	2	1	2	1	1	4
N115	#NULL!	#NULL!	#NULL!	#NULL!	#NULL!	#NULL!	#NULL!	#NULL!	#NULL!	#NULL!	#NULL!	#NULL!	#NULL!	#NULL!	#NULL!	#NULL!	#NULL!	#NULL!	#NULL!	#NULL!	#NULL!	#NULL!	4	2	1	1	1	2	1	2	2	2	1	3	1	1	3	1	1	2	1	1	2	2	1	1	1	2	3
N116	#NULL!	#NULL!	#NULL!	#NULL!	#NULL!	#NULL!	#NULL!	#NULL!	#NULL!	#NULL!	#NULL!	#NULL!	#NULL!	#NULL!	#NULL!	#NULL!	#NULL!	#NULL!	#NULL!	#NULL!	#NULL!	#NULL!	4	9	9	9	9	9	9	9	9	9	9	9	9	9	9	9	9	9	9	9	9	9	9	9	9	9	2
N117	#NULL!	#NULL!	#NULL!	#NULL!	#NULL!	#NULL!	#NULL!	#NULL!	#NULL!	#NULL!	#NULL!	#NULL!	#NULL!	#NULL!	#NULL!	#NULL!	#NULL!	#NULL!	#NULL!	#NULL!	#NULL!	#NULL!	4	3	1	1	2	2	1	1	1	3	1	3	1	1	2	1	1	2	1	1	2	1	1	1	1	1	4
N118	#NULL!	#NULL!	#NULL!	#NULL!	#NULL!	#NULL!	#NULL!	#NULL!	#NULL!	#NULL!	#NULL!	#NULL!	#NULL!	#NULL!	#NULL!	#NULL!	#NULL!	#NULL!	#NULL!	#NULL!	#NULL!	#NULL!	4	3	1	1	3	1	1	3	1	1	1	3	1	1	3	1	1	3	1	1	3	3	1	1	1	3	3
N119	#NULL!	#NULL!	#NULL!	#NULL!	#NULL!	#NULL!	#NULL!	#NULL!	#NULL!	#NULL!	#NULL!	#NULL!	#NULL!	#NULL!	#NULL!	#NULL!	#NULL!	#NULL!	#NULL!	#NULL!	#NULL!	#NULL!	4	2	1	2	1	1	1	3	2	2	1	3	1	2	2	1	2	3	1	1	2	2	1	3	1	2	2
N120	#NULL!	#NULL!	#NULL!	#NULL!	#NULL!	#NULL!	#NULL!	#NULL!	#NULL!	#NULL!	#NULL!	#NULL!	#NULL!	#NULL!	#NULL!	#NULL!	#NULL!	#NULL!	#NULL!	#NULL!	#NULL!	#NULL!	4	3	1	1	3	2	2	2	1	3	1	3	2	1	2	2	1	3	2	2	3	2	1	2	1	2	2
N121	#NULL!	#NULL!	#NULL!	#NULL!	#NULL!	#NULL!	#NULL!	#NULL!	#NULL!	#NULL!	#NULL!	#NULL!	#NULL!	#NULL!	#NULL!	#NULL!	#NULL!	#NULL!	#NULL!	#NULL!	#NULL!	#NULL!	4	3	1	1	3	1	1	2	1	2	1	3	1	1	3	1	1	3	1	1	2	3	1	1	1	3	4
N122	#NULL!	#NULL!	#NULL!	#NULL!	#NULL!	#NULL!	#NULL!	#NULL!	#NULL!	#NULL!	#NULL!	#NULL!	#NULL!	#NULL!	#NULL!	#NULL!	#NULL!	#NULL!	#NULL!	#NULL!	#NULL!	#NULL!	4	2	1	1	2	1	2	2	1	2	1	2	1	1	2	2	1	2	1	1	2	1	1	1	1	1	2
N123	#NULL!	#NULL!	#NULL!	#NULL!	#NULL!	#NULL!	#NULL!	#NULL!	#NULL!	#NULL!	#NULL!	#NULL!	#NULL!	#NULL!	#NULL!	#NULL!	#NULL!	#NULL!	#NULL!	#NULL!	#NULL!	#NULL!	4	2	1	2	1	2	1	3	1	2	1	3	1	1	2	2	2	3	1	3	2	1	1	1	1	3	2
N124	#NULL!	#NULL!	#NULL!	#NULL!	#NULL!	#NULL!	#NULL!	#NULL!	#NULL!	#NULL!	#NULL!	#NULL!	#NULL!	#NULL!	#NULL!	#NULL!	#NULL!	#NULL!	#NULL!	#NULL!	#NULL!	#NULL!	4	2	1	1	2	2	2	2	2	2	1	2	1	1	3	2	2	2	1	1	2	2	1	3	2	2	5
N125	#NULL!	#NULL!	#NULL!	#NULL!	#NULL!	#NULL!	#NULL!	#NULL!	#NULL!	#NULL!	#NULL!	#NULL!	#NULL!	#NULL!	#NULL!	#NULL!	#NULL!	#NULL!	#NULL!	#NULL!	#NULL!	#NULL!	4	2	1	3	2	1	2	2	2	2	1	3	1	2	2	1	1	2	1	1	2	3	1	9	1	3	2
N126	#NULL!	#NULL!	#NULL!	#NULL!	#NULL!	#NULL!	#NULL!	#NULL!	#NULL!	#NULL!	#NULL!	#NULL!	#NULL!	#NULL!	#NULL!	#NULL!	#NULL!	#NULL!	#NULL!	#NULL!	#NULL!	#NULL!	4	2	1	2	3	2	1	2	1	2	1	2	1	1	2	2	1	3	1	1	2	1	1	1	1	1	4
N127	#NULL!	#NULL!	#NULL!	#NULL!	#NULL!	#NULL!	#NULL!	#NULL!	#NULL!	#NULL!	#NULL!	#NULL!	#NULL!	#NULL!	#NULL!	#NULL!	#NULL!	#NULL!	#NULL!	#NULL!	#NULL!	#NULL!	4	3	1	1	1	3	3	2	2	3	1	3	2	2	3	1	1	1	1	1	2	3	1	2	1	3	4
N128	#NULL!	#NULL!	#NULL!	#NULL!	#NULL!	#NULL!	#NULL!	#NULL!	#NULL!	#NULL!	#NULL!	#NULL!	#NULL!	#NULL!	#NULL!	#NULL!	#NULL!	#NULL!	#NULL!	#NULL!	#NULL!	#NULL!	4	2	2	3	3	2	1	1	1	3	1	3	1	1	2	2	2	3	3	1	2	1	1	2	1	2	2
N129	#NULL!	#NULL!	#NULL!	#NULL!	#NULL!	#NULL!	#NULL!	#NULL!	#NULL!	#NULL!	#NULL!	#NULL!	#NULL!	#NULL!	#NULL!	#NULL!	#NULL!	#NULL!	#NULL!	#NULL!	#NULL!	#NULL!	4	2	1	1	2	1	2	2	1	2	1	2	1	1	2	1	1	2	1	2	2	2	1	2	1	2	3
N130	#NULL!	#NULL!	#NULL!	#NULL!	#NULL!	#NULL!	#NULL!	#NULL!	#NULL!	#NULL!	#NULL!	#NULL!	#NULL!	#NULL!	#NULL!	#NULL!	#NULL!	#NULL!	#NULL!	#NULL!	#NULL!	#NULL!	4	3	1	1	2	3	1	2	1	2	1	3	1	1	3	2	1	2	1	1	2	3	1	2	3	3	2
N131	#NULL!	#NULL!	#NULL!	#NULL!	#NULL!	#NULL!	#NULL!	#NULL!	#NULL!	#NULL!	#NULL!	#NULL!	#NULL!	#NULL!	#NULL!	#NULL!	#NULL!	#NULL!	#NULL!	#NULL!	#NULL!	#NULL!	4	2	1	1	1	2	1	1	1	1	1	3	1	1	3	2	1	2	1	1	1	1	1	1	1	2	3
N132	#NULL!	#NULL!	#NULL!	#NULL!	#NULL!	#NULL!	#NULL!	#NULL!	#NULL!	#NULL!	#NULL!	#NULL!	#NULL!	#NULL!	#NULL!	#NULL!	#NULL!	#NULL!	#NULL!	#NULL!	#NULL!	#NULL!	4	1	1	1	2	1	3	2	1	2	1	3	1	1	3	1	1	2	1	1	1	1	1	1	1	3	3
N133	#NULL!	#NULL!	#NULL!	#NULL!	#NULL!	#NULL!	#NULL!	#NULL!	#NULL!	#NULL!	#NULL!	#NULL!	#NULL!	#NULL!	#NULL!	#NULL!	#NULL!	#NULL!	#NULL!	#NULL!	#NULL!	#NULL!	4	2	1	1	1	2	2	1	1	2	1	3	1	1	3	1	1	2	3	1	1	2	3	1	1	2	1
N134	#NULL!	#NULL!	#NULL!	#NULL!	#NULL!	#NULL!	#NULL!	#NULL!	#NULL!	#NULL!	#NULL!	#NULL!	#NULL!	#NULL!	#NULL!	#NULL!	#NULL!	#NULL!	#NULL!	#NULL!	#NULL!	#NULL!	4	1	2	1	2	2	3	1	2	1	1	3	1	1	2	3	1	3	1	1	1	1	1	3	2	2	3
N135	#NULL!	#NULL!	#NULL!	#NULL!	#NULL!	#NULL!	#NULL!	#NULL!	#NULL!	#NULL!	#NULL!	#NULL!	#NULL!	#NULL!	#NULL!	#NULL!	#NULL!	#NULL!	#NULL!	#NULL!	#NULL!	#NULL!	4	2	1	2	2	3	2	2	1	2	1	3	2	3	2	2	1	3	2	1	2	2	1	1	2	2	4
N136	#NULL!	#NULL!	#NULL!	#NULL!	#NULL!	#NULL!	#NULL!	#NULL!	#NULL!	#NULL!	#NULL!	#NULL!	#NULL!	#NULL!	#NULL!	#NULL!	#NULL!	#NULL!	#NULL!	#NULL!	#NULL!	#NULL!	4	2	1	1	3	1	1	3	1	2	1	3	1	1	2	1	1	3	1	1	1	2	1	1	1	2	3
N137	#NULL!	#NULL!	#NULL!	#NULL!	#NULL!	#NULL!	#NULL!	#NULL!	#NULL!	#NULL!	#NULL!	#NULL!	#NULL!	#NULL!	#NULL!	#NULL!	#NULL!	#NULL!	#NULL!	#NULL!	#NULL!	#NULL!	4	2	1	1	3	2	1	3	1	2	1	3	1	2	3	1	1	3	1	1	2	2	1	1	1	3	3
N138	#NULL!	#NULL!	#NULL!	#NULL!	#NULL!	#NULL!	#NULL!	#NULL!	#NULL!	#NULL!	#NULL!	#NULL!	#NULL!	#NULL!	#NULL!	#NULL!	#NULL!	#NULL!	#NULL!	#NULL!	#NULL!	#NULL!	4	3	1	1	3	2	1	2	1	3	1	3	1	1	2	2	1	3	1	1	3	2	1	1	1	3	2
T1	#NULL!	#NULL!	#NULL!	#NULL!	#NULL!	#NULL!	#NULL!	#NULL!	#NULL!	#NULL!	#NULL!	#NULL!	#NULL!	#NULL!	#NULL!	#NULL!	#NULL!	#NULL!	#NULL!	#NULL!	#NULL!	#NULL!	5	1	1	1	1	2	2	1	2	2	1	3	2	2	3	3	2	2	3	1	2	2	1	1	2	2	3
T2	#NULL!	#NULL!	#NULL!	#NULL!	#NULL!	#NULL!	#NULL!	#NULL!	#NULL!	#NULL!	#NULL!	#NULL!	#NULL!	#NULL!	#NULL!	#NULL!	#NULL!	#NULL!	#NULL!	#NULL!	#NULL!	#NULL!	5	2	1	1	2	1	1	1	1	2	1	2	1	1	2	2	2	2	1	1	1	1	1	1	2	2	4
T3	#NULL!	#NULL!	#NULL!	#NULL!	#NULL!	#NULL!	#NULL!	#NULL!	#NULL!	#NULL!	#NULL!	#NULL!	#NULL!	#NULL!	#NULL!	#NULL!	#NULL!	#NULL!	#NULL!	#NULL!	#NULL!	#NULL!	5	3	1	1	2	1	1	2	1	2	1	3	1	1	3	1	1	2	1	1	3	2	1	1	1	3	5
T4	#NULL!	#NULL!	#NULL!	#NULL!	#NULL!	#NULL!	#NULL!	#NULL!	#NULL!	#NULL!	#NULL!	#NULL!	#NULL!	#NULL!	#NULL!	#NULL!	#NULL!	#NULL!	#NULL!	#NULL!	#NULL!	#NULL!	5	3	1	2	2	2	1	3	1	3	1	3	1	1	1	1	2	2	2	1	3	3	1	2	3	3	4
T5	#NULL!	#NULL!	#NULL!	#NULL!	#NULL!	#NULL!	#NULL!	#NULL!	#NULL!	#NULL!	#NULL!	#NULL!	#NULL!	#NULL!	#NULL!	#NULL!	#NULL!	#NULL!	#NULL!	#NULL!	#NULL!	#NULL!	5	3	3	1	3	1	1	2	1	2	1	3	1	2	2	3	3	3	1	2	3	2	1	1	2	1	4
T6	#NULL!	#NULL!	#NULL!	#NULL!	#NULL!	#NULL!	#NULL!	#NULL!	#NULL!	#NULL!	#NULL!	#NULL!	#NULL!	#NULL!	#NULL!	#NULL!	#NULL!	#NULL!	#NULL!	#NULL!	#NULL!	#NULL!	5	2	1	1	3	1	2	3	1	3	1	3	1	1	2	1	1	3	1	1	2	2	1	1	1	3	4
T7	#NULL!	#NULL!	#NULL!	#NULL!	#NULL!	#NULL!	#NULL!	#NULL!	#NULL!	#NULL!	#NULL!	#NULL!	#NULL!	#NULL!	#NULL!	#NULL!	#NULL!	#NULL!	#NULL!	#NULL!	#NULL!	#NULL!	5	2	1	1	2	1	1	3	1	2	1	2	1	1	2	1	1	3	1	1	3	2	1	2	2	2	5
T8	#NULL!	#NULL!	#NULL!	#NULL!	#NULL!	#NULL!	#NULL!	#NULL!	#NULL!	#NULL!	#NULL!	#NULL!	#NULL!	#NULL!	#NULL!	#NULL!	#NULL!	#NULL!	#NULL!	#NULL!	#NULL!	#NULL!	5	1	1	1	1	1	2	2	1	2	1	1	1	1	1	1	1	2	1	1	1	2	1	2	1	2	3
T9	#NULL!	#NULL!	#NULL!	#NULL!	#NULL!	#NULL!	#NULL!	#NULL!	#NULL!	#NULL!	#NULL!	#NULL!	#NULL!	#NULL!	#NULL!	#NULL!	#NULL!	#NULL!	#NULL!	#NULL!	#NULL!	#NULL!	5	2	1	1	2	1	2	3	2	2	1	3	1	1	2	1	1	2	1	1	2	2	1	1	2	3	5
T10	#NULL!	#NULL!	#NULL!	#NULL!	#NULL!	#NULL!	#NULL!	#NULL!	#NULL!	#NULL!	#NULL!	#NULL!	#NULL!	#NULL!	#NULL!	#NULL!	#NULL!	#NULL!	#NULL!	#NULL!	#NULL!	#NULL!	5	2	3	2	3	2	2	2	2	2	3	3	2	2	2	3	2	2	2	2	2	2	2	2	1	3	4
T11	#NULL!	#NULL!	#NULL!	#NULL!	#NULL!	#NULL!	#NULL!	#NULL!	#NULL!	#NULL!	#NULL!	#NULL!	#NULL!	#NULL!	#NULL!	#NULL!	#NULL!	#NULL!	#NULL!	#NULL!	#NULL!	#NULL!	5	2	1	1	2	1	2	3	1	2	1	3	1	1	2	1	1	2	1	2	2	3	1	2	2	3	2
T12	#NULL!	#NULL!	#NULL!	#NULL!	#NULL!	#NULL!	#NULL!	#NULL!	#NULL!	#NULL!	#NULL!	#NULL!	#NULL!	#NULL!	#NULL!	#NULL!	#NULL!	#NULL!	#NULL!	#NULL!	#NULL!	#NULL!	5	2	2	1	2	2	2	3	1	2	1	3	3	1	2	2	1	2	2	1	2	2	1	1	3	2	4
T13	#NULL!	#NULL!	#NULL!	#NULL!	#NULL!	#NULL!	#NULL!	#NULL!	#NULL!	#NULL!	#NULL!	#NULL!	#NULL!	#NULL!	#NULL!	#NULL!	#NULL!	#NULL!	#NULL!	#NULL!	#NULL!	#NULL!	5	2	1	1	3	2	1	2	2	2	1	3	1	1	3	1	2	2	1	1	2	2	1	2	3	2	2
T14	#NULL!	#NULL!	#NULL!	#NULL!	#NULL!	#NULL!	#NULL!	#NULL!	#NULL!	#NULL!	#NULL!	#NULL!	#NULL!	#NULL!	#NULL!	#NULL!	#NULL!	#NULL!	#NULL!	#NULL!	#NULL!	#NULL!	5	2	1	2	3	1	1	3	2	2	1	3	1	1	2	2	3	3	1	1	2	3	1	1	2	2	5
T15	#NULL!	#NULL!	#NULL!	#NULL!	#NULL!	#NULL!	#NULL!	#NULL!	#NULL!	#NULL!	#NULL!	#NULL!	#NULL!	#NULL!	#NULL!	#NULL!	#NULL!	#NULL!	#NULL!	#NULL!	#NULL!	#NULL!	5	1	2	1	2	3	1	2	1	2	1	2	2	1	2	2	1	2	2	1	2	2	1	1	2	3	5
T16	#NULL!	#NULL!	#NULL!	#NULL!	#NULL!	#NULL!	#NULL!	#NULL!	#NULL!	#NULL!	#NULL!	#NULL!	#NULL!	#NULL!	#NULL!	#NULL!	#NULL!	#NULL!	#NULL!	#NULL!	#NULL!	#NULL!	5	2	2	1	1	2	1	1	1	2	1	3	2	1	2	2	1	2	2	2	2	2	1	1	2	1	1
T17	#NULL!	#NULL!	#NULL!	#NULL!	#NULL!	#NULL!	#NULL!	#NULL!	#NULL!	#NULL!	#NULL!	#NULL!	#NULL!	#NULL!	#NULL!	#NULL!	#NULL!	#NULL!	#NULL!	#NULL!	#NULL!	#NULL!	5	3	1	1	2	1	1	3	1	3	1	3	1	1	3	1	1	2	1	1	3	3	1	1	1	2	4
T18	#NULL!	#NULL!	#NULL!	#NULL!	#NULL!	#NULL!	#NULL!	#NULL!	#NULL!	#NULL!	#NULL!	#NULL!	#NULL!	#NULL!	#NULL!	#NULL!	#NULL!	#NULL!	#NULL!	#NULL!	#NULL!	#NULL!	5	2	1	1	2	1	1	3	1	2	1	3	1	1	3	1	2	2	1	1	3	2	1	1	2	3	4
T19	#NULL!	#NULL!	#NULL!	#NULL!	#NULL!	#NULL!	#NULL!	#NULL!	#NULL!	#NULL!	#NULL!	#NULL!	#NULL!	#NULL!	#NULL!	#NULL!	#NULL!	#NULL!	#NULL!	#NULL!	#NULL!	#NULL!	5	2	1	1	2	2	1	2	2	2	1	2	1	1	2	2	2	2	2	2	2	1	1	2	3	1	4
T20	#NULL!	#NULL!	#NULL!	#NULL!	#NULL!	#NULL!	#NULL!	#NULL!	#NULL!	#NULL!	#NULL!	#NULL!	#NULL!	#NULL!	#NULL!	#NULL!	#NULL!	#NULL!	#NULL!	#NULL!	#NULL!	#NULL!	5	3	1	1	3	1	1	3	1	3	1	3	1	1	3	1	1	3	1	1	3	3	1	1	1	3	5
T21	#NULL!	#NULL!	#NULL!	#NULL!	#NULL!	#NULL!	#NULL!	#NULL!	#NULL!	#NULL!	#NULL!	#NULL!	#NULL!	#NULL!	#NULL!	#NULL!	#NULL!	#NULL!	#NULL!	#NULL!	#NULL!	#NULL!	5	3	2	1	3	3	3	3	2	3	3	3	1	3	3	3	1	2	1	1	2	1	1	1	3	1	5
T22	#NULL!	#NULL!	#NULL!	#NULL!	#NULL!	#NULL!	#NULL!	#NULL!	#NULL!	#NULL!	#NULL!	#NULL!	#NULL!	#NULL!	#NULL!	#NULL!	#NULL!	#NULL!	#NULL!	#NULL!	#NULL!	#NULL!	5	3	1	2	2	3	2	1	2	2	1	3	1	1	2	2	3	3	2	2	2	2	1	3	3	1	4
T23	#NULL!	#NULL!	#NULL!	#NULL!	#NULL!	#NULL!	#NULL!	#NULL!	#NULL!	#NULL!	#NULL!	#NULL!	#NULL!	#NULL!	#NULL!	#NULL!	#NULL!	#NULL!	#NULL!	#NULL!	#NULL!	#NULL!	5	1	2	1	2	2	2	2	1	1	2	3	1	2	2	1	2	2	2	1	1	2	1	2	1	2	3
T24	#NULL!	#NULL!	#NULL!	#NULL!	#NULL!	#NULL!	#NULL!	#NULL!	#NULL!	#NULL!	#NULL!	#NULL!	#NULL!	#NULL!	#NULL!	#NULL!	#NULL!	#NULL!	#NULL!	#NULL!	#NULL!	#NULL!	5	2	3	1	2	1	2	3	2	2	3	3	1	3	3	1	3	3	2	1	2	2	1	2	2	3	4
T25	#NULL!	#NULL!	#NULL!	#NULL!	#NULL!	#NULL!	#NULL!	#NULL!	#NULL!	#NULL!	#NULL!	#NULL!	#NULL!	#NULL!	#NULL!	#NULL!	#NULL!	#NULL!	#NULL!	#NULL!	#NULL!	#NULL!	5	3	1	1	2	1	1	3	2	2	1	3	1	1	2	1	1	3	1	1	3	2	1	1	2	2	4
T26	#NULL!	#NULL!	#NULL!	#NULL!	#NULL!	#NULL!	#NULL!	#NULL!	#NULL!	#NULL!	#NULL!	#NULL!	#NULL!	#NULL!	#NULL!	#NULL!	#NULL!	#NULL!	#NULL!	#NULL!	#NULL!	#NULL!	5	2	2	3	2	3	3	2	3	2	3	3	1	2	2	3	3	2	1	2	2	2	1	3	3	2	5
T27	#NULL!	#NULL!	#NULL!	#NULL!	#NULL!	#NULL!	#NULL!	#NULL!	#NULL!	#NULL!	#NULL!	#NULL!	#NULL!	#NULL!	#NULL!	#NULL!	#NULL!	#NULL!	#NULL!	#NULL!	#NULL!	#NULL!	5	2	1	1	2	2	2	2	1	2	1	2	1	1	2	2	2	2	2	1	2	2	1	1	2	2	3
T28	#NULL!	#NULL!	#NULL!	#NULL!	#NULL!	#NULL!	#NULL!	#NULL!	#NULL!	#NULL!	#NULL!	#NULL!	#NULL!	#NULL!	#NULL!	#NULL!	#NULL!	#NULL!	#NULL!	#NULL!	#NULL!	#NULL!	5	2	3	2	2	3	1	3	2	1	3	1	3	2	2	3	2	1	3	2	2	2	3	2	1	1	1
T29	#NULL!	#NULL!	#NULL!	#NULL!	#NULL!	#NULL!	#NULL!	#NULL!	#NULL!	#NULL!	#NULL!	#NULL!	#NULL!	#NULL!	#NULL!	#NULL!	#NULL!	#NULL!	#NULL!	#NULL!	#NULL!	#NULL!	5	2	1	1	2	1	1	2	1	2	1	3	1	1	2	2	1	2	1	1	2	2	1	1	1	2	3
T30	#NULL!	#NULL!	#NULL!	#NULL!	#NULL!	#NULL!	#NULL!	#NULL!	#NULL!	#NULL!	#NULL!	#NULL!	#NULL!	#NULL!	#NULL!	#NULL!	#NULL!	#NULL!	#NULL!	#NULL!	#NULL!	#NULL!	5	3	1	1	3	2	2	3	1	3	1	3	1	2	3	2	1	3	3	1	3	1	1	2	3	2	3
T31	#NULL!	#NULL!	#NULL!	#NULL!	#NULL!	#NULL!	#NULL!	#NULL!	#NULL!	#NULL!	#NULL!	#NULL!	#NULL!	#NULL!	#NULL!	#NULL!	#NULL!	#NULL!	#NULL!	#NULL!	#NULL!	#NULL!	5	2	2	1	3	2	2	2	1	2	1	3	1	1	3	2	1	3	1	1	3	2	1	1	1	2	4
T32	#NULL!	#NULL!	#NULL!	#NULL!	#NULL!	#NULL!	#NULL!	#NULL!	#NULL!	#NULL!	#NULL!	#NULL!	#NULL!	#NULL!	#NULL!	#NULL!	#NULL!	#NULL!	#NULL!	#NULL!	#NULL!	#NULL!	5	2	2	1	9	3	2	2	2	3	2	3	1	2	3	2	2	3	2	2	3	2	1	1	1	2	5
T33	#NULL!	#NULL!	#NULL!	#NULL!	#NULL!	#NULL!	#NULL!	#NULL!	#NULL!	#NULL!	#NULL!	#NULL!	#NULL!	#NULL!	#NULL!	#NULL!	#NULL!	#NULL!	#NULL!	#NULL!	#NULL!	#NULL!	5	2	2	1	2	1	1	2	1	2	1	3	1	1	2	1	2	3	3	1	2	3	1	1	2	3	2
T34	#NULL!	#NULL!	#NULL!	#NULL!	#NULL!	#NULL!	#NULL!	#NULL!	#NULL!	#NULL!	#NULL!	#NULL!	#NULL!	#NULL!	#NULL!	#NULL!	#NULL!	#NULL!	#NULL!	#NULL!	#NULL!	#NULL!	5	2	2	2	2	2	1	2	1	1	1	3	1	9	2	9	1	3	2	1	1	1	1	1	2	2	3
T35	#NULL!	#NULL!	#NULL!	#NULL!	#NULL!	#NULL!	#NULL!	#NULL!	#NULL!	#NULL!	#NULL!	#NULL!	#NULL!	#NULL!	#NULL!	#NULL!	#NULL!	#NULL!	#NULL!	#NULL!	#NULL!	#NULL!	5	2	1	1	2	1	1	2	1	2	1	3	1	1	2	1	1	2	1	1	2	2	1	1	1	2	3
T36	#NULL!	#NULL!	#NULL!	#NULL!	#NULL!	#NULL!	#NULL!	#NULL!	#NULL!	#NULL!	#NULL!	#NULL!	#NULL!	#NULL!	#NULL!	#NULL!	#NULL!	#NULL!	#NULL!	#NULL!	#NULL!	#NULL!	5	1	1	1	2	2	2	2	1	1	1	3	1	1	2	2	1	2	1	1	2	1	1	1	1	2	3
T37	#NULL!	#NULL!	#NULL!	#NULL!	#NULL!	#NULL!	#NULL!	#NULL!	#NULL!	#NULL!	#NULL!	#NULL!	#NULL!	#NULL!	#NULL!	#NULL!	#NULL!	#NULL!	#NULL!	#NULL!	#NULL!	#NULL!	5	2	2	2	2	3	2	1	1	2	1	3	1	1	2	1	2	3	1	1	2	2	1	1	2	2	3
T38	#NULL!	#NULL!	#NULL!	#NULL!	#NULL!	#NULL!	#NULL!	#NULL!	#NULL!	#NULL!	#NULL!	#NULL!	#NULL!	#NULL!	#NULL!	#NULL!	#NULL!	#NULL!	#NULL!	#NULL!	#NULL!	#NULL!	5	2	3	1	2	1	2	2	3	9	2	2	1	2	1	3	2	2	1	1	2	1	1	1	2	1	4
T39	#NULL!	#NULL!	#NULL!	#NULL!	#NULL!	#NULL!	#NULL!	#NULL!	#NULL!	#NULL!	#NULL!	#NULL!	#NULL!	#NULL!	#NULL!	#NULL!	#NULL!	#NULL!	#NULL!	#NULL!	#NULL!	#NULL!	5	3	1	1	2	1	1	3	1	3	1	3	1	1	3	1	1	2	1	1	3	2	1	1	1	3	5
T40	#NULL!	#NULL!	#NULL!	#NULL!	#NULL!	#NULL!	#NULL!	#NULL!	#NULL!	#NULL!	#NULL!	#NULL!	#NULL!	#NULL!	#NULL!	#NULL!	#NULL!	#NULL!	#NULL!	#NULL!	#NULL!	#NULL!	5	1	2	2	2	2	1	2	1	1	1	3	2	1	3	3	1	2	1	1	1	1	1	1	1	1	2
T41	#NULL!	#NULL!	#NULL!	#NULL!	#NULL!	#NULL!	#NULL!	#NULL!	#NULL!	#NULL!	#NULL!	#NULL!	#NULL!	#NULL!	#NULL!	#NULL!	#NULL!	#NULL!	#NULL!	#NULL!	#NULL!	#NULL!	5	2	1	1	3	1	1	2	1	2	1	3	1	1	3	1	1	3	1	1	1	2	1	1	1	3	3
T42	#NULL!	#NULL!	#NULL!	#NULL!	#NULL!	#NULL!	#NULL!	#NULL!	#NULL!	#NULL!	#NULL!	#NULL!	#NULL!	#NULL!	#NULL!	#NULL!	#NULL!	#NULL!	#NULL!	#NULL!	#NULL!	#NULL!	5	2	1	2	3	1	3	3	1	1	2	2	1	1	3	1	2	2	2	9	1	3	1	9	2	2	3
T43	#NULL!	#NULL!	#NULL!	#NULL!	#NULL!	#NULL!	#NULL!	#NULL!	#NULL!	#NULL!	#NULL!	#NULL!	#NULL!	#NULL!	#NULL!	#NULL!	#NULL!	#NULL!	#NULL!	#NULL!	#NULL!	#NULL!	5	3	1	2	3	2	1	3	1	3	1	3	1	1	3	1	1	3	2	1	3	2	1	1	1	2	4
T44	#NULL!	#NULL!	#NULL!	#NULL!	#NULL!	#NULL!	#NULL!	#NULL!	#NULL!	#NULL!	#NULL!	#NULL!	#NULL!	#NULL!	#NULL!	#NULL!	#NULL!	#NULL!	#NULL!	#NULL!	#NULL!	#NULL!	5	3	2	1	3	1	1	2	1	3	3	1	3	1	3	2	1	3	1	1	3	3	1	2	1	2	5
T45	#NULL!	#NULL!	#NULL!	#NULL!	#NULL!	#NULL!	#NULL!	#NULL!	#NULL!	#NULL!	#NULL!	#NULL!	#NULL!	#NULL!	#NULL!	#NULL!	#NULL!	#NULL!	#NULL!	#NULL!	#NULL!	#NULL!	5	2	2	1	2	2	1	2	1	2	1	2	1	2	2	2	3	3	2	1	2	1	1	2	2	2	4
T46	#NULL!	#NULL!	#NULL!	#NULL!	#NULL!	#NULL!	#NULL!	#NULL!	#NULL!	#NULL!	#NULL!	#NULL!	#NULL!	#NULL!	#NULL!	#NULL!	#NULL!	#NULL!	#NULL!	#NULL!	#NULL!	#NULL!	5	2	1	1	2	2	2	2	1	2	1	3	1	1	2	1	1	2	1	2	2	2	1	2	1	3	4
T47	#NULL!	#NULL!	#NULL!	#NULL!	#NULL!	#NULL!	#NULL!	#NULL!	#NULL!	#NULL!	#NULL!	#NULL!	#NULL!	#NULL!	#NULL!	#NULL!	#NULL!	#NULL!	#NULL!	#NULL!	#NULL!	#NULL!	5	1	2	1	2	2	1	2	1	2	1	3	1	1	2	1	2	3	1	1	3	2	1	1	1	2	4
T48	#NULL!	#NULL!	#NULL!	#NULL!	#NULL!	#NULL!	#NULL!	#NULL!	#NULL!	#NULL!	#NULL!	#NULL!	#NULL!	#NULL!	#NULL!	#NULL!	#NULL!	#NULL!	#NULL!	#NULL!	#NULL!	#NULL!	5	2	2	1	2	1	2	2	1	2	1	3	1	1	3	2	1	2	1	1	3	1	1	2	2	2	3
T49	#NULL!	#NULL!	#NULL!	#NULL!	#NULL!	#NULL!	#NULL!	#NULL!	#NULL!	#NULL!	#NULL!	#NULL!	#NULL!	#NULL!	#NULL!	#NULL!	#NULL!	#NULL!	#NULL!	#NULL!	#NULL!	#NULL!	5	3	1	1	3	1	1	2	1	3	1	3	1	1	2	1	1	2	1	1	2	2	1	1	2	2	3
T50	#NULL!	#NULL!	#NULL!	#NULL!	#NULL!	#NULL!	#NULL!	#NULL!	#NULL!	#NULL!	#NULL!	#NULL!	#NULL!	#NULL!	#NULL!	#NULL!	#NULL!	#NULL!	#NULL!	#NULL!	#NULL!	#NULL!	5	1	1	1	1	3	2	1	2	1	2	3	1	1	2	1	1	1	2	1	2	1	1	2	3	2	4
T51	#NULL!	#NULL!	#NULL!	#NULL!	#NULL!	#NULL!	#NULL!	#NULL!	#NULL!	#NULL!	#NULL!	#NULL!	#NULL!	#NULL!	#NULL!	#NULL!	#NULL!	#NULL!	#NULL!	#NULL!	#NULL!	#NULL!	5	2	3	1	2	1	3	2	1	3	1	3	1	1	3	3	1	3	3	1	2	1	1	1	1	1	3
T52	#NULL!	#NULL!	#NULL!	#NULL!	#NULL!	#NULL!	#NULL!	#NULL!	#NULL!	#NULL!	#NULL!	#NULL!	#NULL!	#NULL!	#NULL!	#NULL!	#NULL!	#NULL!	#NULL!	#NULL!	#NULL!	#NULL!	5	2	1	2	2	1	2	2	2	2	1	3	1	1	2	1	1	2	1	1	2	2	1	1	1	3	4
T53	#NULL!	#NULL!	#NULL!	#NULL!	#NULL!	#NULL!	#NULL!	#NULL!	#NULL!	#NULL!	#NULL!	#NULL!	#NULL!	#NULL!	#NULL!	#NULL!	#NULL!	#NULL!	#NULL!	#NULL!	#NULL!	#NULL!	5	2	1	2	2	1	1	2	1	2	1	3	1	1	2	1	1	2	1	1	2	2	1	1	1	2	3
T54	#NULL!	#NULL!	#NULL!	#NULL!	#NULL!	#NULL!	#NULL!	#NULL!	#NULL!	#NULL!	#NULL!	#NULL!	#NULL!	#NULL!	#NULL!	#NULL!	#NULL!	#NULL!	#NULL!	#NULL!	#NULL!	#NULL!	5	3	1	1	3	1	2	3	1	2	1	3	1	1	3	1	1	3	1	1	3	3	1	1	1	3	2
T55	#NULL!	#NULL!	#NULL!	#NULL!	#NULL!	#NULL!	#NULL!	#NULL!	#NULL!	#NULL!	#NULL!	#NULL!	#NULL!	#NULL!	#NULL!	#NULL!	#NULL!	#NULL!	#NULL!	#NULL!	#NULL!	#NULL!	5	3	2	1	3	1	2	2	1	3	1	3	1	1	2	3	2	3	1	1	2	2	1	2	2	2	4
T56	#NULL!	#NULL!	#NULL!	#NULL!	#NULL!	#NULL!	#NULL!	#NULL!	#NULL!	#NULL!	#NULL!	#NULL!	#NULL!	#NULL!	#NULL!	#NULL!	#NULL!	#NULL!	#NULL!	#NULL!	#NULL!	#NULL!	5	3	1	1	3	1	1	2	1	3	1	3	1	1	3	2	1	3	1	1	3	2	1	1	1	3	3
T57	#NULL!	#NULL!	#NULL!	#NULL!	#NULL!	#NULL!	#NULL!	#NULL!	#NULL!	#NULL!	#NULL!	#NULL!	#NULL!	#NULL!	#NULL!	#NULL!	#NULL!	#NULL!	#NULL!	#NULL!	#NULL!	#NULL!	5	2	1	2	3	1	1	1	1	2	1	3	1	1	3	1	1	3	1	1	2	2	1	1	2	2	5
T58	#NULL!	#NULL!	#NULL!	#NULL!	#NULL!	#NULL!	#NULL!	#NULL!	#NULL!	#NULL!	#NULL!	#NULL!	#NULL!	#NULL!	#NULL!	#NULL!	#NULL!	#NULL!	#NULL!	#NULL!	#NULL!	#NULL!	5	2	9	2	9	3	1	1	1	1	2	3	2	2	2	2	2	2	1	1	1	2	1	1	2	2	3
T59	#NULL!	#NULL!	#NULL!	#NULL!	#NULL!	#NULL!	#NULL!	#NULL!	#NULL!	#NULL!	#NULL!	#NULL!	#NULL!	#NULL!	#NULL!	#NULL!	#NULL!	#NULL!	#NULL!	#NULL!	#NULL!	#NULL!	5	1	2	1	2	1	1	2	1	2	1	3	1	1	2	2	2	2	1	2	1	2	1	1	1	1	3
T60	#NULL!	#NULL!	#NULL!	#NULL!	#NULL!	#NULL!	#NULL!	#NULL!	#NULL!	#NULL!	#NULL!	#NULL!	#NULL!	#NULL!	#NULL!	#NULL!	#NULL!	#NULL!	#NULL!	#NULL!	#NULL!	#NULL!	5	2	1	1	3	1	1	3	1	3	1	3	1	1	3	1	1	3	1	1	3	2	1	1	1	2	3
T61	#NULL!	#NULL!	#NULL!	#NULL!	#NULL!	#NULL!	#NULL!	#NULL!	#NULL!	#NULL!	#NULL!	#NULL!	#NULL!	#NULL!	#NULL!	#NULL!	#NULL!	#NULL!	#NULL!	#NULL!	#NULL!	#NULL!	5	2	1	1	2	1	1	1	1	3	1	3	1	1	3	1	1	3	1	1	2	1	1	1	1	2	3
T62	#NULL!	#NULL!	#NULL!	#NULL!	#NULL!	#NULL!	#NULL!	#NULL!	#NULL!	#NULL!	#NULL!	#NULL!	#NULL!	#NULL!	#NULL!	#NULL!	#NULL!	#NULL!	#NULL!	#NULL!	#NULL!	#NULL!	5	2	2	1	3	1	1	1	2	2	2	3	1	1	2	2	2	2	1	2	2	2	1	2	3	2	3
T63	#NULL!	#NULL!	#NULL!	#NULL!	#NULL!	#NULL!	#NULL!	#NULL!	#NULL!	#NULL!	#NULL!	#NULL!	#NULL!	#NULL!	#NULL!	#NULL!	#NULL!	#NULL!	#NULL!	#NULL!	#NULL!	#NULL!	5	2	2	1	2	1	1	2	1	2	1	3	1	1	2	1	2	3	1	1	2	2	1	1	2	1	3
T64	#NULL!	#NULL!	#NULL!	#NULL!	#NULL!	#NULL!	#NULL!	#NULL!	#NULL!	#NULL!	#NULL!	#NULL!	#NULL!	#NULL!	#NULL!	#NULL!	#NULL!	#NULL!	#NULL!	#NULL!	#NULL!	#NULL!	5	2	2	3	1	1	2	3	1	2	2	3	1	3	2	2	1	2	2	1	1	2	1	1	2	1	2
T65	#NULL!	#NULL!	#NULL!	#NULL!	#NULL!	#NULL!	#NULL!	#NULL!	#NULL!	#NULL!	#NULL!	#NULL!	#NULL!	#NULL!	#NULL!	#NULL!	#NULL!	#NULL!	#NULL!	#NULL!	#NULL!	#NULL!	5	2	1	1	2	1	1	2	1	2	1	3	1	1	2	1	1	2	1	1	3	2	1	1	1	2	3
T66	#NULL!	#NULL!	#NULL!	#NULL!	#NULL!	#NULL!	#NULL!	#NULL!	#NULL!	#NULL!	#NULL!	#NULL!	#NULL!	#NULL!	#NULL!	#NULL!	#NULL!	#NULL!	#NULL!	#NULL!	#NULL!	#NULL!	5	3	1	1	2	1	2	3	1	3	1	3	1	1	3	1	1	2	1	1	3	2	1	2	1	2	5
T67	#NULL!	#NULL!	#NULL!	#NULL!	#NULL!	#NULL!	#NULL!	#NULL!	#NULL!	#NULL!	#NULL!	#NULL!	#NULL!	#NULL!	#NULL!	#NULL!	#NULL!	#NULL!	#NULL!	#NULL!	#NULL!	#NULL!	5	2	1	1	1	1	1	3	1	2	1	3	1	1	3	1	1	2	1	1	2	2	1	1	2	2	3
T68	#NULL!	#NULL!	#NULL!	#NULL!	#NULL!	#NULL!	#NULL!	#NULL!	#NULL!	#NULL!	#NULL!	#NULL!	#NULL!	#NULL!	#NULL!	#NULL!	#NULL!	#NULL!	#NULL!	#NULL!	#NULL!	#NULL!	5	2	1	1	3	1	1	3	1	2	1	3	1	1	3	1	1	2	1	1	3	3	1	1	1	3	3
T69	#NULL!	#NULL!	#NULL!	#NULL!	#NULL!	#NULL!	#NULL!	#NULL!	#NULL!	#NULL!	#NULL!	#NULL!	#NULL!	#NULL!	#NULL!	#NULL!	#NULL!	#NULL!	#NULL!	#NULL!	#NULL!	#NULL!	5	2	1	1	2	2	1	2	1	2	1	3	2	1	3	1	1	2	1	1	2	3	1	1	1	3	5
T70	#NULL!	#NULL!	#NULL!	#NULL!	#NULL!	#NULL!	#NULL!	#NULL!	#NULL!	#NULL!	#NULL!	#NULL!	#NULL!	#NULL!	#NULL!	#NULL!	#NULL!	#NULL!	#NULL!	#NULL!	#NULL!	#NULL!	5	3	2	1	3	2	1	2	2	2	1	3	1	2	1	1	3	3	2	2	2	1	1	1	3	2	5
T71	#NULL!	#NULL!	#NULL!	#NULL!	#NULL!	#NULL!	#NULL!	#NULL!	#NULL!	#NULL!	#NULL!	#NULL!	#NULL!	#NULL!	#NULL!	#NULL!	#NULL!	#NULL!	#NULL!	#NULL!	#NULL!	#NULL!	5	3	1	1	3	1	1	3	1	3	1	3	1	1	3	1	3	3	1	1	3	1	1	1	3	2	4
T72	#NULL!	#NULL!	#NULL!	#NULL!	#NULL!	#NULL!	#NULL!	#NULL!	#NULL!	#NULL!	#NULL!	#NULL!	#NULL!	#NULL!	#NULL!	#NULL!	#NULL!	#NULL!	#NULL!	#NULL!	#NULL!	#NULL!	5	2	1	1	2	1	1	2	1	2	1	3	1	1	3	1	1	3	1	1	3	2	1	1	1	2	2
T73	#NULL!	#NULL!	#NULL!	#NULL!	#NULL!	#NULL!	#NULL!	#NULL!	#NULL!	#NULL!	#NULL!	#NULL!	#NULL!	#NULL!	#NULL!	#NULL!	#NULL!	#NULL!	#NULL!	#NULL!	#NULL!	#NULL!	5	2	2	1	3	1	1	1	1	3	1	3	1	1	2	2	1	2	2	1	2	1	1	3	1	1	4
T74	#NULL!	#NULL!	#NULL!	#NULL!	#NULL!	#NULL!	#NULL!	#NULL!	#NULL!	#NULL!	#NULL!	#NULL!	#NULL!	#NULL!	#NULL!	#NULL!	#NULL!	#NULL!	#NULL!	#NULL!	#NULL!	#NULL!	5	2	3	1	2	1	2	2	1	2	2	2	1	3	2	2	2	3	2	1	2	2	1	2	2	2	5
T75	#NULL!	#NULL!	#NULL!	#NULL!	#NULL!	#NULL!	#NULL!	#NULL!	#NULL!	#NULL!	#NULL!	#NULL!	#NULL!	#NULL!	#NULL!	#NULL!	#NULL!	#NULL!	#NULL!	#NULL!	#NULL!	#NULL!	5	2	1	3	1	2	3	2	3	3	2	3	1	3	2	1	2	2	1	1	2	2	1	1	3	3	4
T76	#NULL!	#NULL!	#NULL!	#NULL!	#NULL!	#NULL!	#NULL!	#NULL!	#NULL!	#NULL!	#NULL!	#NULL!	#NULL!	#NULL!	#NULL!	#NULL!	#NULL!	#NULL!	#NULL!	#NULL!	#NULL!	#NULL!	5	2	1	2	3	1	2	3	1	2	2	3	1	2	2	2	2	3	3	2	3	2	2	2	2	2	3
T77	#NULL!	#NULL!	#NULL!	#NULL!	#NULL!	#NULL!	#NULL!	#NULL!	#NULL!	#NULL!	#NULL!	#NULL!	#NULL!	#NULL!	#NULL!	#NULL!	#NULL!	#NULL!	#NULL!	#NULL!	#NULL!	#NULL!	5	3	2	3	3	1	3	2	3	3	1	3	1	3	2	1	2	3	1	3	3	2	1	1	1	2	5
T78	#NULL!	#NULL!	#NULL!	#NULL!	#NULL!	#NULL!	#NULL!	#NULL!	#NULL!	#NULL!	#NULL!	#NULL!	#NULL!	#NULL!	#NULL!	#NULL!	#NULL!	#NULL!	#NULL!	#NULL!	#NULL!	#NULL!	5	3	2	1	3	2	1	3	2	3	1	3	1	1	3	2	2	3	2	1	3	3	1	1	3	2	5
T79	#NULL!	#NULL!	#NULL!	#NULL!	#NULL!	#NULL!	#NULL!	#NULL!	#NULL!	#NULL!	#NULL!	#NULL!	#NULL!	#NULL!	#NULL!	#NULL!	#NULL!	#NULL!	#NULL!	#NULL!	#NULL!	#NULL!	5	2	1	1	2	2	1	2	1	1	1	3	1	1	3	1	1	2	1	1	2	2	1	1	1	3	3
T80	#NULL!	#NULL!	#NULL!	#NULL!	#NULL!	#NULL!	#NULL!	#NULL!	#NULL!	#NULL!	#NULL!	#NULL!	#NULL!	#NULL!	#NULL!	#NULL!	#NULL!	#NULL!	#NULL!	#NULL!	#NULL!	#NULL!	5	2	1	2	2	2	1	2	1	2	2	3	1	2	2	2	2	3	2	3	2	1	1	1	2	3	3
[truncated: 175 more columns]
