# Supplementary material for: Assessing the Mental Health Impact of the 2011 Great Japan Earthquake, Tsunami, and Radiation Disaster on Elementary and Middle School Children in the Fukushima Prefecture of Japan
Source: PLoS One. 2017 Jan 18;12(1):e0170402. doi: 10.1371/journal.pone.0170402 (PMC5242473; doi:10.1371/journal.pone.0170402)
Supplement: S1 Supporting Information — (ZIP) [file pone.0170402.s001.zip › JapanDisaster5.21.xls]

## Sheet: Sheet1
study_ID	remind	wake	other	irritable	control	think	real	away	mind	jumpy	avoid	aware	numb	feel	sleep	strong	forget	concent	body	dream	guard	talk	loc	study_ID	consid	restles	somatic	shares	tantrum	loner	obeys	worries	caring	fidgety	friend	fights	unhappy	popular	distrac	clingy	kind	lies	bullied	helpout	reflect	steals	oldbest	afraid	attends
R1	2	1	1	1	1	1	1	1	1	1	1	1	1	1	1	1	1	1	1	1	1	1	3	R1	3	3	1	3	1	1	2	1	2	2	3	1	1	2	2	1	3	1	1	2	1	1	1	1	3
R2	3	2	4	4	3	5	1	2	5	3	1	2	1	2	2	3	1	5	2	4	3	1	3	R2	2	3	2	1	3	2	1	2	2	3	2	2	3	2	3	3	2	3	2	2	1	2	2	2	1
R3	2	5	5	5	3	5	9	3	3	2	2	2	2	2	1	1	5	5	5	1	1	5	3	R3	1	3	3	2	3	2	2	3	1	3	3	9	2	2	3	1	1	3	2	1	1	1	1	1	1
R4	4	1	1	2	3	3	1	1	1	5	3	1	1	2	2	2	1	1	1	2	4	1	3	R4	2	3	2	1	2	1	2	1	3	2	3	1	1	3	3	2	3	1	1	2	2	1	1	3	2
R5	4	3	3	4	3	3	2	3	4	4	2	2	3	4	3	4	2	3	3	1	1	3	3	R5	2	2	1	1	3	3	2	3	1	2	1	2	2	2	3	3	3	1	2	2	1	1	2	3	1
R6	3	1	3	2	4	3	5	3	3	4	3	3	1	1	1	3	1	2	2	2	4	1	3	R6	2	1	2	2	2	3	2	2	3	1	3	1	2	2	3	3	3	1	1	2	2	1	2	3	2
R7	3	1	1	1	2	1	1	2	1	1	2	2	1	1	1	1	1	1	1	1	2	1	3	R7	2	1	1	2	1	1	2	1	2	1	3	1	1	3	1	1	2	1	1	3	3	1	1	1	2
R8	4	1	2	4	2	3	2	2	2	2	3	3	1	1	3	4	2	2	2	2	2	2	3	R8	3	2	1	3	1	2	2	1	2	2	2	1	1	2	2	2	2	1	1	1	1	1	1	2	1
R9	4	3	4	4	4	4	3	3	4	4	3	3	3	3	3	4	3	3	3	3	4	3	3	R9	2	1	2	3	1	2	2	1	2	1	3	1	1	2	1	2	2	1	1	1	2	1	1	1	2
R10	1	2	1	1	1	1	1	1	1	2	2	1	1	1	1	1	1	1	1	1	1	1	3	R10	2	1	1	3	1	1	2	1	2	1	3	1	1	3	1	1	3	1	1	2	2	1	1	1	2
R11	2	2	2	2	2	2	2	1	2	2	2	2	2	2	2	2	2	2	1	1	2	2	3	R11	2	1	1	2	2	2	2	2	2	2	3	2	1	2	2	2	2	2	1	2	2	1	1	1	2
R12	3	1	2	3	2	3	2	1	2	2	2	1	2	1	1	2	1	2	1	1	2	1	3	R12	2	1	1	2	1	1	2	1	2	1	3	1	1	2	1	1	2	2	1	2	2	1	1	1	2
R13	5	3	3	5	3	3	5	2	2	2	3	3	1	2	1	3	1	1	1	1	3	3	3	R13	2	3	3	1	3	1	1	2	2	3	3	2	2	1	2	3	2	3	3	2	1	2	3	3	1
R14	4	3	3	4	4	3	3	5	3	5	2	5	4	2	5	2	3	4	1	2	5	5	3	R14	2	2	3	2	2	3	1	1	1	1	3	1	1	2	1	1	1	1	1	1	1	1	1	2	1
R15	4	2	2	2	2	4	4	2	4	4	3	3	2	4	1	4	3	2	3	2	3	2	3	R15	2	3	3	2	2	2	2	1	2	1	3	1	1	2	2	2	3	1	1	2	1	1	1	2	1
R16	4	4	4	5	5	4	1	2	3	5	3	3	1	1	5	3	2	1	5	2	5	2	3	R16	2	1	3	9	1	2	3	2	1	1	3	1	1	2	3	3	1	1	1	1	2	1	1	2	1
R17	2	4	3	2	5	2	4	2	2	5	2	2	3	3	2	1	2	3	3	1	1	1	3	R17	2	1	1	3	1	1	3	1	1	1	3	1	1	3	1	1	3	1	1	3	3	1	1	1	3
R18	3	4	3	4	3	2	3	2	2	3	2	3	2	2	5	3	2	2	5	3	2	2	3	R18	2	1	1	2	1	2	2	1	2	1	3	1	1	3	1	1	2	1	1	2	2	1	2	1	2
R19	2	4	3	4	4	4	4	4	3	3	5	3	1	1	4	5	2	3	2	2	4	2	3	R19	1	2	3	1	3	2	1	2	1	3	3	1	2	2	3	2	1	2	1	1	1	1	1	2	1
R20	2	1	2	2	2	2	2	1	2	2	2	2	2	2	1	2	2	2	2	1	2	1	3	R20	1	3	1	2	3	1	1	2	2	2	3	1	2	2	2	2	1	2	1	2	3	1	1	2	2
R21	4	1	3	3	2	4	4	2	4	3	4	4	2	2	1	2	3	1	2	1	1	1	3	R21	2	2	1	1	2	2	2	1	1	1	3	1	1	2	1	1	3	1	1	3	2	1	3	3	3
R22	5	4	4	3	4	5	3	3	5	5	3	3	3	2	5	5	2	9	4	3	3	3	3	R22	2	1	1	2	1	2	3	1	2	1	3	1	1	3	1	2	2	1	1	2	2	1	1	1	2
R23	5	5	5	5	5	5	5	5	5	5	5	5	5	5	5	5	5	5	5	5	5	5	3	R23	3	2	3	3	2	1	2	3	3	1	3	1	3	3	1	1	3	1	1	2	3	1	1	3	2
R24	4	3	3	3	3	4	3	3	3	3	3	3	4	2	3	4	4	3	3	1	1	2	3	R24	3	2	2	2	2	1	2	1	1	1	3	1	1	2	2	1	2	1	1	1	2	1	1	2	2
R25	2	3	3	4	4	4	4	3	3	3	2	2	2	3	3	2	2	2	1	2	1	2	3	R25	2	3	1	2	3	3	1	1	1	1	2	1	1	2	2	1	2	2	1	1	1	1	1	1	1
R26	3	5	3	4	3	3	3	2	3	2	3	2	2	4	4	4	2	2	4	3	2	1	3	R26	2	1	1	3	1	2	2	1	2	1	3	1	1	3	1	2	2	1	1	2	2	1	1	2	2
R27	2	1	2	2	2	2	1	1	1	1	1	1	1	1	1	1	1	1	1	1	2	2	3	R27	1	1	1	1	3	3	3	1	3	9	1	3	3	2	3	2	3	2	3	3	1	1	1	3	3
R28	5	4	3	1	3	3	1	1	2	1	2	2	1	1	1	4	2	2	1	2	2	2	3	R28	2	1	2	2	3	2	2	1	2	1	3	1	1	3	1	1	2	1	1	1	2	1	1	1	2
R29	2	1	1	2	1	1	1	1	1	1	1	1	1	1	1	1	1	1	1	1	2	1	3	R29	2	1	1	2	2	1	1	1	2	1	3	1	1	3	2	2	2	2	1	2	1	1	1	1	1
R30	3	1	3	3	3	3	4	4	4	3	4	4	3	2	1	3	3	3	3	3	3	3	3	R30	3	1	3	2	3	2	2	2	2	1	3	1	1	3	1	2	3	1	1	2	1	1	2	1	3
R31	3	2	2	2	3	2	2	2	2	1	2	2	2	3	2	3	3	2	2	1	1	2	3	R31	3	1	2	3	2	2	2	2	2	1	2	1	1	3	2	1	2	1	1	2	2	1	2	2	2
R32	3	2	2	1	2	2	1	1	2	1	2	2	3	1	1	3	2	1	1	1	3	2	3	R32	3	1	1	2	1	1	3	1	2	1	3	1	1	3	1	1	2	1	1	2	3	1	1	2	3
R33	4	4	2	1	3	3	1	2	1	4	2	2	1	1	5	2	1	1	3	1	2	1	3	R33	2	1	1	2	3	3	2	1	2	1	3	1	1	2	1	1	3	1	1	2	1	1	2	1	2
R34	4	1	2	3	3	3	1	2	1	1	2	3	1	1	1	2	1	2	1	1	3	1	3	R34	3	1	1	3	1	2	2	1	3	1	3	1	1	3	1	1	2	1	1	2	2	1	1	1	2
R35	5	1	1	2	4	5	1	5	3	3	5	5	1	1	1	3	3	1	1	2	5	2	3	R35	2	3	1	2	1	1	1	1	1	1	3	1	1	2	3	1	3	1	1	1	1	1	1	3	1
R36	1	1	1	3	2	1	1	2	1	1	1	1	1	1	1	1	2	2	1	1	2	2	3	R36	2	1	1	1	2	1	2	1	2	1	2	1	1	2	1	1	1	1	1	2	1	1	1	1	2
R37	3	1	1	1	1	1	1	1	1	1	1	1	1	1	1	3	1	1	1	1	3	1	3	R37	3	1	2	3	2	1	2	1	3	1	3	1	1	3	1	1	3	1	1	3	2	1	1	1	3
R38	3	3	2	2	2	2	2	2	2	2	2	2	1	2	2	2	1	2	2	2	2	3	3	R38	9	9	9	9	9	9	9	9	9	9	9	9	9	9	9	9	9	9	9	9	9	9	9	9	9
R39	3	2	3	2	2	2	2	2	2	2	3	2	2	1	1	1	2	1	1	2	2	1	3	R39	2	2	1	1	1	2	1	1	3	2	2	1	1	2	3	3	3	2	2	2	1	1	1	2	1
R40	2	1	2	1	1	4	1	2	1	1	1	1	1	1	1	2	2	2	1	1	3	1	3	R40	2	1	1	2	1	1	3	1	2	1	3	1	1	2	1	1	2	1	1	2	2	1	1	1	2
R41	3	4	3	4	4	4	2	3	4	4	3	3	3	3	4	4	1	3	4	2	3	3	3	R41	3	3	2	3	2	1	2	2	3	2	3	1	2	3	3	3	3	1	1	2	2	1	3	2	1
R42	5	3	3	3	4	4	2	4	5	4	3	3	3	4	5	4	3	3	5	4	4	3	3	R42	3	3	2	2	1	1	2	1	3	1	3	1	1	2	3	3	3	2	1	1	1	1	2	1	2
R43	4	5	4	5	3	4	5	3	3	4	3	3	3	3	4	3	4	3	4	3	5	3	3	R43	2	3	3	2	3	2	3	2	2	3	2	1	2	2	3	3	3	3	1	2	2	1	2	1	2
R44	3	2	2	3	1	4	2	1	2	4	1	1	1	1	1	2	1	1	1	9	9	1	3	R44	3	2	3	2	2	2	2	1	2	1	2	2	1	2	1	1	3	1	1	2	2	1	2	3	3
R45	3	3	2	2	2	3	3	2	2	2	2	2	2	2	2	2	2	3	2	2	2	3	3	R45	3	2	2	2	2	1	2	2	2	2	2	1	1	3	2	1	3	2	1	2	2	1	2	2	2
R46	3	2	3	4	3	2	2	1	1	1	1	2	2	2	1	2	2	3	2	1	1	3	3	R46	2	3	2	3	2	3	1	1	2	2	3	1	1	3	2	1	3	1	1	2	3	1	2	2	2
R47	3	1	2	2	2	1	4	2	2	2	2	2	2	2	1	2	2	2	1	1	4	2	3	R47	2	1	1	2	1	1	2	1	1	1	3	1	1	3	1	2	2	1	1	1	2	1	1	3	3
R48	5	3	1	3	2	2	1	2	2	2	2	2	1	1	3	1	1	1	1	3	2	2	3	R48	2	2	1	3	3	2	1	1	3	1	3	2	1	2	2	1	3	1	1	2	1	1	1	1	2
R49	3	2	2	3	2	2	1	1	1	1	2	2	3	2	2	3	1	2	2	1	1	1	3	R49	2	1	1	2	1	1	2	2	2	2	3	1	3	2	1	2	2	1	1	2	2	1	2	2	1
R50	4	3	2	4	2	2	4	3	1	2	5	4	1	2	3	3	2	3	1	1	2	2	3	R50	2	1	1	2	2	1	2	1	2	1	3	1	1	3	1	1	3	1	1	2	2	1	1	1	2
R51	3	2	2	3	3	3	3	2	2	2	3	3	2	2	2	4	3	2	3	2	2	3	3	R51	2	2	2	2	2	3	2	2	2	2	2	1	2	2	3	3	2	2	2	2	2	1	2	3	1
R52	2	2	2	3	3	2	2	2	2	2	2	2	2	1	2	2	1	2	1	1	2	1	3	R52	2	2	1	2	3	1	2	2	2	1	3	1	1	2	2	1	2	1	1	1	2	1	1	2	1
R53	1	1	1	1	1	1	1	1	1	1	1	1	1	1	1	1	1	1	1	1	1	1	3	R53	2	1	1	2	1	1	3	1	1	3	3	1	1	3	1	1	3	1	1	1	1	3	3	1	3
R54	5	5	5	5	4	5	3	3	5	5	4	5	1	3	5	5	3	2	5	3	2	3	3	R54	2	3	3	2	3	1	1	2	2	2	3	1	2	2	3	3	3	2	1	1	1	1	1	3	1
F-E1	4	3	2	2	4	2	3	3	3	4	4	2	3	2	3	4	3	4	4	3	4	1	1	F-E1	3	2	3	3	2	3	2	2	3	1	3	1	2	2	3	3	3	1	1	2	3	1	2	3	3
F-E2	2	1	1	2	3	2	3	2	1	4	3	2	4	1	1	1	2	1	2	1	4	1	1	F-E2	2	1	3	2	2	1	2	3	2	1	3	1	1	2	2	1	2	1	1	2	2	1	2	3	2
F-E3	4	2	2	3	3	4	5	2	2	3	3	3	3	2	1	3	3	2	2	1	2	3	1	F-E3	2	2	1	2	2	3	2	2	2	1	2	1	1	2	2	1	2	2	1	2	1	1	2	1	2
F-E4	4	4	4	4	4	4	1	4	4	4	4	4	4	2	3	2	4	3	1	1	4	1	1	F-E4	3	3	1	2	3	2	1	1	2	3	3	2	1	2	3	3	3	3	2	1	3	1	1	3	1
F-E5	2	2	2	1	1	1	4	1	1	2	2	1	2	1	1	2	1	1	1	1	3	1	1	F-E5	1	1	1	1	1	1	3	1	2	1	3	1	1	3	1	1	3	1	1	2	2	1	1	1	2
F-E6	2	2	1	1	1	1	1	1	1	1	1	1	1	1	1	1	1	1	1	1	1	1	1	F-E6	2	1	1	2	2	2	2	1	2	2	3	1	1	3	1	2	2	1	1	2	2	1	1	2	2
F-E7	3	3	1	1	1	1	2	1	1	1	1	1	1	1	2	9	1	1	1	1	1	1	1	F-E7	3	1	2	2	1	1	3	1	1	1	3	1	1	3	1	1	3	1	1	2	2	1	1	1	2
F-E8	3	2	1	3	2	1	1	2	1	2	2	2	2	1	2	2	1	1	1	1	1	2	1	F-E8	2	1	1	2	1	1	2	2	2	1	3	1	1	3	2	1	3	1	1	3	2	1	1	1	2
F-E9	1	1	1	1	1	1	1	1	1	1	1	1	1	1	1	1	1	1	1	1	1	1	1	F-E9	2	1	1	2	1	3	2	1	1	1	2	1	1	3	1	1	1	1	1	1	2	1	1	1	3
F-E10	2	1	1	2	3	3	1	1	2	2	5	5	4	1	1	5	5	2	1	1	4	5	1	F-E10	2	1	1	2	1	1	2	1	2	1	2	1	1	2	1	1	3	1	1	1	2	1	1	1	2
F-E11	2	2	1	2	3	3	1	1	2	1	1	2	1	1	2	1	1	1	1	1	3	1	1	F-E11	2	1	1	2	2	1	2	2	1	1	3	2	1	2	2	1	1	1	1	1	2	1	1	1	2
F-E12	4	1	2	3	4	5	3	2	3	3	3	3	3	3	1	4	3	3	1	1	3	3	1	F-E12	2	1	1	3	1	1	3	1	2	1	3	1	1	3	2	1	3	2	1	2	2	1	1	1	2
F-E13	5	2	2	2	2	2	1	1	3	4	3	1	1	3	2	1	2	1	3	3	4	1	1	F-E13	2	2	1	2	1	2	2	2	1	2	3	1	1	2	2	1	2	2	1	1	1	1	1	1	1
F-E14	2	4	2	2	3	2	1	1	1	1	1	1	1	1	3	1	1	1	1	1	2	1	1	F-E14	2	1	1	2	2	2	2	1	2	1	3	1	2	2	2	2	2	2	3	2	2	1	1	1	2
F-E15	4	4	4	5	4	3	3	1	1	3	2	3	2	1	2	1	2	1	1	1	2	1	1	F-E15	2	3	3	1	3	3	3	2	3	1	3	1	2	3	1	1	3	1	3	2	2	1	1	1	3
F-E16	2	1	1	1	1	1	1	1	1	1	1	1	1	1	1	1	1	1	1	1	1	1	1	F-E16	2	2	1	1	2	2	1	1	2	1	2	2	1	2	3	1	2	1	1	1	1	1	1	2	2
F-E17	3	2	2	3	2	3	4	2	3	3	2	2	2	2	3	4	2	2	3	2	4	2	1	F-E17	2	1	3	2	3	1	2	2	2	2	3	2	1	2	1	2	2	2	1	2	2	3	1	1	2
F-E18	3	2	3	4	3	4	1	3	2	4	3	2	2	3	2	3	3	3	3	2	3	3	1	F-E18	3	3	2	2	2	1	1	2	3	1	2	1	2	2	2	2	2	1	2	2	2	1	1	3	2
F-E19	2	2	2	1	1	1	1	1	1	1	1	1	1	1	1	1	1	1	1	1	2	1	1	F-E19	2	1	1	2	1	2	2	1	1	1	3	1	1	2	2	2	2	1	2	2	1	1	2	2	1
F-E20	2	2	2	4	2	2	1	1	1	1	1	2	1	2	1	2	1	3	1	1	1	1	1	F-E20	1	2	3	2	3	1	1	2	2	1	2	1	2	2	2	2	3	2	2	1	1	1	1	1	1
F-E21	4	3	2	3	1	1	1	2	1	2	1	2	1	1	2	3	1	2	1	1	1	1	1	F-E21	2	3	1	2	3	1	1	3	2	3	2	2	2	3	2	2	3	1	1	1	1	1	1	3	1
F-E22	1	1	1	2	1	1	1	1	1	1	1	1	1	1	1	1	1	1	1	1	2	1	1	F-E22	2	1	1	2	1	1	2	1	2	1	3	1	1	3	1	1	3	1	1	3	3	1	1	1	3
F-E23	3	3	2	4	3	4	1	2	2	3	2	2	3	2	3	4	1	1	3	2	4	2	1	F-E23	2	2	2	2	3	3	1	1	1	3	3	1	3	2	3	2	3	2	2	3	2	1	2	3	1
F-E24	4	3	2	2	2	2	4	1	2	3	1	1	1	2	1	3	1	1	2	1	3	1	1	F-E24	2	1	1	2	2	2	2	1	3	1	3	1	1	2	1	3	2	1	1	2	2	1	1	2	2
F-E25	2	3	1	2	3	2	1	2	1	1	2	3	2	1	1	4	1	1	2	1	1	2	1	F-E25	3	1	2	3	2	2	2	1	2	1	2	1	1	2	1	1	3	1	1	2	1	1	2	2	3
F-E26	3	2	3	3	3	3	1	1	3	2	2	2	1	2	2	4	2	2	2	2	4	1	1	F-E26	2	1	1	2	1	3	2	2	3	1	2	1	2	2	2	3	3	1	1	1	1	1	2	2	2
F-E27	5	1	1	5	1	2	1	1	1	4	1	1	1	1	1	2	1	1	1	1	4	1	1	F-E27	2	1	3	1	3	1	1	2	2	1	3	2	2	2	1	2	3	1	2	2	3	1	1	3	1
F-E28	4	4	2	4	3	3	1	3	2	4	4	4	2	2	5	3	2	2	3	2	4	2	1	F-E28	3	1	1	2	2	1	1	1	3	1	3	2	1	2	2	1	3	2	2	3	2	1	2	1	3
F-E29	2	1	1	3	2	2	1	2	2	2	3	2	2	1	1	3	1	2	2	1	3	1	1	F-E29	2	1	1	2	1	2	3	2	2	1	3	1	1	2	1	3	2	1	1	2	2	1	2	2	2
F-E30	4	3	3	4	3	2	1	3	1	4	1	1	1	1	4	1	1	5	2	2	2	1	1	F-E30	2	3	3	2	3	2	1	1	1	3	2	3	2	1	3	3	3	3	3	2	1	1	3	2	1
F-E31	5	4	3	5	4	4	3	2	4	5	2	2	1	3	2	4	4	4	4	2	4	2	1	F-E31	3	3	2	3	2	2	2	2	3	2	3	1	2	3	3	2	2	2	1	3	2	1	1	2	2
F-E32	2	1	1	1	1	1	1	1	1	2	1	1	1	1	1	2	1	1	1	1	2	1	1	F-E32	2	1	3	3	2	1	3	1	2	1	3	1	1	3	1	1	3	1	1	3	2	1	1	1	3
F-E33	3	2	2	2	2	3	2	3	2	3	2	2	2	3	3	2	3	2	3	2	3	3	1	F-E33	2	1	3	2	2	1	2	2	2	2	3	1	1	3	2	1	2	1	1	2	2	1	1	2	2
F-E34	2	1	1	1	2	1	1	1	2	1	1	1	1	1	1	2	1	1	1	1	2	1	1	F-E34	2	1	1	1	1	1	2	1	2	1	3	1	1	3	1	1	2	1	1	2	2	1	1	1	3
F-E35	2	1	1	2	2	2	1	1	1	2	1	1	1	1	4	1	1	1	1	1	4	1	1	F-E35	2	1	1	2	1	2	2	1	2	1	3	1	1	2	1	1	2	1	1	2	2	1	1	1	2
F-E36	3	1	1	3	2	1	4	2	1	1	3	3	3	3	1	2	3	1	1	1	2	3	1	F-E36	2	3	2	1	2	1	1	1	2	2	3	2	1	2	3	1	3	1	1	2	2	1	1	1	2
F-E37	4	2	4	4	3	5	5	4	4	3	3	3	3	5	2	5	3	3	2	1	4	2	1	F-E37	2	2	2	2	2	2	1	1	2	1	3	1	1	3	2	3	2	2	1	2	2	1	1	3	2
F-E38	5	4	3	5	5	4	4	3	3	4	3	3	1	3	3	3	2	4	3	3	4	1	1	F-E38	2	3	2	1	3	1	1	2	2	2	3	2	2	2	2	3	3	3	2	2	1	2	2	3	2
F-E39	3	2	2	3	3	4	2	2	4	3	2	2	3	3	1	3	4	2	2	1	4	2	1	F-E39	2	3	1	2	1	1	2	2	1	2	3	1	1	2	2	1	3	1	1	2	2	1	1	1	2
F-E40	2	1	1	2	1	1	1	1	1	2	1	1	1	1	1	1	1	1	1	1	2	1	1	F-E40	2	1	1	1	1	1	1	1	1	1	2	1	1	3	1	1	2	1	1	1	2	1	1	1	2
F-E41	3	1	2	4	2	3	1	1	3	1	3	2	2	1	1	1	1	2	1	1	1	1	1	F-E41	3	1	1	1	1	1	3	1	3	3	3	1	1	2	2	1	3	2	2	3	1	1	1	2	2
F-E42	4	3	2	2	3	3	2	2	3	3	3	2	2	2	2	4	2	2	3	1	4	2	1	F-E42	3	1	2	2	1	1	1	1	2	1	3	1	1	2	1	1	2	2	1	2	2	1	1	2	2
F-E43	2	1	1	2	1	1	1	1	1	1	1	1	1	1	1	1	1	1	1	1	1	1	1	F-E43	1	2	1	1	3	2	1	1	1	1	3	1	1	3	2	1	2	1	1	1	2	1	1	1	2
F-E44	1	1	1	3	2	2	1	1	1	1	1	1	1	1	3	1	1	1	1	3	1	1	1	F-E44	1	3	1	2	2	2	2	1	2	1	3	2	2	2	2	1	2	3	2	3	1	1	1	2	1
F-E45	4	1	2	1	2	2	2	2	3	1	1	1	1	1	1	1	1	1	1	1	3	1	1	F-E45	3	1	2	2	2	1	2	2	2	1	2	1	2	2	3	3	2	1	1	2	2	1	1	2	1
F-E46	4	2	2	3	4	4	1	2	4	5	2	2	1	2	3	2	1	1	2	2	5	2	1	F-E46	3	1	3	3	1	1	3	1	3	1	3	1	1	3	1	1	3	1	1	3	2	1	1	3	3
F-E47	4	3	1	4	4	5	5	3	2	4	3	2	1	1	2	3	2	1	1	2	2	2	1	F-E47	2	2	3	3	1	3	3	2	1	3	2	1	3	2	1	2	3	1	2	2	2	1	1	3	3
F-E48	5	4	3	1	4	3	1	3	4	3	1	1	1	4	4	5	5	3	4	4	4	2	1	F-E48	2	1	1	3	2	3	2	1	3	1	3	1	1	2	1	1	2	1	1	2	2	1	2	1	2
F-E49	2	2	2	3	2	2	3	2	2	2	2	2	9	1	1	2	1	1	1	1	1	2	1	F-E49	3	1	2	2	1	3	3	2	2	1	3	1	2	3	1	2	3	1	2	2	2	1	1	1	2
F-E50	5	4	4	9	3	4	4	5	4	5	5	5	4	4	5	5	5	4	5	5	5	5	1	F-E50	2	2	1	2	2	1	2	1	2	2	1	1	2	3	2	1	2	2	1	2	2	1	1	1	2
F-E51	3	1	1	1	1	2	1	1	1	1	1	1	2	1	1	2	1	1	1	1	2	1	1	F-E51	2	1	1	2	1	1	3	1	2	1	3	1	1	3	2	1	2	1	1	1	2	1	1	1	1
F-E52	4	1	1	2	1	2	1	1	1	1	1	1	1	1	1	2	1	1	1	1	2	1	1	F-E52	2	1	1	2	2	1	3	1	2	1	3	1	1	3	1	2	2	1	1	2	3	1	1	1	3
F-E53	4	1	2	1	2	2	1	1	2	1	1	2	1	1	1	3	1	1	1	3	1	1	1	F-E53	3	1	1	2	1	1	2	1	2	1	2	1	1	3	1	1	3	1	1	2	2	1	2	1	2
F-E54	2	1	2	2	2	1	3	2	2	2	1	1	3	1	2	1	1	1	1	1	1	2	1	F-E54	2	2	1	2	2	1	2	1	2	1	3	1	1	3	2	1	2	2	1	1	1	1	1	1	2
F-E55	2	1	1	3	1	1	3	1	1	1	1	1	1	1	1	1	1	1	1	1	3	1	1	F-E55	3	1	1	2	1	3	2	1	2	1	2	1	1	2	1	3	2	1	1	3	1	1	1	3	2
F-E56	4	4	3	4	3	4	3	3	3	4	3	3	1	1	3	5	1	1	3	1	4	1	1	F-E56	3	2	3	3	3	1	2	2	3	2	3	1	2	2	2	2	3	2	2	3	2	1	2	3	2
F-E57	3	1	2	2	3	2	1	2	2	2	1	2	1	2	1	2	1	1	3	1	2	1	1	F-E57	2	1	1	3	2	2	2	2	2	1	1	1	1	3	1	2	2	2	1	2	2	1	1	1	2
F-E58	2	1	1	1	1	2	1	1	1	1	1	1	1	1	1	2	1	1	1	1	1	1	1	F-E58	2	3	1	2	1	2	3	1	1	1	2	1	1	2	3	2	3	1	2	1	1	1	2	2	1
F-E59	1	1	2	1	2	1	1	2	1	1	1	1	1	1	1	1	1	1	1	1	1	1	1	F-E59	2	1	1	1	1	1	2	1	1	1	2	1	1	2	2	1	2	1	1	3	1	1	1	1	1
F-E60	3	2	2	3	4	3	2	3	1	2	3	2	3	2	2	1	1	2	2	1	4	1	1	F-E60	3	2	3	2	1	2	2	2	2	1	3	1	2	3	2	3	3	1	2	1	2	1	1	3	1
F-E61	3	2	3	4	3	4	2	2	3	5	2	2	2	4	2	4	1	2	4	2	5	2	1	F-E61	2	2	1	2	2	1	2	2	2	2	2	2	2	2	3	2	2	2	2	2	2	1	2	2	2
F-E62	3	4	3	3	4	4	3	3	3	4	4	3	1	2	3	3	5	4	4	4	5	4	1	F-E62	2	1	2	3	2	1	2	2	2	1	2	2	3	2	3	3	3	2	2	1	2	1	3	3	1
F-E63	4	3	3	4	3	3	2	3	2	3	2	3	2	1	2	4	2	2	4	2	2	2	1	F-E63	2	1	1	3	2	1	1	2	2	1	2	1	2	2	2	2	3	1	1	2	1	1	2	2	1
F-E64	4	4	3	4	3	3	2	2	2	2	3	3	3	3	5	4	4	3	4	1	3	4	1	F-E64	3	2	3	3	1	3	3	2	3	1	3	1	1	3	3	3	3	1	1	2	1	1	1	3	3
F-E65	2	2	2	3	3	2	1	2	1	1	1	2	1	1	5	3	2	2	1	1	3	1	1	F-E65	3	1	1	2	2	3	3	1	2	1	3	1	1	3	1	1	3	1	1	3	2	1	1	1	2
F-E66	3	1	2	2	2	2	1	3	2	2	2	2	1	2	2	3	2	2	1	1	4	2	1	F-E66	2	1	1	2	2	1	2	1	2	1	3	1	1	3	2	2	3	1	1	2	2	1	1	3	2
F-E67	2	3	2	3	3	2	3	3	3	3	2	2	2	2	1	2	2	1	1	1	2	1	1	F-E67	3	2	1	2	2	2	3	1	2	1	2	1	2	2	2	2	3	2	2	2	1	1	2	2	2
F-E68	2	1	1	2	1	1	1	1	1	1	1	1	1	1	1	1	1	1	1	1	9	1	1	F-E68	3	1	1	1	2	2	3	2	2	1	3	1	1	3	1	2	1	1	1	1	3	1	1	3	3
F-E69	5	4	4	4	3	4	1	2	4	4	3	3	2	3	5	4	2	2	5	4	5	2	1	F-E69	3	2	3	3	2	2	2	2	2	2	3	1	3	3	2	3	3	2	1	2	1	1	1	3	2
F-E70	3	2	2	3	3	3	2	1	2	2	2	1	1	2	3	2	2	2	1	1	2	1	1	F-E70	3	1	1	3	1	2	3	1	3	1	3	1	1	3	1	1	3	1	1	3	2	1	1	2	3
F-E71	4	3	3	2	1	4	1	1	3	4	2	1	1	2	4	3	1	1	4	2	3	1	1	F-E71	1	2	1	2	1	3	2	1	1	1	2	1	1	2	2	1	2	1	1	1	1	1	2	1	1
F-E72	4	1	2	1	4	4	4	2	2	4	5	5	3	3	1	3	2	1	1	1	4	3	1	F-E72	2	1	1	3	1	1	2	1	3	1	3	1	1	3	1	1	3	1	1	3	2	1	1	1	2
F-E73	4	1	1	2	2	1	2	1	1	1	1	1	3	1	1	1	1	1	1	1	3	1	1	F-E73	2	1	2	1	1	2	1	1	2	1	3	1	1	3	1	1	2	1	1	2	2	1	1	1	3
F-E74	2	1	1	1	1	2	1	1	1	2	1	1	1	1	1	1	1	1	1	1	2	1	1	F-E74	2	1	1	3	1	1	2	1	2	1	2	1	1	3	1	1	3	1	1	2	3	1	1	2	3
F-E75	4	2	2	2	2	2	2	2	2	2	2	2	1	2	2	2	2	2	1	1	2	2	1	F-E75	2	1	1	2	1	1	2	1	2	1	3	1	1	2	1	1	2	1	1	2	2	1	1	1	2
F-E76	2	2	1	1	1	1	1	1	1	1	1	1	1	1	1	1	1	1	1	1	1	1	1	F-E76	2	1	3	2	2	1	2	2	2	1	3	1	1	2	1	1	3	1	1	2	2	1	1	2	3
F-E77	3	2	1	2	3	2	1	2	1	3	2	2	1	1	2	1	1	1	1	1	2	1	1	F-E77	2	1	1	2	2	2	2	2	3	1	3	1	1	2	1	2	2	1	1	2	2	1	2	2	3
F-E78	2	1	1	1	2	1	1	1	1	1	2	2	1	1	1	1	1	1	1	1	2	2	1	F-E78	2	1	1	2	1	1	2	1	2	1	2	1	1	2	1	1	2	1	1	2	2	1	1	1	2
F-E79	3	2	2	2	2	2	3	2	2	9	9	2	3	2	2	2	2	2	2	1	2	3	1	F-E79	2	1	1	2	2	1	2	1	2	1	3	1	1	2	2	2	3	2	1	1	2	1	1	1	2
F-E80	3	2	2	4	3	3	1	1	2	4	2	3	1	2	2	4	2	1	1	1	4	2	1	F-E80	3	2	2	3	3	3	1	2	3	1	2	1	2	2	2	1	3	2	1	3	3	1	3	1	3
F-E81	4	1	1	2	2	1	2	1	1	1	1	1	3	1	1	1	1	1	1	1	3	1	1	F-E81	3	2	1	3	1	1	2	1	2	1	3	1	1	3	2	1	3	2	1	3	1	1	1	1	2
F-E82	3	2	2	2	2	2	2	2	2	1	2	2	1	1	2	2	4	2	1	1	2	2	1	F-E82	2	2	1	2	1	2	3	1	2	1	2	1	1	2	2	1	2	2	1	2	1	1	2	1	2
F-E83	3	2	2	3	2	3	2	3	3	3	1	2	2	1	1	2	1	2	1	1	2	2	1	F-E83	2	1	1	2	1	1	3	1	1	1	3	1	1	3	2	1	3	1	1	1	1	1	1	1	2
F-E84	3	1	2	3	2	2	2	2	1	2	3	2	2	1	1	1	1	2	1	1	2	2	1	F-E84	2	2	1	2	1	1	2	1	2	1	3	2	1	2	2	1	3	3	1	2	1	1	1	2	2
F-E85	4	4	3	2	4	5	3	3	5	4	4	3	3	2	3	5	4	2	4	5	5	2	1	F-E85	3	2	3	3	3	1	2	2	3	2	3	1	2	3	2	2	2	2	1	3	2	1	1	3	2
F-E86	2	1	1	5	1	1	5	1	1	2	3	3	4	1	1	3	1	1	1	1	5	1	1	F-E86	2	1	2	3	1	1	1	1	1	1	3	1	1	3	3	1	2	3	1	1	1	2	1	1	1
F-E87	2	1	1	1	2	2	2	2	3	1	2	2	2	1	1	3	1	1	1	1	2	2	1	F-E87	3	1	1	2	1	1	3	1	3	1	3	1	1	3	1	1	3	2	1	3	2	1	1	1	2
F-E88	4	4	2	2	4	4	4	3	4	2	4	4	4	3	3	5	5	3	4	2	4	1	1	F-E88	3	1	1	2	2	3	3	2	3	1	3	1	1	3	1	1	3	1	1	3	3	1	1	3	2
F-E89	4	2	1	2	2	1	1	1	2	2	1	1	1	1	1	1	1	1	1	1	1	1	1	F-E89	2	3	1	2	2	2	2	2	2	3	2	2	1	2	3	2	3	3	2	2	1	1	1	2	1
F-E90	2	1	1	1	1	1	2	2	1	2	2	2	1	1	1	1	2	1	1	1	2	4	1	F-E90	3	1	1	3	2	3	3	1	3	1	3	1	1	3	1	1	3	1	1	3	3	1	1	1	3
F-E91	3	3	2	4	3	2	4	3	2	2	3	3	3	2	2	2	3	3	3	2	2	2	1	F-E91	3	3	1	2	2	1	2	2	2	2	3	1	1	3	3	1	3	1	1	2	2	1	2	1	1
F-E92	5	4	4	3	9	4	5	3	5	5	5	5	3	3	4	3	3	3	3	2	3	3	1	F-E92	3	1	1	3	1	1	1	1	3	1	3	2	3	3	1	1	3	1	1	3	2	1	1	2	3
F-E93	5	4	3	3	3	3	3	3	5	5	3	3	3	3	3	3	3	3	3	3	3	3	1	F-E93	3	2	1	2	1	1	3	1	3	1	3	1	1	3	1	1	3	2	1	3	2	1	1	2	2
F-E94	3	1	1	3	3	2	2	1	3	2	3	2	2	1	1	1	1	2	1	1	3	1	1	F-E94	2	1	2	3	3	1	1	1	2	1	3	1	1	2	1	1	3	1	1	2	2	1	1	2	2
F-E95	2	2	2	2	1	1	1	1	1	2	2	2	2	1	3	2	1	1	1	1	3	2	1	F-E95	2	1	1	1	2	2	2	1	2	1	3	1	1	3	1	1	2	1	1	2	2	1	1	2	2
F-E96	2	1	1	2	1	1	1	1	1	1	1	1	1	1	1	1	1	1	1	2	2	1	1	F-E96	2	2	1	2	2	1	1	2	2	2	2	1	2	2	3	2	3	2	2	1	1	1	1	2	1
F-E97	2	1	2	1	1	1	1	3	1	1	2	1	2	1	1	1	1	1	1	1	4	1	1	F-E97	3	1	1	3	1	1	3	1	2	1	3	1	1	3	1	1	3	1	1	3	3	1	1	1	3
F-E98	2	2	1	2	1	1	1	1	1	1	1	1	1	1	2	1	1	2	1	1	1	1	1	F-E98	2	1	2	2	1	2	2	1	2	1	3	1	1	3	1	1	2	1	1	2	2	1	1	1	2
F-E99	4	5	5	4	3	5	1	3	4	5	2	2	1	2	4	5	9	9	4	2	4	4	1	F-E99	2	1	1	3	3	1	1	2	2	2	1	1	2	2	1	1	2	1	1	2	1	1	1	1	3
F-E100	4	3	3	3	2	3	3	2	3	4	3	3	2	2	2	4	3	2	3	2	2	2	1	F-E100	1	2	1	2	2	1	1	1	1	1	3	1	1	2	1	1	2	2	1	2	2	1	1	1	2
F-E101	3	2	2	2	2	2	2	1	3	2	3	1	2	1	1	3	1	2	2	1	2	1	1	F-E101	3	2	1	2	2	1	2	2	3	1	3	1	1	2	1	1	3	1	1	2	3	1	1	2	2
F-E102	3	2	3	3	3	3	2	3	1	3	2	3	2	2	1	1	1	2	1	1	3	2	1	F-E102	2	2	1	3	2	1	3	1	2	1	3	1	1	3	2	2	3	2	3	3	2	2	1	2	2
F-E103	2	2	1	5	1	1	2	1	1	1	1	1	1	1	1	1	1	3	1	2	2	1	1	F-E103	2	2	2	2	3	1	2	2	2	1	3	2	1	2	2	2	2	3	3	1	1	1	1	3	1
F-E104	4	4	2	4	2	2	2	1	2	2	1	1	1	1	2	2	1	1	1	1	2	1	1	F-E104	3	1	3	3	2	2	2	2	2	2	3	2	1	3	1	2	2	1	3	2	1	1	1	2	2
F-E105	2	1	1	1	1	1	1	1	2	2	1	1	1	1	1	2	1	1	1	1	2	1	1	F-E105	3	2	1	2	2	1	2	1	2	1	3	1	1	3	1	1	3	2	1	3	2	1	1	1	2
F-E106	4	2	4	3	3	4	2	3	3	5	2	3	3	3	2	4	3	2	2	2	3	2	1	F-E106	2	1	1	2	2	2	2	1	2	1	3	1	1	3	2	1	2	1	1	2	2	1	1	2	2
F-E107	3	2	2	3	4	2	5	5	2	1	5	4	3	1	1	2	2	2	1	1	1	1	1	F-E107	1	1	3	1	3	2	2	1	1	1	3	1	1	3	1	1	2	2	1	1	2	1	1	1	2
F-E108	3	2	2	3	4	3	3	2	3	3	3	3	2	2	2	2	4	2	2	1	4	2	1	F-E108	2	2	1	1	2	1	2	1	2	1	3	1	1	3	3	1	1	1	1	1	1	1	1	2	2
F-E109	5	3	3	2	4	4	1	4	5	4	3	3	4	4	5	5	3	3	3	3	4	3	1	F-E109	3	1	1	3	1	1	3	1	3	1	3	1	1	3	1	1	3	1	1	3	2	1	1	1	3
F-E110	4	1	1	3	2	1	1	3	1	3	1	2	2	1	1	1	1	1	2	1	3	2	1	F-E110	2	1	1	2	1	1	2	2	2	1	3	1	2	3	1	2	2	1	1	3	3	1	1	2	3
F-E111	4	1	1	1	2	2	1	1	1	4	2	2	2	1	1	1	1	1	1	1	2	1	1	F-E111	2	2	3	2	3	1	2	2	2	1	3	1	2	2	2	3	3	2	1	1	2	1	3	2	1
F-E112	3	2	1	2	1	2	1	1	1	1	1	1	1	1	2	3	1	1	1	1	2	1	1	F-E112	2	1	1	3	1	1	3	1	2	1	3	1	1	3	1	1	3	1	1	2	3	1	1	1	2
F-E113	3	2	1	2	2	2	1	1	1	2	3	3	2	1	1	2	2	1	1	1	3	1	1	F-E113	2	1	1	2	1	1	2	1	2	1	3	1	1	2	1	1	2	2	1	2	2	1	1	2	2
F-E114	1	1	1	1	1	1	1	1	1	1	1	1	1	1	1	1	1	1	1	1	2	1	1	F-E114	2	1	1	2	1	2	2	1	2	1	2	1	1	2	1	1	2	1	2	2	2	1	1	2	2
F-E115	2	2	2	2	3	4	2	2	2	2	2	2	1	2	1	1	3	1	1	1	2	1	1	F-E115	2	2	1	2	3	1	1	1	3	2	3	1	3	2	2	1	2	3	1	3	2	1	1	2	1
F-E116	2	1	1	4	1	2	1	1	1	1	1	1	1	1	1	1	1	3	1	1	1	1	1	F-E116	3	1	2	1	3	1	1	1	2	1	3	1	1	2	2	2	1	1	1	1	1	1	1	1	1
F-E117	4	1	3	1	3	3	1	1	3	1	1	3	1	1	1	1	1	1	1	1	1	1	1	F-E117	2	1	1	1	1	1	2	1	2	1	3	1	1	3	1	3	3	1	1	1	1	1	1	1	2
F-E118	3	2	2	2	4	2	2	2	1	1	1	1	1	1	1	1	1	1	1	1	1	2	1	F-E118	2	1	1	3	1	2	2	1	2	1	2	1	1	2	1	1	2	1	1	2	2	1	1	2	2
F-E119	3	2	1	2	2	3	3	2	2	2	2	3	3	1	2	2	2	1	1	1	5	1	1	F-E119	2	1	1	3	2	1	2	1	2	2	1	3	2	3	2	1	3	3	1	2	2	1	2	1	2
F-E120	1	2	4	2	2	2	1	5	3	3	4	3	2	3	2	2	2	1	1	1	4	3	1	F-E120	2	3	1	2	3	2	1	1	2	2	3	1	1	2	3	1	3	3	1	1	1	1	1	1	2
F-E121	4	2	2	3	2	2	5	4	2	3	3	2	1	1	3	4	3	1	1	2	5	2	1	F-E121	1	1	1	2	2	1	2	1	2	2	3	1	1	2	2	2	3	1	1	2	2	1	2	1	3
F-E122	2	1	1	2	3	3	1	3	1	1	3	3	3	3	1	3	3	3	3	1	1	3	1	F-E122	2	3	2	2	2	2	2	3	2	2	1	1	2	2	3	3	3	1	3	2	1	1	3	1	2
F-E123	4	4	5	5	4	2	1	1	1	4	4	3	3	1	1	3	3	5	3	2	2	1	1	F-E123	2	3	3	1	2	1	1	1	2	1	3	2	2	2	3	3	3	3	2	2	1	1	1	3	1
F-E124	2	1	1	1	1	1	1	1	1	1	2	1	1	1	1	1	1	1	1	1	2	1	1	F-E124	2	1	1	2	1	2	2	1	1	1	3	1	1	2	1	1	2	1	2	1	2	1	1	1	2
F-E125	5	5	3	5	3	4	2	3	3	4	3	3	3	2	5	5	3	3	3	4	4	3	1	F-E125	2	3	2	2	3	1	2	1	1	2	2	2	2	2	3	3	2	3	1	3	1	1	1	2	1
F-E126	2	1	1	1	1	1	4	1	1	1	1	1	4	1	1	1	4	1	1	1	1	1	1	F-E126	2	1	1	1	1	3	3	1	3	1	1	1	1	3	1	3	2	1	1	2	2	1	1	1	3
F-E127	2	2	1	1	1	1	1	1	1	1	1	1	2	1	1	1	1	1	1	1	1	1	1	F-E127	2	1	1	3	1	1	3	1	2	1	3	2	1	3	2	2	3	2	1	2	1	1	1	1	2
F-E128	5	5	4	5	3	5	3	2	3	4	2	3	1	2	3	2	2	2	3	2	4	1	1	F-E128	3	3	3	3	3	1	2	2	3	2	3	1	1	3	2	2	3	2	1	1	1	1	1	1	1
F-E129	2	5	1	3	1	1	1	1	1	2	1	1	1	1	4	1	1	1	1	1	1	1	1	F-E129	1	3	2	1	3	2	1	2	1	3	2	1	1	2	3	2	2	2	1	3	1	1	1	2	1
F-E130	1	1	1	1	1	1	1	1	1	1	1	1	1	1	1	1	1	1	1	1	1	1	1	F-E130	2	1	1	2	1	1	2	1	2	1	3	1	1	2	1	2	2	2	1	2	1	1	1	1	2
F-E131	2	1	1	1	1	1	1	1	1	1	1	1	1	1	1	1	1	1	1	1	1	1	1	F-E131	3	1	1	3	1	2	3	1	1	1	3	3	1	3	1	1	3	1	1	2	3	1	1	1	3
F-E132	4	3	2	2	3	3	3	4	3	2	4	4	4	3	1	3	4	3	1	3	2	4	1	F-E132	3	3	2	3	1	2	2	1	2	2	2	1	1	2	3	2	2	1	1	2	1	1	2	2	1
F-E133	2	1	1	2	1	1	1	1	1	1	1	1	1	1	1	2	1	1	1	1	1	1	1	F-E133	2	1	2	1	1	1	2	1	2	1	3	1	1	2	2	1	2	1	1	1	1	1	1	1	2
F-E134	3	1	2	2	2	2	4	2	2	2	2	2	1	2	1	2	2	2	2	1	2	2	1	F-E134	3	1	2	3	3	2	3	2	2	1	3	1	2	2	1	1	2	1	2	3	2	1	1	1	2
F-E135	2	1	2	2	2	2	2	1	1	2	2	2	2	1	1	2	1	1	1	1	3	1	1	F-E135	2	1	3	2	3	1	2	3	2	3	3	1	3	2	3	3	2	2	3	3	2	3	3	2	2
F-E136	2	3	1	1	3	1	1	2	1	2	2	2	4	2	4	4	2	1	2	1	3	3	1	F-E136	3	1	1	3	1	1	3	1	2	1	3	1	1	2	1	1	3	2	1	3	2	1	1	1	2
F-E137	2	1	1	1	2	1	2	2	2	2	2	2	2	1	1	2	1	1	1	1	1	1	1	F-E137	2	1	2	2	1	3	2	1	2	1	2	1	1	2	3	1	3	2	1	2	2	1	9	1	1
F-E138	2	5	4	5	3	4	2	2	2	4	2	2	2	2	5	3	2	5	1	4	4	3	1	F-E138	2	3	3	2	3	1	2	3	3	3	2	1	1	2	3	3	2	2	1	3	1	1	2	3	2
F-E139	3	3	3	3	2	4	2	1	1	4	3	3	3	3	3	4	2	1	1	4	4	2	1	F-E139	3	1	3	1	2	1	2	3	2	1	2	1	2	2	1	3	2	2	1	3	3	1	1	2	2
F-E140	3	2	2	3	5	2	5	5	3	4	5	5	5	2	2	4	5	3	2	2	3	5	1	F-E140	3	1	1	3	2	1	2	1	2	1	3	1	1	3	1	1	2	1	1	2	2	1	1	1	3
F-E141	2	2	2	2	3	2	4	1	2	2	1	1	1	1	1	2	1	1	1	2	3	1	1	F-E141	2	1	2	3	2	1	3	3	2	2	3	1	1	3	2	3	2	1	3	2	3	1	1	2	2
F-E142	5	3	4	4	5	5	5	5	5	3	5	5	3	4	2	5	1	3	5	3	5	5	1	F-E142	3	1	1	2	1	1	2	1	3	2	3	1	1	3	2	2	2	1	1	2	1	1	1	2	1
F-E143	3	2	2	2	3	2	1	1	1	1	1	2	3	1	1	2	2	1	1	1	2	2	1	F-E143	2	1	3	2	3	2	2	2	2	2	3	2	2	2	2	3	2	2	2	2	2	1	2	3	2
F-E144	2	1	1	1	3	1	1	1	1	2	1	1	1	1	1	2	1	1	1	1	2	1	1	F-E144	1	1	1	2	1	1	3	1	1	1	3	1	1	3	1	1	2	1	1	2	2	1	1	1	2
F-E145	4	4	4	4	3	3	2	3	4	4	1	1	1	4	5	5	1	5	4	5	4	1	1	F-E145	3	3	3	2	3	1	2	3	2	2	1	2	2	2	2	3	3	3	2	1	2	1	2	3	2
F-E146	1	1	1	1	1	1	1	1	1	1	1	1	2	1	1	1	1	1	1	1	1	1	1	F-E146	2	1	1	2	2	1	2	1	1	1	3	1	1	2	1	1	2	3	1	2	2	1	1	1	2
F-E147	1	1	1	1	1	1	1	1	1	1	1	1	1	1	1	1	1	1	1	1	1	1	1	F-E147	2	1	1	1	1	2	2	1	1	1	3	1	1	3	1	1	3	1	1	1	2	1	1	1	2
F-E148	2	1	1	1	1	1	1	1	1	1	1	1	2	1	1	1	1	1	1	1	1	1	1	F-E148	3	1	1	1	1	1	3	1	2	1	3	1	1	3	1	1	3	1	1	2	2	1	1	1	3
F-E149	3	3	4	3	3	4	1	1	3	3	1	3	1	1	3	4	1	1	2	2	4	3	1	F-E149	3	1	2	3	1	1	2	2	2	1	3	1	1	2	2	1	3	1	2	3	2	1	2	2	2
F-E150	4	3	3	2	2	4	1	3	3	2	4	4	3	1	1	2	2	1	1	1	3	3	1	F-E150	2	1	2	1	2	1	2	1	2	1	3	1	1	3	1	3	2	1	1	3	2	1	1	2	2
F-E151	4	4	4	5	4	5	3	3	4	4	3	2	2	4	3	4	1	4	3	5	5	3	1	F-E151	2	3	1	3	3	3	3	2	2	2	3	1	1	3	2	2	1	2	1	2	1	1	1	3	2
F-E152	2	1	1	2	1	1	1	1	1	1	1	1	1	1	1	1	1	1	1	1	1	1	1	F-E152	2	1	1	3	1	2	3	1	3	1	3	1	1	3	1	1	3	2	1	2	1	1	2	1	2
F-E153	1	1	1	4	1	1	1	1	1	2	1	1	2	1	2	1	1	2	1	1	2	1	1	F-E153	2	1	1	1	3	3	2	1	3	1	1	1	1	2	1	1	1	2	1	3	2	1	1	1	3
F-E154	3	2	1	3	2	2	4	4	3	4	4	4	1	1	2	4	4	1	1	2	4	1	1	F-E154	3	3	1	2	3	1	1	1	1	2	3	1	1	2	2	2	3	1	1	2	1	1	2	3	2
F-E155	4	4	4	5	9	5	3	9	5	5	5	5	5	3	5	5	5	5	3	3	4	5	1	F-E155	2	2	2	2	2	1	3	2	3	2	3	1	1	2	2	2	3	1	1	2	2	1	1	2	2
F-E156	2	2	1	2	2	2	2	2	1	2	2	2	2	2	1	2	1	1	1	2	2	1	1	F-E156	2	2	1	2	2	1	2	1	2	1	3	1	1	2	2	1	2	2	1	2	2	1	1	1	2
F-E157	3	2	2	2	3	2	1	3	2	2	2	3	2	2	1	2	2	2	1	2	2	1	1	F-E157	2	1	1	2	1	1	2	1	2	1	3	1	1	3	1	1	2	1	1	2	2	1	1	2	3
F-E158	3	2	1	1	2	2	1	1	3	3	1	2	1	1	1	2	1	1	1	1	2	1	1	F-E158	2	1	1	2	1	2	2	2	2	1	2	1	1	2	2	1	2	1	1	2	2	1	1	2	2
F-E159	1	1	1	1	1	1	1	1	1	1	1	1	1	1	1	1	1	1	1	1	1	1	1	F-E159	2	1	1	1	1	1	2	2	1	1	3	1	1	2	1	1	2	1	1	2	2	1	1	1	2
F-E160	4	2	4	5	3	5	1	3	5	5	1	1	1	1	1	5	1	1	1	1	5	1	1	F-E160	2	2	1	3	2	1	2	1	3	1	3	1	1	2	2	2	3	1	2	2	1	1	1	1	2
F-E161	5	3	2	4	2	3	3	2	2	2	3	2	2	2	1	4	2	2	2	2	2	2	1	F-E161	1	1	1	2	3	2	1	2	2	1	2	1	1	2	2	2	2	3	2	1	2	1	2	2	2
F-E162	4	1	1	1	1	1	2	1	2	1	2	1	1	1	1	2	1	1	1	3	3	1	1	F-E162	2	1	1	2	2	1	1	1	1	1	3	1	1	2	3	1	3	3	3	2	1	1	1	1	1
F-E163	3	1	4	4	4	5	1	2	2	3	4	4	1	2	1	5	3	3	1	1	4	4	1	F-E163	3	2	1	2	3	1	2	3	2	2	3	2	2	2	3	2	3	1	1	3	2	1	1	2	2
F-E164	4	2	3	2	3	3	1	1	2	1	2	2	3	1	3	4	2	1	1	1	4	3	1	F-E164	2	1	2	3	1	1	3	2	2	1	3	1	1	3	2	1	2	1	1	3	2	1	1	2	3
F-E165	3	3	1	1	4	1	2	1	2	3	3	3	4	2	5	2	1	1	1	2	5	1	1	F-E165	3	1	1	3	1	1	3	1	3	1	2	1	1	3	1	1	3	1	1	2	3	1	2	1	3
F-E166	1	1	1	2	1	1	1	1	1	2	1	1	1	1	1	1	1	1	1	1	2	1	1	F-E166	1	1	1	1	2	3	1	1	1	2	2	1	1	2	1	2	1	3	2	1	1	1	1	1	1
F-E167	4	3	2	2	2	4	3	2	5	5	3	2	1	4	3	4	2	3	4	3	4	3	1	F-E167	2	2	1	2	3	1	2	1	2	1	3	1	1	2	2	1	2	1	1	2	2	1	2	1	2
F-E168	1	1	1	1	1	1	1	1	1	1	1	1	1	1	1	1	1	1	1	1	3	1	1	F-E168	2	1	1	2	1	1	2	2	2	1	3	2	1	3	2	2	3	2	1	1	1	3	1	3	2
F-E169	3	2	2	4	3	2	9	3	3	3	3	3	3	2	3	2	2	2	2	1	2	1	1	F-E169	2	2	2	2	2	1	2	2	2	2	3	1	1	2	2	2	3	2	2	2	2	1	2	1	2
F-E170	2	1	1	3	1	2	2	1	2	2	2	1	2	1	1	1	2	1	1	1	3	1	1	F-E170	3	1	1	2	1	1	2	1	3	1	3	1	1	2	1	1	3	1	1	3	3	1	1	1	2
F-E171	5	5	3	4	3	3	1	2	2	4	3	3	2	2	5	3	3	1	4	2	4	5	1	F-E171	3	3	1	2	3	1	1	2	2	3	3	1	1	2	3	2	3	1	2	3	1	1	2	2	1
F-E172	4	3	2	2	2	2	3	2	2	2	2	3	3	2	2	3	2	2	2	2	2	1	1	F-E172	2	2	2	2	3	1	2	2	3	1	3	1	1	2	3	1	3	1	2	2	2	1	3	1	2
F-E173	3	4	3	4	2	2	3	3	3	3	2	2	2	4	4	2	2	3	3	3	3	2	1	F-E173	3	1	1	3	1	1	3	1	3	1	3	1	1	3	1	1	2	1	1	3	3	1	1	1	3
F-E174	4	1	2	3	3	3	4	2	2	3	4	4	2	1	1	2	2	2	1	1	4	3	1	F-E174	2	1	1	2	3	1	2	1	2	1	3	1	1	2	1	1	2	1	1	2	3	1	1	2	3
F-E175	3	2	1	2	1	1	1	1	1	1	1	1	1	1	1	3	1	1	1	1	3	1	1	F-E175	2	1	1	2	1	2	3	1	2	1	3	1	1	3	2	3	3	1	1	2	2	1	1	1	2
F-E176	2	2	1	1	1	1	1	1	1	1	2	2	2	1	2	1	1	2	1	1	3	1	1	F-E176	2	2	1	2	1	1	2	2	2	1	2	2	2	2	2	2	3	2	1	2	2	1	2	2	2
F-E177	2	2	2	4	3	2	1	2	2	3	2	2	2	2	2	3	2	4	4	2	3	2	1	F-E177	3	1	2	9	3	3	3	1	2	1	3	1	1	2	1	1	3	1	1	3	3	1	3	3	3
F-E178	4	2	2	1	2	2	1	1	2	3	2	2	3	2	2	2	1	2	1	1	1	1	1	F-E178	3	3	2	3	3	1	2	2	3	1	3	1	3	2	3	2	3	1	1	2	2	1	2	2	3
F-E179	2	2	1	2	1	1	1	1	1	1	1	1	1	1	2	1	1	1	1	1	3	1	1	F-E179	1	1	2	1	1	2	1	2	2	1	3	1	1	3	1	1	2	1	1	2	3	1	1	1	3
F-E180	4	1	1	4	3	1	2	2	1	3	4	4	4	1	1	4	3	1	3	2	2	2	1	F-E180	2	1	1	2	2	1	1	1	1	1	3	1	1	3	2	1	2	2	1	2	1	1	1	1	1
F-E181	4	2	3	4	3	3	1	2	3	3	2	2	2	1	2	2	1	2	4	2	2	2	1	F-E181	2	2	1	2	3	1	2	1	2	1	3	2	1	2	3	1	2	2	1	2	1	3	1	2	2
F-E182	5	4	3	2	4	3	2	4	4	4	3	3	3	3	3	9	4	3	3	3	4	4	1	F-E182	2	1	1	2	2	2	2	2	2	1	3	1	1	1	2	2	2	2	1	2	2	1	2	2	2
F-E183	5	5	4	5	3	2	1	2	3	4	5	5	1	2	5	5	5	5	3	2	3	1	1	F-E183	2	3	3	2	3	1	2	1	2	1	3	1	1	2	3	2	2	3	1	3	1	2	1	1	1
F-E184	2	4	1	1	1	1	1	1	1	1	1	1	1	1	1	3	1	1	1	1	2	1	1	F-E184	2	1	1	3	1	1	3	1	2	1	3	1	1	3	2	2	3	1	1	3	2	1	1	1	3
F-E185	3	1	1	3	1	2	1	1	1	1	2	1	2	1	1	2	1	1	2	1	1	1	1	F-E185	3	3	3	3	1	1	3	1	3	2	2	1	1	2	2	1	2	2	2	2	1	1	1	3	2
F-E186	5	3	4	5	3	3	2	3	2	2	2	2	2	2	3	4	2	3	2	1	3	2	1	F-E186	2	3	3	1	3	1	2	2	2	1	3	2	2	2	2	2	3	1	1	2	2	1	1	2	1
F-E187	4	3	2	4	2	2	4	2	2	2	2	3	3	1	1	2	2	2	2	1	2	2	1	F-E187	2	1	1	2	2	1	2	2	2	1	3	2	1	2	2	2	2	1	1	2	2	1	1	2	2
F-E188	4	1	2	3	3	2	1	1	2	2	3	2	1	1	1	3	1	1	1	1	2	1	1	F-E188	2	1	2	3	1	2	3	1	2	1	3	1	1	3	2	1	2	1	1	2	2	1	2	1	2
F-E189	1	2	1	3	1	2	1	1	1	1	2	2	2	1	1	2	1	1	1	1	1	1	1	F-E189	2	3	3	2	2	1	2	1	2	2	2	1	1	2	2	1	3	2	1	2	1	1	1	2	1
F-E190	2	1	1	1	1	2	1	1	1	2	1	1	3	1	1	1	1	2	1	3	2	1	1	F-E190	2	1	2	2	2	1	2	2	2	1	3	1	1	3	2	2	2	2	1	2	1	1	1	2	2
F-E191	3	2	2	3	3	3	2	1	1	2	3	3	2	2	3	3	2	2	1	1	4	3	1	F-E191	2	2	1	2	2	1	3	2	2	1	3	2	1	2	2	1	3	1	1	3	2	1	1	1	2
F-E192	1	1	1	1	1	1	4	1	1	1	1	1	1	1	1	1	1	1	1	1	1	1	1	F-E192	2	1	1	2	1	1	3	1	3	1	3	1	1	3	1	1	3	1	1	3	2	1	1	1	3
F-E193	2	2	2	3	2	2	1	1	2	2	1	2	2	2	2	3	1	2	2	1	3	1	1	F-E193	3	1	3	2	2	2	3	2	3	1	2	1	1	2	1	1	3	1	1	3	2	1	1	1	3
F-E194	2	2	2	2	1	1	1	1	2	3	1	1	2	1	2	1	1	1	1	1	1	1	1	F-E194	1	2	1	2	2	1	1	1	2	2	2	1	1	2	2	1	2	2	1	1	2	1	1	1	2
F-E195	3	2	2	3	2	2	1	2	2	2	2	2	1	2	1	2	2	2	1	1	2	2	1	F-E195	2	2	2	1	1	1	2	1	2	1	3	1	1	2	2	1	2	1	1	3	2	1	1	1	2
F-E196	3	2	2	2	1	1	1	1	1	1	1	1	1	1	1	1	1	1	1	1	2	1	1	F-E196	2	1	2	2	2	1	3	3	3	1	3	2	3	3	1	1	3	2	1	3	3	1	3	3	3
F-E197	2	1	4	4	4	4	3	1	3	2	2	2	3	1	2	3	1	1	1	1	1	3	1	F-E197	2	3	1	1	3	2	1	3	1	1	2	3	2	1	3	1	2	3	3	1	1	2	1	1	1
F-E198	3	2	2	2	1	1	1	1	1	1	1	1	1	1	1	1	1	1	1	1	2	1	1	F-E198	3	2	1	1	1	1	1	1	3	1	3	2	1	3	2	1	3	2	1	3	2	1	2	1	2
F-E199	4	5	4	3	3	3	1	2	5	4	3	3	1	3	4	4	4	3	4	4	3	3	1	F-E199	2	2	1	2	2	1	2	1	2	1	2	1	1	3	2	2	2	2	1	2	2	1	1	3	1
F-E200	3	4	3	3	9	3	1	2	3	3	3	3	1	3	2	2	3	3	3	2	2	2	1	F-E200	2	1	2	2	1	2	3	1	2	1	2	1	1	2	1	1	2	1	1	2	2	1	2	1	2
F-E201	3	2	2	3	3	2	3	2	2	4	3	3	2	2	1	2	3	2	2	2	3	2	1	F-E201	2	1	1	1	3	1	1	2	2	1	2	3	2	1	2	1	2	1	1	2	2	1	1	1	1
F-E202	3	2	2	3	5	2	5	5	3	4	5	5	5	2	2	4	5	3	2	2	3	5	1	F-E202	3	1	1	3	2	1	2	1	2	1	3	1	1	3	1	1	2	1	1	3	3	1	1	1	3
F-E203	3	1	2	4	3	3	3	2	2	3	2	2	3	2	1	4	3	2	3	1	2	2	1	F-E203	2	2	1	2	2	1	2	1	2	1	3	1	1	2	2	2	2	1	1	1	1	1	1	1	2
F-E204	3	1	1	2	1	1	1	1	1	1	2	1	2	1	1	1	1	1	1	1	1	1	1	F-E204	2	1	1	2	1	1	2	1	2	1	3	1	1	3	2	1	2	1	1	2	2	1	2	1	1
F-E205	2	1	1	1	2	2	1	1	2	2	2	2	1	1	1	2	2	1	1	1	2	3	1	F-E205	2	2	3	2	3	2	2	1	2	1	3	1	1	2	3	2	3	2	1	1	1	1	2	2	1
F-E206	2	1	1	1	3	2	3	3	2	2	3	3	3	3	1	3	3	1	1	1	3	3	1	F-E206	1	1	1	2	2	2	2	1	2	1	3	1	1	2	2	1	2	1	1	2	9	1	2	1	2
F-E207	5	1	1	3	2	2	1	1	1	2	2	2	2	1	1	1	1	1	3	1	4	2	1	F-E207	3	1	2	3	1	2	2	2	2	1	3	1	1	2	2	1	3	1	1	2	2	1	2	3	2
F-E208	2	2	2	3	2	2	1	1	1	2	1	1	2	1	1	1	1	3	1	1	1	3	1	F-E208	1	2	1	2	1	1	2	1	2	2	2	1	1	2	2	1	2	1	1	2	1	1	1	1	1
F-E209	3	4	1	2	1	1	2	1	2	1	2	2	2	2	2	1	1	1	1	1	1	1	1	F-E209	2	2	1	2	1	2	2	1	2	1	2	1	1	2	2	1	2	2	2	1	1	1	1	1	2
F-E210	2	1	1	2	1	3	4	3	4	4	1	2	3	3	1	1	2	1	1	3	2	1	1	F-E210	2	3	3	1	3	1	2	1	3	1	3	1	1	2	3	3	1	3	1	1	1	1	1	3	1
F-E211	4	1	1	1	3	3	1	1	2	2	1	1	2	2	1	3	1	1	2	1	4	2	1	F-E211	3	3	2	2	2	1	2	2	3	1	3	1	2	2	3	3	3	2	2	3	1	1	2	2	2
F-M1	4	1	1	4	3	2	1	2	2	1	1	1	1	1	1	2	1	1	1	1	2	1	2	F-M1	2	2	1	2	2	1	2	1	1	1	3	1	1	2	2	1	2	2	1	2	1	1	1	2	1
F-M2	2	2	2	4	1	2	1	1	1	1	1	1	1	1	1	4	1	2	1	1	2	1	2	F-M2	2	1	1	2	2	2	2	1	3	1	2	1	1	2	1	1	3	2	1	2	2	1	1	1	3
F-M3	4	3	3	2	3	4	1	1	3	3	1	1	3	3	1	3	1	1	1	1	3	1	2	F-M3	2	1	1	3	3	2	2	1	2	1	2	1	1	2	2	1	2	2	1	2	2	1	1	1	2
F-M4	2	1	1	1	1	1	1	1	1	1	1	1	1	1	1	3	1	1	1	1	3	1	2	F-M4	2	1	1	2	1	1	3	1	3	1	3	1	1	3	1	1	3	1	1	2	3	1	1	1	3
F-M5	4	3	2	2	4	3	2	2	3	5	3	3	1	2	3	3	3	2	4	4	4	2	2	F-M5	3	1	2	3	2	1	3	2	3	2	3	1	1	3	3	2	3	1	1	3	2	1	3	1	3
F-M6	3	3	5	5	4	4	4	4	5	5	5	4	4	4	4	4	4	4	3	3	5	3	2	F-M6	1	3	1	1	3	1	1	2	2	1	3	2	3	2	3	2	1	3	1	2	2	3	2	2	1
F-M7	3	1	1	1	1	1	1	1	1	2	1	2	2	2	1	1	1	1	1	1	1	1	2	F-M7	3	1	1	3	1	2	3	1	2	1	3	1	1	3	1	1	2	1	1	3	3	1	3	3	2
F-M8	2	2	2	2	2	2	2	1	2	2	2	1	1	1	2	2	1	1	1	1	1	1	2	F-M8	2	2	1	2	2	1	2	1	2	1	3	1	1	3	2	1	2	1	1	3	2	1	1	1	2
F-M9	1	1	1	1	1	1	1	1	1	1	1	1	1	1	1	1	1	1	1	1	1	1	2	F-M9	2	1	2	2	3	2	9	1	2	3	3	1	2	3	3	2	2	1	1	2	2	1	2	1	1
F-M10	3	4	2	2	3	3	2	1	1	1	1	1	1	2	2	3	1	1	1	3	2	1	2	F-M10	3	1	2	3	1	3	3	1	1	1	3	1	1	2	1	1	1	1	1	1	2	1	1	1	2
F-M11	1	1	1	1	1	1	1	1	1	1	1	1	1	1	1	1	1	1	1	1	1	1	2	F-M11	2	1	1	3	1	2	3	1	2	1	3	1	1	3	1	1	2	1	1	2	2	1	1	1	3
F-M12	2	2	1	1	1	2	1	1	2	1	1	1	2	1	1	1	1	1	1	2	1	1	2	F-M12	3	1	1	3	1	1	3	1	3	1	3	1	1	3	1	1	3	2	1	3	3	1	1	1	2
F-M13	2	1	2	2	3	3	1	1	1	3	1	1	4	1	1	2	1	1	1	1	4	1	2	F-M13	3	1	2	3	1	2	3	1	3	1	3	1	1	3	1	1	3	1	1	3	3	1	1	1	3
F-M14	2	2	1	1	1	1	2	1	2	1	1	2	2	1	1	2	1	1	1	1	1	1	2	F-M14	1	1	1	1	3	2	1	2	9	1	3	1	2	2	2	1	3	3	1	1	2	1	1	2	2
F-M15	3	1	2	1	2	2	2	3	2	2	2	2	1	1	1	3	2	1	2	1	1	2	2	F-M15	3	1	1	1	1	3	3	1	3	1	3	1	1	3	1	1	2	1	1	2	2	1	1	1	2
F-M16	1	1	1	1	1	1	1	1	1	1	1	1	1	1	1	1	1	1	1	1	1	1	2	F-M16	2	1	1	2	1	1	2	1	1	1	2	1	1	2	1	1	2	1	1	1	2	1	1	1	2
F-M17	4	3	5	4	4	3	1	3	4	3	1	1	1	3	3	3	1	3	3	3	5	3	2	F-M17	1	2	1	1	3	1	1	2	2	1	3	1	1	3	1	1	2	1	1	1	1	1	1	2	2
F-M18	2	1	1	2	2	2	1	1	2	3	5	5	5	1	1	2	5	1	1	1	5	5	2	F-M18	2	1	1	3	2	1	2	1	1	2	1	2	1	2	1	1	3	1	1	2	2	1	1	1	2
F-M19	2	1	3	9	2	1	1	1	1	2	1	1	1	1	1	2	1	1	1	1	2	1	2	F-M19	3	1	1	1	1	1	3	1	3	1	3	1	1	3	1	1	3	1	1	3	3	1	1	1	3
F-M20	2	2	1	1	1	2	1	1	1	1	2	1	1	1	2	1	1	2	1	1	1	1	2	F-M20	2	1	1	3	1	2	2	1	2	1	1	1	1	2	1	1	3	1	1	3	3	1	2	1	3
F-M21	2	2	2	2	2	2	2	2	2	2	2	2	2	2	2	2	3	2	2	1	3	2	2	F-M21	2	1	1	1	1	2	2	1	2	1	3	1	1	2	1	1	2	1	1	1	2	1	1	1	2
F-M22	1	1	1	1	1	1	1	1	1	1	1	1	1	1	1	1	1	1	1	1	1	1	2	F-M22	1	1	1	1	1	2	1	1	1	1	2	1	1	2	2	1	2	1	1	1	2	1	1	1	1
F-M23	1	1	1	2	1	1	1	1	1	1	1	1	1	1	1	1	1	2	1	1	2	1	2	F-M23	1	1	1	1	1	1	1	1	2	1	3	1	1	2	1	1	1	1	1	1	1	1	1	1	2
F-M24	3	5	3	2	1	1	3	1	1	3	3	5	1	1	1	1	3	3	1	1	5	1	2	F-M24	3	1	1	3	1	3	3	1	3	3	3	1	1	3	1	3	3	2	1	1	1	1	1	1	2
F-M25	2	1	1	1	1	1	1	1	1	1	1	1	1	1	1	1	1	1	1	1	1	1	2	F-M25	3	1	1	3	1	1	2	1	2	1	3	1	3	3	1	1	2	1	1	2	2	1	1	1	2
F-M26	2	1	1	1	1	3	3	1	3	1	1	1	1	1	1	3	1	1	1	1	3	1	2	F-M26	2	2	2	2	1	1	2	1	2	1	3	1	1	2	1	1	2	1	1	1	2	1	1	1	2
F-M27	2	1	1	1	1	2	1	1	2	1	1	1	1	1	1	2	1	1	1	1	2	1	2	F-M27	3	1	1	3	1	1	1	1	2	1	3	1	1	3	1	1	3	1	1	2	3	1	1	1	3
F-M28	2	1	1	1	1	1	1	1	1	1	1	1	1	2	1	1	1	1	1	1	2	2	2	F-M28	2	1	1	2	1	1	3	1	2	1	2	1	1	3	1	1	3	1	1	2	2	1	1	2	2
F-M29	3	2	1	2	4	2	3	1	2	2	5	2	1	3	2	1	1	1	1	1	2	1	2	F-M29	2	1	1	2	1	1	2	2	2	1	3	1	1	2	1	2	3	1	1	2	2	1	2	2	2
F-M30	3	1	1	2	1	1	1	1	1	2	1	1	1	1	1	1	1	1	1	1	2	1	2	F-M30	3	1	2	3	1	1	2	1	2	1	1	1	1	3	1	1	2	1	1	2	2	1	1	1	2
F-M31	5	1	3	2	2	2	1	2	2	4	2	2	3	1	1	1	1	1	1	1	3	1	2	F-M31	3	1	1	1	2	2	1	1	1	1	3	1	1	3	1	1	2	1	1	1	3	1	1	1	3
F-M32	3	2	1	1	1	1	1	1	1	1	1	1	3	1	1	1	1	1	1	1	1	1	2	F-M32	3	1	1	3	1	1	3	1	2	1	3	1	1	3	1	1	3	1	1	3	3	1	1	1	3
F-M33	4	4	5	3	2	5	3	5	2	2	3	3	2	2	5	5	3	2	1	1	2	4	2	F-M33	3	2	2	2	2	3	2	1	3	1	3	1	1	3	2	2	3	1	1	3	2	1	2	1	2
F-M34	2	2	1	2	2	1	4	2	1	1	2	2	2	1	2	2	2	2	1	1	2	1	2	F-M34	2	1	1	1	3	3	1	1	1	1	2	1	1	1	1	1	1	2	2	1	1	1	1	1	1
F-M35	2	2	2	4	2	2	1	3	1	4	2	2	1	1	1	1	3	3	1	1	3	2	2	F-M35	2	1	3	2	3	3	1	2	2	1	3	1	1	3	1	1	2	1	2	1	3	1	1	2	2
F-M36	2	1	1	2	2	1	1	1	1	1	1	1	1	1	1	1	1	2	1	1	1	1	2	F-M36	3	1	1	2	1	2	3	1	1	1	3	1	1	2	1	1	3	1	1	2	2	1	1	2	2
F-M37	5	1	5	5	5	5	1	1	5	5	1	1	1	1	1	5	1	1	5	1	5	1	2	F-M37	3	1	1	3	1	1	3	1	2	1	3	1	1	3	1	1	3	1	1	2	3	1	1	1	3
F-M38	3	1	1	1	1	1	1	1	1	1	1	1	1	1	1	1	1	1	1	1	2	1	2	F-M38	2	2	2	3	2	1	2	1	2	1	3	1	1	2	1	1	3	1	1	2	2	1	1	1	2
F-M39	4	4	3	3	3	4	3	4	4	4	3	4	4	3	5	4	3	2	3	2	4	3	2	F-M39	3	1	1	3	1	2	3	1	2	1	3	1	1	3	1	2	3	2	1	2	2	1	1	1	2
F-M40	2	1	1	1	1	1	2	1	1	1	1	1	1	1	1	2	1	1	1	1	2	1	2	F-M40	2	1	1	3	2	2	2	2	2	1	2	1	1	2	2	2	3	2	1	2	2	1	1	1	2
F-M41	3	5	2	4	2	2	1	1	1	4	3	2	2	1	5	1	1	3	1	1	3	1	2	F-M41	1	3	1	1	2	2	2	2	1	1	3	1	1	3	2	1	1	1	1	1	2	1	1	1	1
F-M42	3	2	1	4	2	2	1	1	2	2	1	1	1	1	2	2	1	1	2	1	1	1	2	F-M42	3	1	1	3	1	1	3	1	3	1	3	1	1	3	1	1	3	1	3	2	1	1	1	1	2
F-M43	3	2	2	2	1	1	1	1	1	1	1	1	1	1	1	1	1	1	1	1	2	1	2	F-M43	2	1	1	3	1	3	2	1	2	1	3	1	1	3	2	1	2	1	1	2	1	1	1	1	2
F-M44	2	2	1	2	1	2	1	2	2	2	2	2	2	2	2	2	3	1	1	1	2	2	2	F-M44	1	1	1	1	2	3	1	2	1	1	2	1	2	2	2	2	1	3	2	1	1	1	1	1	2
F-M45	3	4	2	3	2	2	2	2	3	3	3	2	4	3	1	3	2	4	4	1	4	2	2	F-M45	2	2	3	3	3	3	3	2	2	3	3	2	2	2	2	3	3	2	1	3	1	1	1	3	2
F-M46	2	1	1	1	1	1	1	1	1	1	1	1	1	1	1	1	1	1	1	1	1	1	2	F-M46	3	1	1	2	2	1	2	1	3	1	3	1	1	3	1	1	3	1	1	2	3	1	1	1	3
F-M47	3	3	2	2	2	2	2	1	2	2	1	2	1	2	2	2	2	2	2	2	2	1	2	F-M47	2	1	2	2	2	1	2	2	2	2	2	1	2	2	2	2	2	1	1	2	2	1	1	2	1
F-M48	2	1	2	3	3	3	2	2	2	4	3	3	3	1	1	3	2	2	2	2	2	3	2	F-M48	2	2	1	2	2	1	2	1	2	1	3	1	1	2	2	2	2	1	1	1	1	1	1	1	2
F-M49	2	2	2	2	2	3	4	2	2	2	2	3	3	1	2	2	2	1	1	1	3	3	2	F-M49	1	1	1	3	3	2	1	2	2	1	3	1	2	2	3	2	1	3	2	1	1	3	1	1	1
F-M50	3	2	1	2	2	2	1	2	1	1	3	3	2	1	2	3	3	2	1	1	2	2	2	F-M50	2	1	1	2	1	1	2	1	2	1	3	1	1	2	1	1	2	1	1	2	2	1	1	1	2
F-M51	2	1	2	1	1	1	1	1	1	1	1	1	1	1	1	1	1	1	1	1	1	1	2	F-M51	2	1	1	2	1	1	3	1	1	1	3	1	1	2	1	2	2	1	1	3	2	1	1	1	1
F-M52	1	1	1	1	1	1	1	1	1	1	1	1	3	1	1	1	1	1	1	1	1	1	2	F-M52	3	1	3	2	1	1	2	1	2	1	3	1	1	3	1	1	3	1	1	2	3	1	1	2	3
F-M53	3	1	1	2	1	1	3	5	2	5	1	1	1	1	2	1	1	1	3	1	1	1	2	F-M53	2	1	1	3	3	2	2	1	2	2	3	1	1	2	2	2	3	1	1	2	2	3	1	1	2
F-M54	5	2	2	4	5	3	2	5	5	3	5	5	2	1	1	3	3	1	2	1	4	1	2	F-M54	3	1	1	1	1	1	3	1	3	1	3	1	1	3	3	1	3	1	1	3	3	1	2	1	3
F-M55	3	4	2	3	2	2	2	2	2	3	2	2	2	1	2	3	2	2	2	2	3	1	2	F-M55	3	1	1	3	1	3	3	2	3	1	3	1	1	2	1	1	2	1	1	2	3	1	1	1	2
F-M56	2	1	1	1	1	2	1	1	1	1	1	1	1	1	1	1	1	1	1	1	1	1	2	F-M56	3	1	2	3	1	2	2	1	2	1	2	1	2	2	1	1	2	1	1	2	2	1	2	1	3
F-M57	3	3	3	4	3	3	1	3	2	2	4	3	2	2	4	2	4	2	2	2	4	2	2	F-M57	2	2	3	2	2	2	1	2	1	2	2	2	2	1	2	2	1	2	2	1	2	1	2	1	1
F-M58	5	5	3	1	3	4	3	1	2	4	1	2	2	4	1	3	1	2	2	1	5	1	2	F-M58	3	1	2	2	2	1	2	3	2	1	1	1	1	2	2	3	2	1	1	2	2	1	1	1	3
F-M59	2	2	1	2	3	1	1	1	1	1	1	1	1	1	1	2	1	1	1	1	1	1	2	F-M59	3	1	1	2	1	2	3	1	2	1	3	1	1	3	1	2	3	1	1	2	3	1	1	1	3
F-M60	1	1	1	1	1	1	1	1	1	1	1	1	1	1	1	1	1	1	1	1	1	1	2	F-M60	1	1	1	1	1	1	1	1	3	1	3	1	1	3	1	1	3	1	1	3	3	1	1	1	3
F-M61	2	3	3	3	3	3	3	3	3	3	3	3	3	3	3	3	3	3	3	3	3	3	2	F-M61	2	3	3	3	2	2	2	3	1	3	3	1	2	2	3	3	2	2	1	1	2	1	1	2	2
F-M62	2	1	1	1	1	1	1	1	1	1	1	1	1	1	1	1	1	1	1	1	1	1	2	F-M62	2	1	2	2	2	3	2	1	1	1	3	1	1	3	1	2	3	1	1	1	3	1	1	2	2
F-M63	1	1	1	1	1	1	1	1	2	2	1	2	2	1	1	1	1	1	1	1	1	1	2	F-M63	2	2	1	2	2	2	3	1	2	1	3	1	1	3	3	2	2	1	1	2	2	1	1	1	2
F-M64	2	1	1	1	1	1	1	1	1	2	1	1	2	1	1	1	1	1	1	1	1	1	2	F-M64	1	2	1	1	2	1	1	1	1	2	3	1	1	2	1	2	1	2	2	1	1	1	1	1	2
F-M65	2	3	1	3	1	1	1	1	1	1	1	1	4	1	1	2	1	1	1	1	3	1	2	F-M65	1	3	3	2	3	2	1	2	3	3	2	1	3	1	3	2	3	3	3	2	1	1	3	2	1
F-M66	4	3	1	1	3	2	1	2	2	2	3	3	1	1	4	3	1	1	2	1	3	1	2	F-M66	3	1	1	3	1	2	3	1	2	1	3	1	1	2	1	1	3	1	1	3	3	1	1	1	3
F-M67	1	1	1	4	2	1	5	1	2	3	3	1	1	1	1	4	3	1	1	1	3	1	2	F-M67	2	1	3	2	3	2	2	2	3	1	2	1	1	1	1	1	3	1	3	2	3	1	3	1	2
F-M68	3	3	1	2	2	2	1	1	2	4	2	1	1	1	2	1	2	1	1	1	3	1	2	F-M68	3	2	1	2	2	1	2	1	2	2	1	1	1	3	2	1	3	1	1	3	3	1	1	2	3
F-M69	2	2	2	2	2	2	2	2	2	2	2	2	1	1	2	2	2	1	1	1	2	2	2	F-M69	2	1	1	2	2	1	2	1	2	1	2	1	1	2	1	1	2	1	1	2	2	1	1	1	2
F-M70	2	2	1	2	1	2	1	1	1	1	1	1	1	1	2	2	1	1	1	1	1	1	2	F-M70	2	1	1	2	1	3	1	1	1	1	3	1	1	2	1	1	2	2	1	1	2	2	1	1	2
F-M71	2	1	1	1	1	1	1	1	1	1	1	1	1	1	1	1	1	1	1	1	1	1	2	F-M71	2	1	2	2	1	1	2	1	1	1	3	1	1	3	2	1	3	2	1	2	2	1	1	1	2
F-M72	4	4	3	5	4	5	1	4	5	5	4	2	1	5	4	5	4	4	5	5	5	3	2	F-M72	2	3	1	3	3	3	2	3	2	2	3	1	2	2	2	2	3	1	1	2	2	1	1	1	2
F-M73	2	1	1	2	1	1	2	2	2	1	2	2	1	1	2	1	2	1	1	1	1	1	2	F-M73	2	1	1	1	1	1	3	1	2	1	3	1	1	2	1	1	2	1	1	2	2	1	1	1	2
F-M74	4	2	2	3	3	2	3	2	3	2	3	3	3	2	2	2	2	3	2	1	2	2	2	F-M74	2	1	1	2	1	2	3	1	2	1	3	1	1	2	1	1	2	1	1	2	3	1	1	1	2
F-M75	9	9	9	9	9	9	9	9	9	9	9	9	9	9	9	9	9	9	9	9	9	9	2	F-M75	9	9	9	9	9	9	9	9	9	9	9	9	9	9	9	9	9	9	9	9	9	9	9	9	9
F-M76	2	1	1	1	2	2	1	2	1	1	2	1	1	1	1	2	1	1	1	2	2	1	2	F-M76	2	1	1	1	1	2	2	1	1	1	3	1	1	2	2	3	1	1	1	1	2	1	3	1	1
F-M77	2	1	1	1	2	1	1	2	1	2	2	2	2	1	1	1	1	1	1	1	1	1	2	F-M77	1	1	1	1	1	1	1	1	1	1	3	2	1	3	3	1	2	2	1	1	3	1	1	1	1
F-M78	2	1	1	1	1	2	2	1	2	1	2	2	3	1	1	1	1	1	1	1	1	1	2	F-M78	3	2	1	2	1	1	2	1	3	1	3	1	1	3	1	1	3	1	2	2	3	1	1	1	3
F-M79	3	2	2	3	3	4	5	2	4	4	3	3	3	3	1	4	3	2	2	2	4	2	2	F-M79	2	1	2	2	3	1	2	3	2	1	3	1	1	3	1	2	2	2	1	1	3	1	1	2	3
F-M80	2	3	2	1	4	3	1	2	4	2	3	3	3	2	2	3	4	2	1	1	4	1	2	F-M80	3	2	3	3	1	1	2	1	2	1	3	1	1	1	1	1	1	1	1	2	2	1	2	2	2
F-M81	1	1	1	1	1	1	1	1	1	2	3	1	2	1	1	2	1	1	1	1	3	1	2	F-M81	3	1	1	2	3	2	3	1	1	1	3	1	1	2	1	1	2	1	1	2	2	1	2	1	2
F-M82	3	1	2	1	1	2	1	1	2	3	3	3	3	1	1	3	2	1	1	1	2	1	2	F-M82	2	1	2	2	1	2	1	1	2	1	3	1	1	2	1	1	2	1	1	2	2	1	1	1	2
F-M83	2	3	3	3	3	2	1	2	3	4	3	2	1	1	4	3	1	3	1	3	4	3	2	F-M83	3	1	3	3	1	1	3	2	3	1	3	1	2	3	1	2	3	1	1	2	2	1	1	1	2
F-M84	2	1	1	4	2	2	1	1	1	4	2	1	1	1	1	1	1	2	2	1	4	1	2	F-M84	2	2	1	2	3	2	2	2	2	1	3	2	2	2	2	1	2	1	1	2	2	1	3	3	1
F-M85	3	3	1	2	1	1	2	2	1	1	2	2	1	1	1	2	2	1	1	1	2	1	2	F-M85	2	2	2	2	1	2	3	1	2	1	3	1	1	3	2	1	3	3	3	3	1	1	1	3	2
F-M86	4	4	3	3	3	3	3	3	2	3	3	3	1	2	4	4	4	3	4	4	4	3	2	F-M86	2	1	3	2	2	3	2	2	2	3	3	1	2	2	1	2	2	1	1	2	2	1	2	3	2
F-M87	4	1	2	1	2	2	1	1	2	1	3	3	3	2	1	4	2	1	1	1	1	3	2	F-M87	2	1	1	3	1	2	2	1	2	1	3	1	1	3	1	1	3	2	1	3	3	1	2	1	3
F-M88	5	1	3	1	3	3	1	4	2	2	3	3	1	1	1	3	1	1	1	1	2	2	2	F-M88	1	1	1	1	1	3	2	1	1	1	3	1	1	3	1	1	2	1	1	1	1	1	1	1	2
F-M89	3	1	2	2	2	2	1	1	2	2	2	1	2	1	1	2	1	1	1	1	2	1	2	F-M89	3	1	3	2	1	1	2	1	2	1	3	1	3	3	1	2	3	1	1	1	2	1	1	2	2
F-M90	3	2	2	2	2	2	2	3	2	2	2	2	2	2	2	2	2	2	2	1	1	1	2	F-M90	3	3	1	3	1	3	3	1	3	3	3	1	1	3	3	2	3	1	1	3	2	1	3	3	2
F-M91	4	3	3	4	3	3	2	3	3	3	3	3	2	3	4	4	1	4	3	4	3	2	2	F-M91	2	2	1	2	2	3	1	3	2	1	3	1	2	2	1	2	3	1	1	3	2	1	2	1	3
F-M92	5	2	2	3	5	3	1	2	2	2	4	3	3	2	2	2	2	9	2	1	2	2	2	F-M92	2	2	2	2	1	3	3	1	3	1	3	1	1	3	2	1	3	1	1	3	3	1	1	2	3
F-M93	2	1	1	1	1	1	1	1	1	1	1	1	1	1	1	1	1	1	1	1	1	1	2	F-M93	2	1	1	1	2	2	2	1	1	1	3	1	1	2	1	1	2	1	1	2	1	1	1	1	2
F-M94	4	3	1	2	5	3	1	2	2	3	4	3	2	1	2	2	1	2	4	2	2	2	2	F-M94	3	2	1	1	2	3	2	1	2	1	3	1	1	2	1	1	2	1	1	3	2	1	2	1	2
F-M95	3	5	9	2	2	3	2	2	1	1	2	3	1	1	2	1	1	1	1	1	2	1	2	F-M95	2	1	1	2	1	2	2	1	3	1	3	1	1	2	1	1	2	2	1	2	3	1	2	1	3
F-M96	3	1	1	2	1	1	1	1	2	1	1	1	1	1	1	3	1	1	1	1	1	1	2	F-M96	2	1	2	2	1	1	2	1	2	1	3	1	1	2	1	1	2	1	1	2	3	1	1	1	3
F-M97	2	2	2	4	2	2	2	2	2	2	2	2	2	2	4	2	2	3	2	2	2	3	2	F-M97	2	2	1	1	3	2	1	2	1	2	3	1	1	3	2	2	2	1	1	1	2	1	1	2	1
F-M98	4	1	3	1	2	3	1	1	2	4	2	4	2	1	1	4	2	1	2	2	4	1	2	F-M98	3	2	1	3	3	2	2	3	3	1	3	1	3	3	1	1	2	3	1	3	3	1	2	1	3
F-M99	3	1	1	1	2	1	1	2	1	1	1	1	1	1	1	1	1	1	1	1	1	1	2	F-M99	2	1	1	2	2	1	2	1	2	1	3	1	1	3	1	1	2	1	1	2	2	1	1	1	2
F-M100	1	1	1	1	1	1	1	1	1	1	1	1	1	1	1	1	1	1	1	1	1	1	2	F-M100	3	1	1	3	1	1	3	1	3	1	3	1	1	3	1	1	3	1	1	2	2	1	1	1	3
F-M101	3	1	2	1	2	4	3	1	5	3	1	1	1	1	1	3	2	1	1	2	4	1	2	F-M101	2	1	3	2	1	1	3	1	2	1	3	1	1	3	2	1	3	1	1	2	2	1	1	1	3
F-M102	2	1	1	1	1	2	2	2	1	1	1	1	2	1	1	2	1	1	1	1	1	1	2	F-M102	3	1	1	2	1	1	3	1	2	1	3	1	1	3	1	1	3	1	1	2	2	1	1	1	3
F-M103	4	3	2	2	2	2	3	1	1	4	1	1	1	1	4	3	1	1	2	2	3	1	2	F-M103	3	1	1	3	1	1	2	1	3	1	3	1	1	3	1	1	3	1	1	3	2	1	1	2	3
F-M104	4	1	2	2	4	3	1	2	1	2	3	3	2	2	1	3	3	2	3	1	3	2	2	F-M104	1	1	1	1	1	1	1	1	2	1	3	1	1	3	1	1	3	1	1	3	3	1	1	1	3
F-M105	2	2	2	3	2	2	2	2	2	2	2	2	2	2	2	2	2	2	1	1	2	1	2	F-M105	3	1	1	2	1	1	2	1	3	1	3	1	1	3	1	1	2	1	1	2	2	1	3	1	2
F-M106	2	1	2	3	2	4	2	2	2	2	1	2	1	1	1	1	1	3	1	1	3	2	2	F-M106	1	1	2	2	1	3	3	2	2	2	2	1	1	3	3	3	1	1	1	2	2	1	2	3	2
F-M107	5	3	4	3	4	5	5	1	4	5	1	1	5	4	3	5	2	2	4	3	4	1	2	F-M107	3	2	1	2	1	1	2	1	3	1	3	1	2	3	2	2	3	1	3	2	2	1	1	2	2
F-M108	2	1	2	2	2	2	1	1	1	2	2	3	1	1	1	2	1	1	1	1	2	2	2	F-M108	2	1	1	2	1	1	2	1	2	1	3	1	1	3	1	1	3	1	1	2	2	1	1	1	3
F-M109	1	1	1	1	1	1	1	1	1	1	1	1	1	1	1	1	1	1	1	1	1	1	2	F-M109	3	1	1	1	3	3	2	1	2	1	3	1	1	3	2	1	2	2	1	3	2	1	3	3	1
F-M110	2	2	1	1	1	1	1	1	1	1	1	1	1	1	1	1	1	1	1	1	1	1	2	F-M110	3	1	1	2	2	1	3	1	2	1	3	1	1	3	1	1	3	1	1	3	3	1	1	1	3
F-M111	1	2	2	2	2	1	1	2	1	2	5	5	3	1	1	1	2	1	2	1	2	2	2	F-M111	3	1	1	3	2	1	2	1	3	1	1	1	1	2	1	1	3	1	1	3	3	1	1	1	3
F-M112	2	1	1	1	1	1	1	2	1	1	1	1	1	1	1	2	1	1	1	1	1	1	2	F-M112	1	1	1	1	2	1	2	1	1	1	2	1	1	3	1	1	2	1	1	1	2	1	1	1	3
F-M113	3	3	3	2	3	3	3	2	2	3	2	2	2	2	3	3	2	2	3	1	3	3	2	F-M113	9	9	9	9	9	9	9	9	9	9	9	9	9	9	9	9	9	9	9	9	9	9	9	9	9
F-M114	4	1	1	2	3	2	1	1	1	1	1	1	1	1	1	1	1	1	1	1	2	1	2	F-M114	1	2	1	1	2	2	1	1	1	1	3	1	1	2	3	1	2	2	2	2	1	1	1	1	1
F-M115	2	2	1	2	2	2	1	2	2	2	2	2	1	2	1	2	2	1	1	1	2	1	2	F-M115	2	1	2	2	2	1	2	1	2	1	2	1	1	2	2	2	2	1	2	1	2	1	1	1	2
F-M116	1	1	1	5	1	5	5	5	5	1	5	5	1	1	1	1	1	1	1	1	1	1	2	F-M116	2	3	2	3	3	1	2	1	3	1	3	1	1	3	2	2	3	1	2	3	3	1	1	1	2
F-M117	2	1	1	1	1	1	3	1	1	1	1	1	2	1	1	1	1	1	1	1	2	1	2	F-M117	2	1	1	2	1	3	2	1	2	1	3	1	1	3	1	1	3	1	1	3	3	1	1	3	3
F-M118	4	1	1	1	1	1	1	1	1	1	1	1	1	1	1	4	1	1	1	2	3	1	2	F-M118	2	3	3	2	1	1	2	1	2	1	3	1	2	2	3	2	2	1	1	1	1	1	1	1	1
N1																							4	N1	3	1	1	3	1	1	1	1	3	1	3	1	1	3	1	1	3	1	1	2	2	1	1	1	3
N2																							4	N2	2	2	1	2	2	1	1	1	2	1	2	3	1	2	2	2	2	2	1	2	2	1	1	1	3
N3																							4	N3	3	1	1	3	2	1	2	1	2	1	3	1	1	3	1	1	3	1	1	2	2	1	1	1	3
N4																							4	N4	3	1	1	3	1	1	2	1	2	1	3	1	1	2	1	1	3	1	1	3	2	1	1	1	1
N5																							4	N5	3	1	1	3	1	2	2	1	2	1	3	1	1	1	3	1	2	1	1	2	2	1	1	3	2
N6																							4	N6	2	1	3	1	2	2	1	1	1	2	2	1	2	2	2	1	3	2	2	1	3	1	1	1	2
N7																							4	N7	2	1	2	2	1	1	2	1	2	1	3	1	1	3	1	1	2	1	1	1	1	1	1	1	2
N8																							4	N8	2	1	1	2	1	1	2	1	2	1	3	1	1	3	1	1	2	1	1	1	2	1	1	1	2
N9																							4	N9	3	1	1	2	1	1	3	1	1	2	3	1	1	2	2	1	3	1	1	2	1	1	1	1	1
N10																							4	N10	2	2	1	1	3	1	1	1	2	1	3	1	1	3	2	2	2	2	1	2	1	1	1	1	1
N11																							4	N11	2	1	1	1	1	1	2	1	2	1	3	1	1	3	1	1	3	1	1	2	2	1	2	1	3
N12																							4	N12	3	1	2	1	2	1	2	1	2	1	3	1	1	2	3	3	3	2	2	1	1	1	1	2	2
N13																							4	N13	2	1	1	2	1	3	2	1	2	1	3	1	3	3	1	1	2	1	1	2	2	1	2	1	3
N14																							4	N14	2	1	1	2	3	1	2	1	2	2	3	2	1	2	2	1	2	3	2	2	1	1	2	2	2
N15																							4	N15	2	1	2	3	2	2	2	2	3	1	3	1	1	3	1	1	2	1	1	1	2	1	1	1	2
N16																							4	N16	2	1	1	2	2	1	2	1	2	1	3	1	1	2	1	1	2	1	1	2	2	1	1	1	3
N17																							4	N17	2	2	1	1	2	2	2	1	1	1	2	1	1	2	3	1	2	1	1	1	1	1	1	2	1
N18																							4	N18	3	1	1	3	2	1	3	3	2	1	3	1	3	2	1	3	3	1	3	2	2	1	3	2	3
N19																							4	N19	2	1	1	2	1	1	1	1	2	1	3	1	1	2	3	2	2	1	1	2	2	1	1	1	2
N20																							4	N20	2	1	2	2	1	1	1	1	2	1	3	1	1	2	1	1	3	2	1	2	2	1	1	1	3
N21																							4	N21	2	1	1	3	2	1	2	1	2	1	3	1	1	3	2	1	3	1	1	3	3	1	1	1	3
N22																							4	N22	2	1	1	1	1	1	1	1	1	1	1	1	1	2	1	1	2	1	1	2	2	1	1	1	2
N23																							4	N23	2	1	1	2	1	1	2	2	2	1	3	1	1	2	1	2	2	1	1	2	3	1	2	1	3
N24																							4	N24	3	1	1	3	3	2	3	1	2	1	3	1	1	2	1	1	3	1	2	3	3	1	1	1	3
N25																							4	N25	2	1	1	3	1	1	2	1	2	1	3	1	1	3	1	1	3	1	1	2	2	1	1	1	2
N26																							4	N26	2	1	1	3	2	2	1	2	2	2	3	1	1	2	2	2	3	1	2	2	2	1	2	2	2
N27																							4	N27	2	1	1	2	1	1	2	1	2	1	3	1	1	2	1	1	2	1	1	2	2	1	1	1	2
N28																							4	N28	2	1	1	2	1	3	3	2	2	1	3	1	1	2	1	1	2	1	2	2	2	1	2	1	3
N29																							4	N29	2	1	1	2	2	2	3	1	2	1	3	1	1	2	1	1	2	1	1	2	3	1	1	1	3
N30																							4	N30	2	1	1	3	1	1	3	1	1	1	3	1	1	3	1	1	2	1	1	3	3	1	1	1	3
N31																							4	N31	3	1	1	2	2	1	3	1	3	1	3	2	1	2	2	1	3	2	1	2	2	1	3	1	2
N32																							4	N32	3	1	1	3	1	1	3	1	3	1	3	1	1	3	1	1	3	1	1	2	2	1	1	1	2
N33																							4	N33	3	1	2	1	1	3	2	1	1	1	3	1	2	2	1	2	1	1	2	2	2	1	1	1	2
N34																							4	N34	2	1	1	2	1	1	2	1	1	1	3	1	1	3	1	1	3	1	1	1	2	1	1	1	2
N35																							4	N35	3	1	1	1	1	1	3	1	3	2	3	1	1	3	1	1	3	1	1	3	2	1	1	1	3
N36																							4	N36	2	1	3	2	2	2	2	2	2	1	3	1	1	2	2	1	2	2	1	3	2	1	1	1	2
N37																							4	N37	2	1	1	2	2	2	2	1	2	1	3	1	1	2	2	2	2	1	1	1	2	1	1	1	2
N38																							4	N38	3	1	1	1	2	3	3	1	3	1	3	1	1	3	1	1	3	2	1	2	3	1	3	1	3
N39																							4	N39	2	3	2	2	2	3	1	2	2	3	2	1	1	2	3	2	1	2	2	1	1	1	2	1	1
N40																							4	N40	2	1	1	2	1	1	3	1	2	1	3	1	1	3	1	1	3	1	1	2	2	1	1	1	2
N41																							4	N41	2	1	3	1	1	2	2	1	1	1	2	1	1	2	1	2	3	2	1	2	2	1	1	1	1
N42																							4	N42	2	3	1	2	1	1	1	2	2	1	3	1	1	3	3	2	3	1	1	2	2	1	1	3	2
N43																							4	N43	2	1	1	2	1	1	2	1	2	1	2	1	1	2	1	2	2	1	1	2	2	1	1	2	2
N44																							4	N44	2	1	1	2	2	1	3	1	2	1	3	1	1	3	1	1	2	1	1	1	2	1	1	1	3
N45																							4	N45	2	1	1	1	2	1	2	1	2	1	2	1	1	1	1	1	2	1	1	2	2	1	2	2	3
N46																							4	N46	2	1	3	2	1	1	2	1	9	1	3	1	1	3	1	1	3	1	1	1	2	1	1	3	2
N47																							4	N47	3	1	1	3	1	1	2	1	3	1	3	1	1	3	1	1	3	1	1	3	2	1	1	1	2
N48																							4	N48	2	1	2	2	2	1	1	1	2	2	3	1	1	3	1	1	2	1	1	1	2	1	1	2	1
N49																							4	N49	9	9	9	9	9	9	9	9	9	9	9	9	9	9	9	9	9	9	9	9	9	9	9	9	9
N50																							4	N50	2	2	1	2	3	1	2	1	2	1	3	1	1	3	2	1	3	2	1	3	1	1	2	1	1
N51																							4	N51	2	1	2	1	1	1	2	1	2	1	3	1	1	3	1	1	2	1	1	2	2	1	1	1	2
N52																							4	N52	2	1	1	1	2	3	1	1	1	1	2	1	1	2	1	1	2	2	1	1	2	1	1	1	2
N53																							4	N53	3	1	1	3	2	1	2	1	3	1	3	1	1	3	2	1	3	1	1	2	2	1	1	1	2
N54																							4	N54	2	1	1	2	1	1	2	1	2	1	3	1	1	1	3	1	2	1	1	2	2	1	1	1	2
N55																							4	N55	3	2	2	2	2	2	3	2	2	2	3	1	2	3	3	1	3	2	2	2	2	1	2	1	1
N56																							4	N56	3	1	2	3	1	9	2	1	3	1	3	1	2	3	2	1	3	1	2	3	2	1	1	1	2
N57																							4	N57	3	1	3	3	3	2	2	1	2	1	3	1	1	2	1	1	2	1	1	1	2	1	1	1	2
N58																							4	N58	2	1	1	2	3	3	1	1	2	1	3	1	3	2	1	3	2	1	1	3	1	1	1	3	1
N59																							4	N59	2	3	1	2	2	1	2	2	3	1	3	1	2	2	2	1	3	1	1	2	2	1	1	1	2
N60																							4	N60	2	1	1	3	1	1	2	1	2	1	3	1	1	3	1	1	3	1	1	1	2	1	1	1	2
N61																							4	N61	2	1	2	3	1	1	2	1	2	1	3	1	1	2	2	2	3	1	1	3	2	1	1	1	1
N62																							4	N62	2	1	1	3	1	2	3	1	2	1	2	1	1	2	1	1	3	1	1	3	3	1	3	1	2
N63																							4	N63	3	1	1	2	2	1	2	2	2	1	2	1	1	3	2	2	3	1	1	2	3	1	1	2	3
N64																							4	N64	3	2	1	3	1	1	3	1	3	1	3	1	1	3	2	1	3	1	1	3	2	1	1	2	2
N65																							4	N65	2	1	3	2	1	3	2	1	1	1	2	1	2	3	3	3	1	3	2	2	1	2	3	3	1
N66																							4	N66	2	1	1	2	1	1	2	1	1	1	2	1	1	1	1	1	1	1	1	3	3	1	1	1	3
N67																							4	N67	2	1	1	2	3	1	2	2	3	1	3	1	1	3	3	1	2	1	1	3	3	1	1	1	3
N68																							4	N68	3	1	1	3	1	3	2	1	2	1	3	1	1	3	1	1	3	1	1	2	3	1	1	1	3
N69																							4	N69	2	1	1	2	1	1	2	1	2	1	3	2	1	3	1	1	2	1	1	2	2	1	1	1	2
N70																							4	N70	2	1	1	2	2	1	1	1	2	1	3	1	1	3	1	1	3	2	1	1	1	1	1	1	2
N71																							4	N71	1	2	1	3	2	1	2	1	2	1	3	1	1	2	3	1	3	1	2	2	1	1	1	1	2
N72																							4	N72	2	1	1	2	1	2	2	1	3	1	3	1	1	3	1	1	3	1	1	3	2	1	2	1	3
N73																							4	N73	2	1	1	2	3	1	1	1	3	1	3	2	1	3	2	1	3	3	1	2	2	3	1	1	3
N74																							4	N74	3	1	1	2	1	1	2	1	2	1	3	1	1	2	1	1	3	1	1	3	2	1	1	1	2
N75																							4	N75	2	1	1	3	1	1	2	1	3	1	3	1	1	3	1	1	2	1	1	2	3	1	1	1	2
N76																							4	N76	2	2	1	3	1	2	3	2	2	2	2	1	1	2	2	2	3	2	1	2	1	1	1	1	1
N77																							4	N77	1	1	1	1	1	1	2	1	2	1	1	1	1	2	1	1	2	2	1	2	2	1	1	1	2
N78																							4	N78	9	2	3	1	3	1	1	1	3	1	1	1	1	2	1	1	1	3	1	2	1	1	1	1	2
N79																							4	N79	3	2	1	2	2	2	2	2	2	2	3	1	1	2	2	1	3	2	1	2	2	1	1	1	2
N80																							4	N80	2	1	1	3	2	1	3	1	2	1	3	1	1	3	1	1	3	1	1	2	2	1	1	2	2
N81																							4	N81	3	1	1	2	1	1	2	1	2	1	3	1	1	3	1	1	3	1	1	1	3	1	1	1	3
N82																							4	N82	2	1	1	3	3	2	1	1	2	1	3	1	1	2	1	1	3	1	1	2	3	1	1	1	3
N83																							4	N83	1	1	1	1	1	1	1	1	1	1	1	1	1	1	1	1	2	2	1	2	1	1	1	1	1
N84																							4	N84	2	1	1	3	1	1	3	1	2	1	3	1	1	3	1	1	3	1	1	3	3	1	1	1	2
N85																							4	N85	2	3	1	2	2	2	1	2	2	2	3	1	2	2	3	2	2	3	1	2	2	1	2	2	1
N86																							4	N86	2	1	1	1	1	1	2	1	2	1	2	1	1	2	1	2	3	1	3	2	2	1	1	1	2
N87																							4	N87	1	2	1	1	2	3	1	2	1	2	3	2	2	2	2	1	1	3	2	1	2	1	2	2	2
N88																							4	N88	2	1	2	2	1	2	2	1	2	1	3	1	2	3	2	1	2	2	1	2	2	1	1	1	2
N89																							4	N89	2	1	1	3	1	3	2	1	2	1	3	1	1	3	1	1	2	1	1	3	2	1	1	1	2
N90																							4	N90	2	1	1	3	2	1	2	1	2	1	3	1	1	2	1	1	2	2	1	2	2	1	1	1	2
N91																							4	N91	3	1	3	2	2	2	2	2	3	1	2	1	2	2	1	1	3	1	1	3	2	1	1	1	3
N92																							4	N92	3	1	1	3	1	1	3	1	3	1	3	1	1	3	1	1	3	3	1	3	2	1	2	1	2
N93																							4	N93	2	1	1	2	1	1	3	1	2	1	3	1	1	2	1	1	2	1	1	2	2	1	1	1	2
N94																							4	N94	3	2	1	2	3	1	2	1	3	1	3	2	1	2	1	1	3	2	2	3	2	1	1	1	1
N95																							4	N95	2	3	1	2	3	3	2	3	2	3	1	1	2	1	3	3	3	3	3	1	1	1	2	2	1
N96																							4	N96	2	1	3	3	2	3	1	2	3	2	3	1	2	3	1	2	2	2	2	2	2	2	2	1	2
N97																							4	N97	2	1	1	1	2	3	1	1	2	1	3	1	1	2	1	1	2	1	1	2	2	1	1	1	2
N98																							4	N98	3	2	1	1	2	3	2	1	3	1	3	3	1	3	1	1	3	1	1	1	2	1	1	1	3
N99																							4	N99	2	1	1	3	1	2	2	1	2	1	2	1	1	2	1	1	3	1	1	2	2	1	1	1	3
N100																							4	N100	2	1	1	2	1	2	2	1	2	1	3	1	1	2	2	2	2	2	1	2	2	1	1	2	1
N101																							4	N101	2	1	1	2	1	3	3	2	2	1	3	1	2	2	2	2	3	1	1	3	2	1	2	2	2
N102																							4	N102	1	1	1	2	1	1	1	1	2	1	3	1	1	3	1	1	3	1	1	1	2	1	1	1	2
N103																							4	N103	2	1	1	2	1	2	2	1	2	1	3	1	1	2	1	1	3	1	2	2	2	1	2	1	3
N104																							4	N104	2	1	1	2	1	1	1	1	2	1	3	1	1	2	2	2	2	2	1	1	1	1	1	1	1
N105																							4	N105	2	1	1	2	1	2	2	1	2	1	2	1	2	2	1	1	2	1	1	2	2	1	2	1	3
N106																							4	N106	2	2	2	2	2	1	2	2	2	1	1	1	1	1	2	1	3	2	1	2	2	1	1	1	2
N107																							4	N107	2	1	1	2	2	2	3	1	2	1	3	1	1	3	2	1	2	1	1	3	1	1	1	1	2
N108																							4	N108	2	1	1	2	1	1	2	1	2	1	3	1	1	3	2	2	3	2	1	1	2	1	1	2	3
N109																							4	N109	9	9	9	9	9	9	9	9	9	9	9	9	9	9	9	9	9	9	9	9	9	9	9	9	9
N110																							4	N110	2	1	1	1	1	1	2	1	2	1	3	1	1	3	1	1	2	2	1	2	2	1	1	1	2
N111																							4	N111	1	1	2	2	3	1	1	3	2	1	3	1	1	3	2	3	3	1	1	1	2	1	1	3	2
N112																							4	N112	3	1	3	3	1	1	3	3	3	3	3	1	1	3	3	3	3	2	2	3	1	1	2	3	1
N113																							4	N113	3	1	1	2	2	2	2	1	2	1	3	1	1	3	1	1	2	1	1	1	3	1	1	1	3
N114																							4	N114	2	1	2	3	1	2	3	2	2	1	2	1	2	2	2	3	3	2	2	3	2	1	2	1	1
N115																							4	N115	2	1	1	1	2	1	2	2	2	1	3	1	1	3	1	1	2	1	1	2	2	1	1	1	2
N116																							4	N116	9	9	9	9	9	9	9	9	9	9	9	9	9	9	9	9	9	9	9	9	9	9	9	9	9
N117																							4	N117	3	1	1	2	2	1	1	1	3	1	3	1	1	2	1	1	2	1	1	2	1	1	1	1	1
N118																							4	N118	3	1	1	3	1	1	3	1	1	1	3	1	1	3	1	1	3	1	1	3	3	1	1	1	3
N119																							4	N119	2	1	2	1	1	1	3	2	2	1	3	1	2	2	1	2	3	1	1	2	2	1	3	1	2
N120																							4	N120	3	1	1	3	2	2	2	1	3	1	3	2	1	2	2	1	3	2	2	3	2	1	2	1	2
N121																							4	N121	3	1	1	3	1	1	2	1	2	1	3	1	1	3	1	1	3	1	1	2	3	1	1	1	3
N122																							4	N122	2	1	1	2	1	2	2	1	2	1	2	1	1	2	2	1	2	1	1	2	1	1	1	1	1
N123																							4	N123	2	1	2	1	2	1	3	1	2	1	3	1	1	2	2	2	3	1	3	2	1	1	1	1	3
N124																							4	N124	2	1	1	2	2	2	2	2	2	1	2	1	1	3	2	2	2	1	1	2	2	1	3	2	2
N125																							4	N125	2	1	3	2	1	2	2	2	2	1	3	1	2	2	1	1	2	1	1	2	3	1	9	1	3
N126																							4	N126	2	1	2	3	2	1	2	1	2	1	2	1	1	2	2	1	3	1	1	2	1	1	1	1	1
N127																							4	N127	3	1	1	1	3	3	2	2	3	1	3	2	2	3	1	1	1	1	1	2	3	1	2	1	3
N128																							4	N128	2	2	3	3	2	1	1	1	3	1	3	1	1	2	2	2	3	3	1	2	1	1	2	1	2
N129																							4	N129	2	1	1	2	1	2	2	1	2	1	2	1	1	2	1	1	2	1	2	2	2	1	2	1	2
N130																							4	N130	3	1	1	2	3	1	2	1	2	1	3	1	1	3	2	1	2	1	1	2	3	1	2	3	3
N131																							4	N131	2	1	1	1	2	1	1	1	1	1	3	1	1	3	2	1	2	1	1	1	1	1	1	1	2
N132																							4	N132	1	1	1	2	1	3	2	1	2	1	3	1	1	3	1	1	2	1	1	1	1	1	1	1	3
N133																							4	N133	2	1	1	1	2	2	1	1	2	1	3	1	1	3	1	1	2	3	1	1	2	3	1	1	2
N134																							4	N134	1	2	1	2	2	3	1	2	1	1	3	1	1	2	3	1	3	1	1	1	1	1	3	2	2
N135																							4	N135	2	1	2	2	3	2	2	1	2	1	3	2	3	2	2	1	3	2	1	2	2	1	1	2	2
N136																							4	N136	2	1	1	3	1	1	3	1	2	1	3	1	1	2	1	1	3	1	1	1	2	1	1	1	2
N137																							4	N137	2	1	1	3	2	1	3	1	2	1	3	1	2	3	1	1	3	1	1	2	2	1	1	1	3
N138																							4	N138	3	1	1	3	2	1	2	1	3	1	3	1	1	2	2	1	3	1	1	3	2	1	1	1	3
T1																							5	T1	1	1	1	1	2	2	1	2	2	1	3	2	2	3	3	2	2	3	1	2	2	1	1	2	2
T2																							5	T2	2	1	1	2	1	1	1	1	2	1	2	1	1	2	2	2	2	1	1	1	1	1	1	2	2
T3																							5	T3	3	1	1	2	1	1	2	1	2	1	3	1	1	3	1	1	2	1	1	3	2	1	1	1	3
T4																							5	T4	3	1	2	2	2	1	3	1	3	1	3	1	1	1	1	2	2	2	1	3	3	1	2	3	3
T5																							5	T5	3	3	1	3	1	1	2	1	2	1	3	1	2	2	3	3	3	1	2	3	2	1	1	2	1
T6																							5	T6	2	1	1	3	1	2	3	1	3	1	3	1	1	2	1	1	3	1	1	2	2	1	1	1	3
T7																							5	T7	2	1	1	2	1	1	3	1	2	1	2	1	1	2	1	1	3	1	1	3	2	1	2	2	2
T8																							5	T8	1	1	1	1	1	2	2	1	2	1	1	1	1	1	1	1	2	1	1	1	2	1	2	1	2
T9																							5	T9	2	1	1	2	1	2	3	2	2	1	3	1	1	2	1	1	2	1	1	2	2	1	1	2	3
T10																							5	T10	2	3	2	3	2	2	2	2	2	3	3	2	2	2	3	2	2	2	2	2	2	2	2	1	3
T11																							5	T11	2	1	1	2	1	2	3	1	2	1	3	1	1	2	1	1	2	1	2	2	3	1	2	2	3
T12																							5	T12	2	2	1	2	2	2	3	1	2	1	3	3	1	2	2	1	2	2	1	2	2	1	1	3	2
T13																							5	T13	2	1	1	3	2	1	2	2	2	1	3	1	1	3	1	2	2	1	1	2	2	1	2	3	2
T14																							5	T14	2	1	2	3	1	1	3	2	2	1	3	1	1	2	2	3	3	1	1	2	3	1	1	2	2
T15																							5	T15	1	2	1	2	3	1	2	1	2	1	2	2	1	2	2	1	2	2	1	2	2	1	1	2	3
T16																							5	T16	2	2	1	1	2	1	1	1	2	1	3	2	1	2	2	1	2	2	2	2	2	1	1	2	1
T17																							5	T17	3	1	1	2	1	1	3	1	3	1	3	1	1	3	1	1	2	1	1	3	3	1	1	1	2
T18																							5	T18	2	1	1	2	1	1	3	1	2	1	3	1	1	3	1	2	2	1	1	3	2	1	1	2	3
T19																							5	T19	2	1	1	2	2	1	2	2	2	1	2	1	1	2	2	2	2	2	2	2	1	1	2	3	1
T20																							5	T20	3	1	1	3	1	1	3	1	3	1	3	1	1	3	1	1	3	1	1	3	3	1	1	1	3
T21																							5	T21	3	2	1	3	3	3	3	2	3	3	3	1	3	3	3	1	2	1	1	2	1	1	1	3	1
T22																							5	T22	3	1	2	2	3	2	1	2	2	1	3	1	1	2	2	3	3	2	2	2	2	1	3	3	1
T23																							5	T23	1	2	1	2	2	2	2	1	1	2	3	1	2	2	1	2	2	2	1	1	2	1	2	1	2
T24																							5	T24	2	3	1	2	1	2	3	2	2	3	3	1	3	3	1	3	3	2	1	2	2	1	2	2	3
T25																							5	T25	3	1	1	2	1	1	3	2	2	1	3	1	1	2	1	1	3	1	1	3	2	1	1	2	2
T26																							5	T26	2	2	3	2	3	3	2	3	2	3	3	1	2	2	3	3	2	1	2	2	2	1	3	3	2
T27																							5	T27	2	1	1	2	2	2	2	1	2	1	2	1	1	2	2	2	2	2	1	2	2	1	1	2	2
T28																							5	T28	2	3	2	2	3	1	3	2	1	3	1	3	2	2	3	2	1	3	2	2	2	3	2	1	1
T29																							5	T29	2	1	1	2	1	1	2	1	2	1	3	1	1	2	2	1	2	1	1	2	2	1	1	1	2
T30																							5	T30	3	1	1	3	2	2	3	1	3	1	3	1	2	3	2	1	3	3	1	3	1	1	2	3	2
T31																							5	T31	2	2	1	3	2	2	2	1	2	1	3	1	1	3	2	1	3	1	1	3	2	1	1	1	2
T32																							5	T32	2	2	1	9	3	2	2	2	3	2	3	1	2	3	2	2	3	2	2	3	2	1	1	1	2
T33																							5	T33	2	2	1	2	1	1	2	1	2	1	3	1	1	2	1	2	3	3	1	2	3	1	1	2	3
T34																							5	T34	2	2	2	2	2	1	2	1	1	1	3	1	9	2	9	1	3	2	1	1	1	1	1	2	2
T35																							5	T35	2	1	1	2	1	1	2	1	2	1	3	1	1	2	1	1	2	1	1	2	2	1	1	1	2
T36																							5	T36	1	1	1	2	2	2	2	1	1	1	3	1	1	2	2	1	2	1	1	2	1	1	1	1	2
T37																							5	T37	2	2	2	2	3	2	1	1	2	1	3	1	1	2	1	2	3	1	1	2	2	1	1	2	2
T38																							5	T38	2	3	1	2	1	2	2	3	9	2	2	1	2	1	3	2	2	1	1	2	1	1	1	2	1
T39																							5	T39	3	1	1	2	1	1	3	1	3	1	3	1	1	3	1	1	2	1	1	3	2	1	1	1	3
T40																							5	T40	1	2	2	2	2	1	2	1	1	1	3	2	1	3	3	1	2	1	1	1	1	1	1	1	1
T41																							5	T41	2	1	1	3	1	1	2	1	2	1	3	1	1	3	1	1	3	1	1	1	2	1	1	1	3
T42																							5	T42	2	1	2	3	1	3	3	1	1	2	2	1	1	3	1	2	2	2	9	1	3	1	9	2	2
T43																							5	T43	3	1	2	3	2	1	3	1	3	1	3	1	1	3	1	1	3	2	1	3	2	1	1	1	2
T44																							5	T44	3	2	1	3	1	1	2	1	3	3	1	3	1	3	2	1	3	1	1	3	3	1	2	1	2
T45																							5	T45	2	2	1	2	2	1	2	1	2	1	2	1	2	2	2	3	3	2	1	2	1	1	2	2	2
T46																							5	T46	2	1	1	2	2	2	2	1	2	1	3	1	1	2	1	1	2	1	2	2	2	1	2	1	3
T47																							5	T47	1	2	1	2	2	1	2	1	2	1	3	1	1	2	1	2	3	1	1	3	2	1	1	1	2
T48																							5	T48	2	2	1	2	1	2	2	1	2	1	3	1	1	3	2	1	2	1	1	3	1	1	2	2	2
T49																							5	T49	3	1	1	3	1	1	2	1	3	1	3	1	1	2	1	1	2	1	1	2	2	1	1	2	2
T50																							5	T50	1	1	1	1	3	2	1	2	1	2	3	1	1	2	1	1	1	2	1	2	1	1	2	3	2
T51																							5	T51	2	3	1	2	1	3	2	1	3	1	3	1	1	3	3	1	3	3	1	2	1	1	1	1	1
T52																							5	T52	2	1	2	2	1	2	2	2	2	1	3	1	1	2	1	1	2	1	1	2	2	1	1	1	3
T53																							5	T53	2	1	2	2	1	1	2	1	2	1	3	1	1	2	1	1	2	1	1	2	2	1	1	1	2
T54																							5	T54	3	1	1	3	1	2	3	1	2	1	3	1	1	3	1	1	3	1	1	3	3	1	1	1	3
T55																							5	T55	3	2	1	3	1	2	2	1	3	1	3	1	1	2	3	2	3	1	1	2	2	1	2	2	2
T56																							5	T56	3	1	1	3	1	1	2	1	3	1	3	1	1	3	2	1	3	1	1	3	2	1	1	1	3
T57																							5	T57	2	1	2	3	1	1	1	1	2	1	3	1	1	3	1	1	3	1	1	2	2	1	1	2	2
T58																							5	T58	2	9	2	9	3	1	1	1	1	2	3	2	2	2	2	2	2	1	1	1	2	1	1	2	2
T59																							5	T59	1	2	1	2	1	1	2	1	2	1	3	1	1	2	2	2	2	1	2	1	2	1	1	1	1
T60																							5	T60	2	1	1	3	1	1	3	1	3	1	3	1	1	3	1	1	3	1	1	3	2	1	1	1	2
T61																							5	T61	2	1	1	2	1	1	1	1	3	1	3	1	1	3	1	1	3	1	1	2	1	1	1	1	2
T62																							5	T62	2	2	1	3	1	1	1	2	2	2	3	1	1	2	2	2	2	1	2	2	2	1	2	3	2
T63																							5	T63	2	2	1	2	1	1	2	1	2	1	3	1	1	2	1	2	3	1	1	2	2	1	1	2	1
T64																							5	T64	2	2	3	1	1	2	3	1	2	2	3	1	3	2	2	1	2	2	1	1	2	1	1	2	1
T65																							5	T65	2	1	1	2	1	1	2	1	2	1	3	1	1	2	1	1	2	1	1	3	2	1	1	1	2
T66																							5	T66	3	1	1	2	1	2	3	1	3	1	3	1	1	3	1	1	2	1	1	3	2	1	2	1	2
T67																							5	T67	2	1	1	1	1	1	3	1	2	1	3	1	1	3	1	1	2	1	1	2	2	1	1	2	2
T68																							5	T68	2	1	1	3	1	1	3	1	2	1	3	1	1	3	1	1	2	1	1	3	3	1	1	1	3
T69																							5	T69	2	1	1	2	2	1	2	1	2	1	3	2	1	3	1	1	2	1	1	2	3	1	1	1	3
T70																							5	T70	3	2	1	3	2	1	2	2	2	1	3	1	2	1	1	3	3	2	2	2	1	1	1	3	2
T71																							5	T71	3	1	1	3	1	1	3	1	3	1	3	1	1	3	1	3	3	1	1	3	1	1	1	3	2
T72																							5	T72	2	1	1	2	1	1	2	1	2	1	3	1	1	3	1	1	3	1	1	3	2	1	1	1	2
T73																							5	T73	2	2	1	3	1	1	1	1	3	1	3	1	1	2	2	1	2	2	1	2	1	1	3	1	1
T74																							5	T74	2	3	1	2	1	2	2	1	2	2	2	1	3	2	2	2	3	2	1	2	2	1	2	2	2
T75																							5	T75	2	1	3	1	2	3	2	3	3	2	3	1	3	2	1	2	2	1	1	2	2	1	1	3	3
T76																							5	T76	2	1	2	3	1	2	3	1	2	2	3	1	2	2	2	2	3	3	2	3	2	2	2	2	2
T77																							5	T77	3	2	3	3	1	3	2	3	3	1	3	1	3	2	1	2	3	1	3	3	2	1	1	1	2
T78																							5	T78	3	2	1	3	2	1	3	2	3	1	3	1	1	3	2	2	3	2	1	3	3	1	1	3	2
T79																							5	T79	2	1	1	2	2	1	2	1	1	1	3	1	1	3	1	1	2	1	1	2	2	1	1	1	3
T80																							5	T80	2	1	2	2	2	1	2	1	2	2	3	1	2	2	2	2	3	2	3	2	1	1	1	2	3
[truncated: 31 more columns]
