# Supplementary material for: Assessing the Mental Health Impact of the 2011 Great Japan Earthquake, Tsunami, and Radiation Disaster on Elementary and Middle School Children in the Fukushima Prefecture of Japan
Source: PLoS One. 2017 Jan 18;12(1):e0170402. doi: 10.1371/journal.pone.0170402 (PMC5242473; doi:10.1371/journal.pone.0170402)
Supplement: S1 Supporting Information — (ZIP) [file pone.0170402.s001.zip › Nagano Radiation.xls]

## Sheet: Sheet1
study_ID	food	drink	sick	move	info	worry	protect
N1	2	2	2	2	3	3	9
N2	1	1	1	1	3	3	2
N3	5	3	4	1	3	2	2
N4	4	3	2	1	3	4	2
N5	2	2	1	1	3	2	2
N6	5	5	5	2	4	5	1
N7	3	3	2	2	2	3	2
N8	3	3	3	1	3	2	2
N9	4	4	4	1	1	2	2
N10	2	2	2	2	3	3	2
N11	2	2	2	2	3	3	2
N12	3	2	2	1	3	3	3
N13	1	1	1	1	3	3	1
N14	3	2	3	2	3	3	2
N15	9	3	3	1	2	3	1
N16	5	5	5	3	4	3	2
N17	3	3	2	1	3	3	2
N18	9	9	9	9	9	9	9
N19	3	3	2	2	2	4	1
N20	4	5	4	1	3	4	2
N21	3	3	3	1	3	3	1
N22	4	4	2	1	3	3	2
N23	3	3	2	1	4	2	3
N24	3	3	2	1	4	3	2
N25	3	3	1	1	2	3	2
N26	3	3	4	1	3	3	2
N27	2	2	2	2	4	3	2
N28	4	4	3	2	3	2	4
N29	3	3	2	1	3	3	1
N30	4	4	3	2	3	2	1
N31	9	9	9	9	9	9	9
N32	4	4	4	1	3	4	1
N33	3	3	1	1	3	2	3
N34	4	4	3	1	2	4	2
N35	2	1	1	1	3	3	4
N36	4	4	3	2	2	9	2
N37	4	3	3	2	4	3	2
N38	3	3	2	1	3	3	2
N39	3	3	2	2	4	3	2
N40	3	2	2	1	4	2	1
N41	3	3	2	1	3	4	3
N42	4	4	2	2	1	4	2
N43	4	4	5	2	2	3	1
N44	3	3	3	1	3	3	4
N45	3	3	2	2	2	3	2
N46	5	3	3	2	4	5	1
N47	3	3	3	1	3	2	2
N48	3	3	2	1	2	2	2
N49	3	3	2	1	3	4	2
N50	3	2	2	1	4	3	2
N51	2	2	2	1	2	3	2
N52	3	3	3	2	3	3	2
N53	2	2	2	1	3	3	2
N54	4	4	2	1	3	3	1
N55	1	1	9	9	1	3	1
N56	3	3	4	2	3	3	9
N57	3	3	3	1	2	3	2
N58	1	1	2	1	3	3	2
N59	4	4	3	2	2	4	1
N60	2	2	3	1	3	3	2
N61	3	3	3	2	2	2	2
N62	3	3	3	1	2	3	2
N63	3	3	3	2	3	2	2
N64	4	4	2	2	2	4	2
N65	3	3	3	2	3	3	2
N66	4	5	4	4	2	3	2
N67	3	3	2	1	2	3	1
N68	5	5	5	2	2	3	1
N69	1	1	9	9	9	9	3
N70	2	2	2	2	4	4	2
N71	3	3	2	2	2	3	2
N72	2	2	2	2	4	3	2
N73	3	3	2	1	3	2	2
N74	3	2	2	1	2	2	2
N75	4	3	3	2	3	2	4
N76	5	5	5	2	3	3	2
N77	4	4	2	1	3	9	2
N78	3	2	3	1	3	3	2
N79	3	3	2	2	3	3	2
N80	3	3	3	2	2	3	2
N81	1	1	1	1	3	3	4
N82	5	5	5	2	1	1	1
N83	3	3	3	1	3	3	3
N84	3	3	1	1	3	2	2
N85	5	5	5	3	3	2	1
N86	2	2	2	1	3	3	2
N87	1	1	1	1	2	3	2
N88	3	3	3	1	2	3	2
N89	3	3	3	9	9	9	9
N90	3	3	2	1	3	3	2
N91	5	5	5	5	2	5	2
N92	2	2	2	1	3	3	2
N93	3	3	2	1	4	3	3
N94	3	3	3	1	3	3	3
N95	4	4	2	2	2	4	2
N96	1	1	1	1	3	3	1
N97	2	2	2	1	3	3	2
N98	3	2	2	1	2	3	1
N99	3	3	3	2	3	3	2
N100	3	2	2	1	2	3	2
N101	3	3	9	2	1	4	1
N102	4	4	1	1	3	3	2
N103	3	2	2	2	2	3	2
N104	3	3	2	1	4	2	2
N105	4	4	3	2	2	3	2
N106	3	3	3	2	3	3	3
N107	3	3	1	1	3	3	2
N108	9	9	9	9	9	9	9
N109	2	2	2	1	3	2	2
N110	3	3	3	2	2	2	2
N111	3	3	4	1	3	3	2
N112	2	2	2	1	9	9	9
N113	2	2	2	1	4	3	3
N114	4	4	5	1	3	3	2
N115	3	3	2	1	2	3	2
N116	2	2	1	1	3	1	9
N117	4	4	3	2	2	2	2
N118	3	3	2	1	3	3	2
N119	2	2	2	1	2	2	2
N120	2	2	2	2	3	3	2
N121	4	4	4	2	2	3	2
N122	2	2	2	2	3	3	3
N123	2	2	2	1	3	3	2
N124	5	2	3	1	2	1	1
N125	2	2	2	1	3	4	2
N126	4	4	2	1	3	3	2
N127	4	4	3	2	2	3	1
N128	2	2	5	3	3	2	2
N129	3	3	2	2	4	3	2
N130	2	2	1	1	2	2	1
N131	3	3	2	1	3	4	2
N132	3	3	2	1	2	4	2
N133	1	1	1	1	1	2	2
N134	3	3	4	2	4	3	2
N135	4	3	2	1	3	4	2
N136	3	2	1	1	2	4	1
N137	3	3	2	1	3	3	3
N138	2	2	2	1	2	2	3
