# Supplementary material for: Assessing the Mental Health Impact of the 2011 Great Japan Earthquake, Tsunami, and Radiation Disaster on Elementary and Middle School Children in the Fukushima Prefecture of Japan
Source: PLoS One. 2017 Jan 18;12(1):e0170402. doi: 10.1371/journal.pone.0170402 (PMC5242473; doi:10.1371/journal.pone.0170402)
Supplement: S1 Supporting Information — (ZIP) [file pone.0170402.s001.zip › Nagano SDQ(2).xls]

## Sheet: Sheet1
study_ID	consid	restles	somatic	shares	tantrum	loner	obeys	worries	caring	fidgety	friend	fights	unhappy	popular	distrac	clingy	kind	lies	bullied	helpout	reflect	steals	oldbest	afraid	attends	TotalDiff		control
N1	2	0	0	2	0	0	2	0	2	0	0	0	0	0	0	0	2	0	0	1	1	0	0	0	0	12		12
N2	1	1	0	1	1	0	2	0	1	0	1	2	0	1	1	1	1	1	0	1	1	0	0	0	0	17		17
N3	2	0	0	2	1	0	1	0	1	0	0	0	0	0	0	0	2	0	0	1	1	0	0	0	0	11		11
N4	2	0	0	2	0	0	1	0	1	0	0	0	0	1	0	0	2	0	0	2	1	0	0	0	2	14		14
N5	2	0	0	2	0	1	1	0	1	0	0	0	0	2	2	0	1	0	0	1	1	0	0	2	1	17		17
N6	1	0	2	0	1	1	2	0	0	1	1	0	1	1	1	0	2	1	1	0	0	0	0	0	1	17		17
N7	1	0	1	1	0	0	1	0	1	0	0	0	0	0	0	0	1	0	0	0	2	0	0	0	1	9		9
N8	1	0	0	1	0	0	1	0	1	0	0	0	0	0	0	0	1	0	0	0	1	0	0	0	1	7		7
N9	2	0	0	1	0	0	0	0	0	1	0	0	0	1	1	0	2	0	0	1	2	0	0	0	2	13		13
N10	1	1	0	0	2	0	2	0	1	0	0	0	0	0	1	1	1	1	0	1	2	0	0	0	2	16		16
N11	1	0	0	0	0	0	1	0	1	0	0	0	0	0	0	0	2	0	0	1	1	0	1	0	0	8		8
N12	2	0	1	0	1	0	1	0	1	0	0	0	0	1	2	2	2	1	1	0	2	0	0	1	1	19		19
N13	1	0	0	1	0	2	1	0	1	0	0	0	2	0	0	0	1	0	0	1	1	0	1	0	0	12		12
N14	1	0	0	1	2	0	1	0	1	1	0	1	0	1	1	0	1	2	1	1	2	0	1	1	1	20		20
N15	1	0	1	2	1	1	1	1	2	0	0	0	0	0	0	0	1	0	0	0	1	0	0	0	1	13		13
N16	1	0	0	1	1	0	1	0	1	0	0	0	0	1	0	0	1	0	0	1	1	0	0	0	0	9		9
N17	1	1	0	0	1	1	1	0	0	0	1	0	0	1	2	0	1	0	0	0	2	0	0	1	2	15		15
N18	2	0	0	2	1	0	0	2	1	0	0	0	2	1	0	2	2	0	2	1	1	0	2	1	0	22		22
N19	1	0	0	1	0	0	2	0	1	0	0	0	0	1	2	1	1	0	0	1	1	0	0	0	1	13		13
N20	1	0	1	1	0	0	2	0	1	0	0	0	0	1	0	0	2	1	0	1	1	0	0	0	0	12		12
N21	1	0	0	2	1	0	1	0	1	0	0	0	0	0	1	0	2	0	0	2	0	0	0	0	0	11		11
N22	1	0	0	0	0	0	2	0	0	0	2	0	0	1	0	0	1	0	0	1	1	0	0	0	1	10		10
N23	1	0	0	1	0	0	1	1	1	0	0	0	0	1	0	1	1	0	0	1	0	0	1	0	0	10		10
N24	2	0	0	2	2	1	0	0	1	0	0	0	0	1	0	0	2	0	1	2	0	0	0	0	0	14		14
N25	1	0	0	2	0	0	1	0	1	0	0	0	0	0	0	0	2	0	0	1	1	0	0	0	1	10		10
N26	1	0	0	2	1	1	2	1	1	1	0	0	0	1	1	1	2	0	1	1	1	0	1	1	1	21		21
N27	1	0	0	1	0	0	1	0	1	0	0	0	0	1	0	0	1	0	0	1	1	0	0	0	1	9		9
N28	1	0	0	1	0	2	0	1	1	0	0	0	0	1	0	0	1	0	1	1	1	0	1	0	0	12		12
N29	1	0	0	1	1	1	0	0	1	0	0	0	0	1	0	0	1	0	0	1	0	0	0	0	0	8		8
N30	1	0	0	2	0	0	0	0	0	0	0	0	0	0	0	0	1	0	0	2	0	0	0	0	0	6		6
N31	2	0	0	1	1	0	0	0	2	0	0	1	0	1	1	0	2	1	0	1	1	0	2	0	1	17		17
N32	2	0	0	2	0	0	0	0	2	0	0	0	0	0	0	0	2	0	0	1	1	0	0	0	1	11		11
N33	2	0	1	0	0	2	1	0	0	0	0	0	1	1	0	1	0	0	1	1	1	0	0	0	1	13		13
N34	1	0	0	1	0	0	1	0	0	0	0	0	0	0	0	0	2	0	0	0	1	0	0	0	1	7		7
N35	2	0	0	0	0	0	0	0	2	1	0	0	0	0	0	0	2	0	0	2	1	0	0	0	0	10		10
N36	1	0	2	1	1	1	1	1	1	0	0	0	0	1	1	0	1	1	0	2	1	0	0	0	1	17		17
N37	1	0	0	1	1	1	1	0	1	0	0	0	0	1	1	1	1	0	0	0	1	0	0	0	1	12		12
N38	2	0	0	0	1	2	0	0	2	0	0	0	0	0	0	0	2	1	0	1	0	0	2	0	0	13		13
N39	1	2	1	1	1	2	2	1	1	2	1	0	0	1	2	1	0	1	1	0	2	0	1	0	2	26		26
N40	1	0	0	1	0	0	0	0	1	0	0	0	0	0	0	0	2	0	0	1	1	0	0	0	1	8		8
N41	1	0	2	0	0	1	1	0	0	0	1	0	0	1	0	1	2	1	0	1	1	0	0	0	2	15		15
N42	1	2	0	1	0	0	2	1	1	0	0	0	0	0	2	1	2	0	0	1	1	0	0	2	1	18		18
N43	1	0	0	1	0	0	1	0	1	0	1	0	0	1	0	1	1	0	0	1	1	0	0	1	1	12		12
N44	1	0	0	1	1	0	0	0	1	0	0	0	0	0	0	0	1	0	0	0	1	0	0	0	0	6		6
N45	1	0	0	0	1	0	1	0	1	0	1	0	0	2	0	0	1	0	0	1	1	0	1	1	0	12		12
N46	1	0	2	1	0	0	1	0	9	0	0	0	0	0	0	0	2	0	0	0	1	0	0	2	1	20		20
N47	2	0	0	2	0	0	1	0	2	0	0	0	0	0	0	0	2	0	0	2	1	0	0	0	1	13		13
N48	1	0	1	1	1	0	2	0	1	1	0	0	0	0	0	0	1	0	0	0	1	0	0	1	2	13		13
N49	9	9	9	9	9	9	9	9	9	9	9	9	9	9	9	9	9	9	9	9	9	9	9	9	9
N50	1	1	0	1	2	0	1	0	1	0	0	0	0	0	1	0	2	1	0	2	2	0	1	0	2	18		18
N51	1	0	1	0	0	0	1	0	1	0	0	0	0	0	0	0	1	0	0	1	1	0	0	0	1	8		8
N52	1	0	0	0	1	2	2	0	0	0	1	0	0	1	0	0	1	1	0	0	1	0	0	0	1	12		12
N53	2	0	0	2	1	0	1	0	2	0	0	0	0	0	1	0	2	0	0	1	1	0	0	0	1	14		14
N54	1	0	0	1	0	0	1	0	1	0	0	0	0	2	2	0	1	0	0	1	1	0	0	0	1	12		12
N55	2	1	1	1	1	1	0	1	1	1	0	0	1	0	2	0	2	1	1	1	1	0	1	0	2	22		22
N56	2	0	1	2	0	9	1	0	2	0	0	0	1	0	1	0	2	0	1	2	1	0	0	0	1	26		26
N57	2	0	2	2	2	1	1	0	1	0	0	0	0	1	0	0	1	0	0	0	1	0	0	0	1	15		15
N58	1	0	0	1	2	2	2	0	1	0	0	0	2	1	0	2	1	0	0	2	2	0	0	2	2	23		23
N59	1	2	0	1	1	0	1	1	2	0	0	0	1	1	1	0	2	0	0	1	1	0	0	0	1	17		17
N60	1	0	0	2	0	0	1	0	1	0	0	0	0	0	0	0	2	0	0	0	1	0	0	0	1	9		9
N61	1	0	1	2	0	0	1	0	1	0	0	0	0	1	1	1	2	0	0	2	1	0	0	0	2	16		16
N62	1	0	0	2	0	1	0	0	1	0	1	0	0	1	0	0	2	0	0	2	0	0	2	0	1	14		14
N63	2	0	0	1	1	0	1	1	1	0	1	0	0	0	1	1	2	0	0	1	0	0	0	1	0	14		14
N64	2	1	0	2	0	0	0	0	2	0	0	0	0	0	1	0	2	0	0	2	1	0	0	1	1	15		15
N65	1	0	2	1	0	2	1	0	0	0	1	0	1	0	2	2	0	2	1	1	2	1	2	2	2	26		26
N66	1	0	0	1	0	0	1	0	0	0	1	0	0	2	0	0	0	0	0	2	0	0	0	0	0	8		8
N67	1	0	0	1	2	0	1	1	2	0	0	0	0	0	2	0	1	0	0	2	0	0	0	0	0	13		13
N68	2	0	0	2	0	2	1	0	1	0	0	0	0	0	0	0	2	0	0	1	0	0	0	0	0	11		11
N69	1	0	0	1	0	0	1	0	1	0	0	1	0	0	0	0	1	0	0	1	1	0	0	0	1	9		9
N70	1	0	0	1	1	0	2	0	1	0	0	0	0	0	0	0	2	1	0	0	2	0	0	0	1	12		12
N71	0	1	0	2	1	0	1	0	1	0	0	0	0	1	2	0	2	0	1	1	2	0	0	0	1	16		16
N72	1	0	0	1	0	1	1	0	2	0	0	0	0	0	0	0	2	0	0	2	1	0	1	0	0	12		12
N73	1	0	0	1	2	0	2	0	2	0	0	1	0	0	1	0	2	2	0	1	1	2	0	0	0	18		18
N74	2	0	0	1	0	0	1	0	1	0	0	0	0	1	0	0	2	0	0	2	1	0	0	0	1	12		12
N75	1	0	0	2	0	0	1	0	2	0	0	0	0	0	0	0	1	0	0	1	0	0	0	0	1	9		9
N76	1	1	0	2	0	1	0	1	1	1	1	0	0	1	1	1	2	1	0	1	2	0	0	0	2	20		20
N77	0	0	0	0	0	0	1	0	1	0	2	0	0	1	0	0	1	1	0	1	1	0	0	0	1	10		10
N78	9	1	2	0	2	0	2	0	2	0	2	0	0	1	0	0	0	2	0	1	2	0	0	0	1	27		27
N79	2	1	0	1	1	1	1	1	1	1	0	0	0	1	1	0	2	1	0	1	1	0	0	0	1	18		18
N80	1	0	0	2	1	0	0	0	1	0	0	0	0	0	0	0	2	0	0	1	1	0	0	1	1	11		11
N81	2	0	0	1	0	0	1	0	1	0	0	0	0	0	0	0	2	0	0	0	0	0	0	0	0	7		7
N82	1	0	0	2	2	1	2	0	1	0	0	0	0	1	0	0	2	0	0	1	0	0	0	0	0	13		13
N83	0	0	0	0	0	0	2	0	0	0	2	0	0	2	0	0	1	1	0	1	2	0	0	0	2	13		13
N84	1	0	0	2	0	0	0	0	1	0	0	0	0	0	0	0	2	0	0	2	0	0	0	0	1	9		9
N85	1	2	0	1	1	1	2	1	1	1	0	0	1	1	2	1	1	2	0	1	1	0	1	1	2	25		25
N86	1	0	0	0	0	0	1	0	1	0	1	0	0	1	0	1	2	0	2	1	1	0	0	0	1	13		13
N87	0	1	0	0	1	2	2	1	0	1	0	1	1	1	1	0	0	2	1	0	1	0	1	1	1	19		19
N88	1	0	1	1	0	1	1	0	1	0	0	0	1	0	1	0	1	1	0	1	1	0	0	0	1	13		13
N89	1	0	0	2	0	2	1	0	1	0	0	0	0	0	0	0	1	0	0	2	1	0	0	0	1	12		12
N90	1	0	0	2	1	0	1	0	1	0	0	0	0	1	0	0	1	1	0	1	1	0	0	0	1	12		12
N91	2	0	2	1	1	1	1	1	2	0	1	0	1	1	0	0	2	0	0	2	1	0	0	0	0	19		19
N92	2	0	0	2	0	0	0	0	2	0	0	0	0	0	0	0	2	2	0	2	1	0	1	0	1	15		15
N93	1	0	0	1	0	0	0	0	1	0	0	0	0	1	0	0	1	0	0	1	1	0	0	0	1	8		8
N94	2	1	0	1	2	0	1	0	2	0	0	1	0	1	0	0	2	1	1	2	1	0	0	0	2	20		20
N95	1	2	0	1	2	2	1	2	1	2	2	0	1	2	2	2	2	2	2	0	2	0	1	1	2	35		35
N96	1	0	2	2	1	2	2	1	2	1	0	0	1	0	0	1	1	1	1	1	1	1	1	0	1	24		24
N97	1	0	0	0	1	2	2	0	1	0	0	0	0	1	0	0	1	0	0	1	1	0	0	0	1	12		12
N98	2	1	0	0	1	2	1	0	2	0	0	2	0	0	0	0	2	0	0	0	1	0	0	0	0	14		14
N99	1	0	0	2	0	1	1	0	1	0	1	0	0	1	0	0	2	0	0	1	1	0	0	0	0	12		12
N100	1	0	0	1	0	1	1	0	1	0	0	0	0	1	1	1	1	1	0	1	1	0	0	1	2	15		15
N101	1	0	0	1	0	2	0	1	1	0	0	0	1	1	1	1	2	0	0	2	1	0	1	1	1	18		18
N102	0	0	0	1	0	0	2	0	1	0	0	0	0	0	0	0	2	0	0	0	1	0	0	0	1	8		8
N103	1	0	0	1	0	1	1	0	1	0	0	0	0	1	0	0	2	0	1	1	1	0	1	0	0	12		12
N104	1	0	0	1	0	0	2	0	1	0	0	0	0	1	1	1	1	1	0	0	2	0	0	0	2	14		14
N105	1	0	0	1	0	1	1	0	1	0	1	0	1	1	0	0	1	0	0	1	1	0	1	0	0	12		12
N106	1	1	1	1	1	0	1	1	1	0	2	0	0	2	1	0	2	1	0	1	1	0	0	0	1	19		19
N107	1	0	0	1	1	1	0	0	1	0	0	0	0	0	1	0	1	0	0	2	2	0	0	0	1	12		12
N108	1	0	0	1	0	0	1	0	1	0	0	0	0	0	1	1	2	1	0	0	1	0	0	1	0	11		11
N109	9	9	9	9	9	9	9	9	9	9	9	9	9	9	9	9	9	9	9	9	9	9	9	9	9
N110	1	0	0	0	0	0	1	0	1	0	0	0	0	0	0	0	1	1	0	1	1	0	0	0	1	8		8
N111	0	0	1	1	2	0	2	2	1	0	0	0	0	0	1	2	2	0	0	0	1	0	0	2	1	18		18
N112	2	0	2	2	0	0	0	2	2	2	0	0	0	0	2	2	2	1	1	2	2	0	1	2	2	29		29
N113	2	0	0	1	1	1	1	0	1	0	0	0	0	0	0	0	1	0	0	0	0	0	0	0	0	8		8
N114	1	0	1	2	0	1	0	1	1	0	1	0	1	1	1	2	2	1	1	2	1	0	1	0	2	23		23
N115	1	0	0	0	1	0	1	1	1	0	0	0	0	0	0	0	1	0	0	1	1	0	0	0	1	9		9
N116	9	9	9	9	9	9	9	9	9	9	9	9	9	9	9	9	9	9	9	9	9	9	9	9	9
N117	2	0	0	1	1	0	2	0	2	0	0	0	0	1	0	0	1	0	0	1	2	0	0	0	2	15		15
N118	2	0	0	2	0	0	0	0	0	0	0	0	0	0	0	0	2	0	0	2	0	0	0	0	0	8		8
N119	1	0	1	0	0	0	0	1	1	0	0	0	1	1	0	1	2	0	0	1	1	0	2	0	1	14		14
N120	2	0	0	2	1	1	1	0	2	0	0	1	0	1	1	0	2	1	1	2	1	0	1	0	1	21		21
N121	2	0	0	2	0	0	1	0	1	0	0	0	0	0	0	0	2	0	0	1	0	0	0	0	0	9		9
N122	1	0	0	1	0	1	1	0	1	0	1	0	0	1	1	0	1	0	0	1	2	0	0	0	2	14		14
N123	1	0	1	0	1	0	0	0	1	0	0	0	0	1	1	1	2	0	2	1	2	0	0	0	0	14		14
N124	1	0	0	1	1	1	1	1	1	0	1	0	0	0	1	1	1	0	0	1	1	0	2	1	1	17		17
N125	1	0	2	1	0	1	1	1	1	0	0	0	1	1	0	0	1	0	0	1	0	0	9	0	0	21		21
N126	1	0	1	2	1	0	1	0	1	0	1	0	0	1	1	0	2	0	0	1	2	0	0	0	2	17		17
N127	2	0	0	0	2	2	1	1	2	0	0	1	1	0	0	0	0	0	0	1	0	0	1	0	0	14		14
N128	1	1	2	2	1	0	2	0	2	0	0	0	0	1	1	1	2	2	0	1	2	0	1	0	1	23		23
N129	1	0	0	1	0	1	1	0	1	0	1	0	0	1	0	0	1	0	1	1	1	0	1	0	1	13		13
N130	2	0	0	1	2	0	1	0	1	0	0	0	0	0	1	0	1	0	0	1	0	0	1	2	0	13		13
N131	1	0	0	0	1	0	2	0	0	0	0	0	0	0	1	0	1	0	0	0	2	0	0	0	1	9		9
N132	0	0	0	1	0	2	1	0	1	0	0	0	0	0	0	0	1	0	0	0	2	0	0	0	0	8		8
N133	1	0	0	0	1	1	2	0	1	0	0	0	0	0	0	0	1	2	0	0	1	2	0	0	1	13		13
N134	0	1	0	1	1	2	2	1	0	0	0	0	0	1	2	0	2	0	0	0	2	0	2	1	1	19		19
N135	1	0	1	1	2	1	1	0	1	0	0	1	2	1	1	0	2	1	0	1	1	0	0	1	1	20		20
N136	1	0	0	2	0	0	0	0	1	0	0	0	0	1	0	0	2	0	0	0	1	0	0	0	1	9		9
N137	1	0	0	2	1	0	0	0	1	0	0	0	1	0	0	0	2	0	0	1	1	0	0	0	0	10		10
N138	2	0	0	2	1	0	1	0	2	0	0	0	0	1	1	0	2	0	0	2	1	0	0	0	0	15		15
																										14.2519		18
																												14
																												9
																												17
																												23
																												11
																												13
																												11
																												10
																												26
																												10
																												17
																												15
																												15
																												15
																												17
																												9
																												9
																												21
																												10
																												26
																												27
																												14
																												20
																												13
																												30
																												16
																												29
																												10
																												22
																												15
																												30
																												13
																												9
																												11
																												18
																												9
																												13
																												8
																												15
																												21
																												21
																												12
																												13
																												15
																												13
																												16
																												20
																												11
																												10
																												10
																												20
																												13
																												13
																												12
																												20
																												14
																												17
																												10
																												12
																												7
																												7
																												8
																												24
																												17
																												10
																												19
																												22
																												21
																												23
																												26
																												19
																												7
																												20
																												14.7608
