# Supplementary material for: Assessing the Mental Health Impact of the 2011 Great Japan Earthquake, Tsunami, and Radiation Disaster on Elementary and Middle School Children in the Fukushima Prefecture of Japan
Source: PLoS One. 2017 Jan 18;12(1):e0170402. doi: 10.1371/journal.pone.0170402 (PMC5242473; doi:10.1371/journal.pone.0170402)
Supplement: S1 Supporting Information — (ZIP) [file pone.0170402.s001.zip › Nagano SDQ.xls]

## Sheet: Sheet1
study_ID	consid	restles	somatic	shares	tantrum	loner	obeys	worries	caring	fidgety	friend	fights	unhappy	popular	distrac	clingy	kind	lies	bullied	helpout	reflect	steals	oldbest	afraid	attends
N1	3	1	1	3	1	1	1	1	3	1	3	1	1	3	1	1	3	1	1	2	2	1	1	1	3
N2	2	2	1	2	2	1	1	1	2	1	2	3	1	2	2	2	2	2	1	2	2	1	1	1	3
N3	3	1	1	3	2	1	2	1	2	1	3	1	1	3	1	1	3	1	1	2	2	1	1	1	3
N4	3	1	1	3	1	1	2	1	2	1	3	1	1	2	1	1	3	1	1	3	2	1	1	1	1
N5	3	1	1	3	1	2	2	1	2	1	3	1	1	1	3	1	2	1	1	2	2	1	1	3	2
N6	2	1	3	1	2	2	1	1	1	2	2	1	2	2	2	1	3	2	2	1	3	1	1	1	2
N7	2	1	2	2	1	1	2	1	2	1	3	1	1	3	1	1	2	1	1	1	1	1	1	1	2
N8	2	1	1	2	1	1	2	1	2	1	3	1	1	3	1	1	2	1	1	1	2	1	1	1	2
N9	3	1	1	2	1	1	3	1	1	2	3	1	1	2	2	1	3	1	1	2	1	1	1	1	1
N10	2	2	1	1	3	1	1	1	2	1	3	1	1	3	2	2	2	2	1	2	1	1	1	1	1
N11	2	1	1	1	1	1	2	1	2	1	3	1	1	3	1	1	3	1	1	2	2	1	2	1	3
N12	3	1	2	1	2	1	2	1	2	1	3	1	1	2	3	3	3	2	2	1	1	1	1	2	2
N13	2	1	1	2	1	3	2	1	2	1	3	1	3	3	1	1	2	1	1	2	2	1	2	1	3
N14	2	1	1	2	3	1	2	1	2	2	3	2	1	2	2	1	2	3	2	2	1	1	2	2	2
N15	2	1	2	3	2	2	2	2	3	1	3	1	1	3	1	1	2	1	1	1	2	1	1	1	2
N16	2	1	1	2	2	1	2	1	2	1	3	1	1	2	1	1	2	1	1	2	2	1	1	1	3
N17	2	2	1	1	2	2	2	1	1	1	2	1	1	2	3	1	2	1	1	1	1	1	1	2	1
N18	3	1	1	3	2	1	3	3	2	1	3	1	3	2	1	3	3	1	3	2	2	1	3	2	3
N19	2	1	1	2	1	1	1	1	2	1	3	1	1	2	3	2	2	1	1	2	2	1	1	1	2
N20	2	1	2	2	1	1	1	1	2	1	3	1	1	2	1	1	3	2	1	2	2	1	1	1	3
N21	2	1	1	3	2	1	2	1	2	1	3	1	1	3	2	1	3	1	1	3	3	1	1	1	3
N22	2	1	1	1	1	1	1	1	1	1	1	1	1	2	1	1	2	1	1	2	2	1	1	1	2
N23	2	1	1	2	1	1	2	2	2	1	3	1	1	2	1	2	2	1	1	2	3	1	2	1	3
N24	3	1	1	3	3	2	3	1	2	1	3	1	1	2	1	1	3	1	2	3	3	1	1	1	3
N25	2	1	1	3	1	1	2	1	2	1	3	1	1	3	1	1	3	1	1	2	2	1	1	1	2
N26	2	1	1	3	2	2	1	2	2	2	3	1	1	2	2	2	3	1	2	2	2	1	2	2	2
N27	2	1	1	2	1	1	2	1	2	1	3	1	1	2	1	1	2	1	1	2	2	1	1	1	2
N28	2	1	1	2	1	3	3	2	2	1	3	1	1	2	1	1	2	1	2	2	2	1	2	1	3
N29	2	1	1	2	2	2	3	1	2	1	3	1	1	2	1	1	2	1	1	2	3	1	1	1	3
N30	2	1	1	3	1	1	3	1	1	1	3	1	1	3	1	1	2	1	1	3	3	1	1	1	3
N31	3	1	1	2	2	1	3	1	3	1	3	2	1	2	2	1	3	2	1	2	2	1	3	1	2
N32	3	1	1	3	1	1	3	1	3	1	3	1	1	3	1	1	3	1	1	2	2	1	1	1	2
N33	3	1	2	1	1	3	2	1	1	1	3	1	2	2	1	2	1	1	2	2	2	1	1	1	2
N34	2	1	1	2	1	1	2	1	1	1	3	1	1	3	1	1	3	1	1	1	2	1	1	1	2
N35	3	1	1	1	1	1	3	1	3	2	3	1	1	3	1	1	3	1	1	3	2	1	1	1	3
N36	2	1	3	2	2	2	2	2	2	1	3	1	1	2	2	1	2	2	1	3	2	1	1	1	2
N37	2	1	1	2	2	2	2	1	2	1	3	1	1	2	2	2	2	1	1	1	2	1	1	1	2
N38	3	1	1	1	2	3	3	1	3	1	3	1	1	3	1	1	3	2	1	2	3	1	3	1	3
N39	2	3	2	2	2	3	1	2	2	3	2	1	1	2	3	2	1	2	2	1	1	1	2	1	1
N40	2	1	1	2	1	1	3	1	2	1	3	1	1	3	1	1	3	1	1	2	2	1	1	1	2
N41	2	1	3	1	1	2	2	1	1	1	2	1	1	2	1	2	3	2	1	2	2	1	1	1	1
N42	2	3	1	2	1	1	1	2	2	1	3	1	1	3	3	2	3	1	1	2	2	1	1	3	2
N43	2	1	1	2	1	1	2	1	2	1	2	1	1	2	1	2	2	1	1	2	2	1	1	2	2
N44	2	1	1	2	2	1	3	1	2	1	3	1	1	3	1	1	2	1	1	1	2	1	1	1	3
N45	2	1	1	1	2	1	2	1	2	1	2	1	1	1	1	1	2	1	1	2	2	1	2	2	3
N46	2	1	3	2	1	1	2	1	9	1	3	1	1	3	1	1	3	1	1	1	2	1	1	3	2
N47	3	1	1	3	1	1	2	1	3	1	3	1	1	3	1	1	3	1	1	3	2	1	1	1	2
N48	2	1	2	2	2	1	1	1	2	2	3	1	1	3	1	1	2	1	1	1	2	1	1	2	1
N49	9	9	9	9	9	9	9	9	9	9	9	9	9	9	9	9	9	9	9	9	9	9	9	9	9
N50	2	2	1	2	3	1	2	1	2	1	3	1	1	3	2	1	3	2	1	3	1	1	2	1	1
N51	2	1	2	1	1	1	2	1	2	1	3	1	1	3	1	1	2	1	1	2	2	1	1	1	2
N52	2	1	1	1	2	3	1	1	1	1	2	1	1	2	1	1	2	2	1	1	2	1	1	1	2
N53	3	1	1	3	2	1	2	1	3	1	3	1	1	3	2	1	3	1	1	2	2	1	1	1	2
N54	2	1	1	2	1	1	2	1	2	1	3	1	1	1	3	1	2	1	1	2	2	1	1	1	2
N55	3	2	2	2	2	2	3	2	2	2	3	1	2	3	3	1	3	2	2	2	2	1	2	1	1
N56	3	1	2	3	1	9	2	1	3	1	3	1	2	3	2	1	3	1	2	3	2	1	1	1	2
N57	3	1	3	3	3	2	2	1	2	1	3	1	1	2	1	1	2	1	1	1	2	1	1	1	2
N58	2	1	1	2	3	3	1	1	2	1	3	1	3	2	1	3	2	1	1	3	1	1	1	3	1
N59	2	3	1	2	2	1	2	2	3	1	3	1	2	2	2	1	3	1	1	2	2	1	1	1	2
N60	2	1	1	3	1	1	2	1	2	1	3	1	1	3	1	1	3	1	1	1	2	1	1	1	2
N61	2	1	2	3	1	1	2	1	2	1	3	1	1	2	2	2	3	1	1	3	2	1	1	1	1
N62	2	1	1	3	1	2	3	1	2	1	2	1	1	2	1	1	3	1	1	3	3	1	3	1	2
N63	3	1	1	2	2	1	2	2	2	1	2	1	1	3	2	2	3	1	1	2	3	1	1	2	3
N64	3	2	1	3	1	1	3	1	3	1	3	1	1	3	2	1	3	1	1	3	2	1	1	2	2
N65	2	1	3	2	1	3	2	1	1	1	2	1	2	3	3	3	1	3	2	2	1	2	3	3	1
N66	2	1	1	2	1	1	2	1	1	1	2	1	1	1	1	1	1	1	1	3	3	1	1	1	3
N67	2	1	1	2	3	1	2	2	3	1	3	1	1	3	3	1	2	1	1	3	3	1	1	1	3
N68	3	1	1	3	1	3	2	1	2	1	3	1	1	3	1	1	3	1	1	2	3	1	1	1	3
N69	2	1	1	2	1	1	2	1	2	1	3	2	1	3	1	1	2	1	1	2	2	1	1	1	2
N70	2	1	1	2	2	1	1	1	2	1	3	1	1	3	1	1	3	2	1	1	1	1	1	1	2
N71	1	2	1	3	2	1	2	1	2	1	3	1	1	2	3	1	3	1	2	2	1	1	1	1	2
N72	2	1	1	2	1	2	2	1	3	1	3	1	1	3	1	1	3	1	1	3	2	1	2	1	3
N73	2	1	1	2	3	1	1	1	3	1	3	2	1	3	2	1	3	3	1	2	2	3	1	1	3
N74	3	1	1	2	1	1	2	1	2	1	3	1	1	2	1	1	3	1	1	3	2	1	1	1	2
N75	2	1	1	3	1	1	2	1	3	1	3	1	1	3	1	1	2	1	1	2	3	1	1	1	2
N76	2	2	1	3	1	2	3	2	2	2	2	1	1	2	2	2	3	2	1	2	1	1	1	1	1
N77	1	1	1	1	1	1	2	1	2	1	1	1	1	2	1	1	2	2	1	2	2	1	1	1	2
N78	9	2	3	1	3	1	1	1	3	1	1	1	1	2	1	1	1	3	1	2	1	1	1	1	2
N79	3	2	1	2	2	2	2	2	2	2	3	1	1	2	2	1	3	2	1	2	2	1	1	1	2
N80	2	1	1	3	2	1	3	1	2	1	3	1	1	3	1	1	3	1	1	2	2	1	1	2	2
N81	3	1	1	2	1	1	2	1	2	1	3	1	1	3	1	1	3	1	1	1	3	1	1	1	3
N82	2	1	1	3	3	2	1	1	2	1	3	1	1	2	1	1	3	1	1	2	3	1	1	1	3
N83	1	1	1	1	1	1	1	1	1	1	1	1	1	1	1	1	2	2	1	2	1	1	1	1	1
N84	2	1	1	3	1	1	3	1	2	1	3	1	1	3	1	1	3	1	1	3	3	1	1	1	2
N85	2	3	1	2	2	2	1	2	2	2	3	1	2	2	3	2	2	3	1	2	2	1	2	2	1
N86	2	1	1	1	1	1	2	1	2	1	2	1	1	2	1	2	3	1	3	2	2	1	1	1	2
N87	1	2	1	1	2	3	1	2	1	2	3	2	2	2	2	1	1	3	2	1	2	1	2	2	2
N88	2	1	2	2	1	2	2	1	2	1	3	1	2	3	2	1	2	2	1	2	2	1	1	1	2
N89	2	1	1	3	1	3	2	1	2	1	3	1	1	3	1	1	2	1	1	3	2	1	1	1	2
N90	2	1	1	3	2	1	2	1	2	1	3	1	1	2	1	1	2	2	1	2	2	1	1	1	2
N91	3	1	3	2	2	2	2	2	3	1	2	1	2	2	1	1	3	1	1	3	2	1	1	1	3
N92	3	1	1	3	1	1	3	1	3	1	3	1	1	3	1	1	3	3	1	3	2	1	2	1	2
N93	2	1	1	2	1	1	3	1	2	1	3	1	1	2	1	1	2	1	1	2	2	1	1	1	2
N94	3	2	1	2	3	1	2	1	3	1	3	2	1	2	1	1	3	2	2	3	2	1	1	1	1
N95	2	3	1	2	3	3	2	3	2	3	1	1	2	1	3	3	3	3	3	1	1	1	2	2	1
N96	2	1	3	3	2	3	1	2	3	2	3	1	2	3	1	2	2	2	2	2	2	2	2	1	2
N97	2	1	1	1	2	3	1	1	2	1	3	1	1	2	1	1	2	1	1	2	2	1	1	1	2
N98	3	2	1	1	2	3	2	1	3	1	3	3	1	3	1	1	3	1	1	1	2	1	1	1	3
N99	2	1	1	3	1	2	2	1	2	1	2	1	1	2	1	1	3	1	1	2	2	1	1	1	3
N100	2	1	1	2	1	2	2	1	2	1	3	1	1	2	2	2	2	2	1	2	2	1	1	2	1
N101	2	1	1	2	1	3	3	2	2	1	3	1	2	2	2	2	3	1	1	3	2	1	2	2	2
N102	1	1	1	2	1	1	1	1	2	1	3	1	1	3	1	1	3	1	1	1	2	1	1	1	2
N103	2	1	1	2	1	2	2	1	2	1	3	1	1	2	1	1	3	1	2	2	2	1	2	1	3
N104	2	1	1	2	1	1	1	1	2	1	3	1	1	2	2	2	2	2	1	1	1	1	1	1	1
N105	2	1	1	2	1	2	2	1	2	1	2	1	2	2	1	1	2	1	1	2	2	1	2	1	3
N106	2	2	2	2	2	1	2	2	2	1	1	1	1	1	2	1	3	2	1	2	2	1	1	1	2
N107	2	1	1	2	2	2	3	1	2	1	3	1	1	3	2	1	2	1	1	3	1	1	1	1	2
N108	2	1	1	2	1	1	2	1	2	1	3	1	1	3	2	2	3	2	1	1	2	1	1	2	3
N109	9	9	9	9	9	9	9	9	9	9	9	9	9	9	9	9	9	9	9	9	9	9	9	9	9
N110	2	1	1	1	1	1	2	1	2	1	3	1	1	3	1	1	2	2	1	2	2	1	1	1	2
N111	1	1	2	2	3	1	1	3	2	1	3	1	1	3	2	3	3	1	1	1	2	1	1	3	2
N112	3	1	3	3	1	1	3	3	3	3	3	1	1	3	3	3	3	2	2	3	1	1	2	3	1
N113	3	1	1	2	2	2	2	1	2	1	3	1	1	3	1	1	2	1	1	1	3	1	1	1	3
N114	2	1	2	3	1	2	3	2	2	1	2	1	2	2	2	3	3	2	2	3	2	1	2	1	1
N115	2	1	1	1	2	1	2	2	2	1	3	1	1	3	1	1	2	1	1	2	2	1	1	1	2
N116	9	9	9	9	9	9	9	9	9	9	9	9	9	9	9	9	9	9	9	9	9	9	9	9	9
N117	3	1	1	2	2	1	1	1	3	1	3	1	1	2	1	1	2	1	1	2	1	1	1	1	1
N118	3	1	1	3	1	1	3	1	1	1	3	1	1	3	1	1	3	1	1	3	3	1	1	1	3
N119	2	1	2	1	1	1	3	2	2	1	3	1	2	2	1	2	3	1	1	2	2	1	3	1	2
N120	3	1	1	3	2	2	2	1	3	1	3	2	1	2	2	1	3	2	2	3	2	1	2	1	2
N121	3	1	1	3	1	1	2	1	2	1	3	1	1	3	1	1	3	1	1	2	3	1	1	1	3
N122	2	1	1	2	1	2	2	1	2	1	2	1	1	2	2	1	2	1	1	2	1	1	1	1	1
N123	2	1	2	1	2	1	3	1	2	1	3	1	1	2	2	2	3	1	3	2	1	1	1	1	3
N124	2	1	1	2	2	2	2	2	2	1	2	1	1	3	2	2	2	1	1	2	2	1	3	2	2
N125	2	1	3	2	1	2	2	2	2	1	3	1	2	2	1	1	2	1	1	2	3	1	9	1	3
N126	2	1	2	3	2	1	2	1	2	1	2	1	1	2	2	1	3	1	1	2	1	1	1	1	1
N127	3	1	1	1	3	3	2	2	3	1	3	2	2	3	1	1	1	1	1	2	3	1	2	1	3
N128	2	2	3	3	2	1	1	1	3	1	3	1	1	2	2	2	3	3	1	2	1	1	2	1	2
N129	2	1	1	2	1	2	2	1	2	1	2	1	1	2	1	1	2	1	2	2	2	1	2	1	2
N130	3	1	1	2	3	1	2	1	2	1	3	1	1	3	2	1	2	1	1	2	3	1	2	3	3
N131	2	1	1	1	2	1	1	1	1	1	3	1	1	3	2	1	2	1	1	1	1	1	1	1	2
N132	1	1	1	2	1	3	2	1	2	1	3	1	1	3	1	1	2	1	1	1	1	1	1	1	3
N133	2	1	1	1	2	2	1	1	2	1	3	1	1	3	1	1	2	3	1	1	2	3	1	1	2
N134	1	2	1	2	2	3	1	2	1	1	3	1	1	2	3	1	3	1	1	1	1	1	3	2	2
N135	2	1	2	2	3	2	2	1	2	1	3	2	3	2	2	1	3	2	1	2	2	1	1	2	2
N136	2	1	1	3	1	1	3	1	2	1	3	1	1	2	1	1	3	1	1	1	2	1	1	1	2
N137	2	1	1	3	2	1	3	1	2	1	3	1	2	3	1	1	3	1	1	2	2	1	1	1	3
N138	3	1	1	3	2	1	2	1	3	1	3	1	1	2	2	1	3	1	1	3	2	1	1	1	3
