# Supplementary material for: Assessing the Mental Health Impact of the 2011 Great Japan Earthquake, Tsunami, and Radiation Disaster on Elementary and Middle School Children in the Fukushima Prefecture of Japan
Source: PLoS One. 2017 Jan 18;12(1):e0170402. doi: 10.1371/journal.pone.0170402 (PMC5242473; doi:10.1371/journal.pone.0170402)
Supplement: S1 Supporting Information — (ZIP) [file pone.0170402.s001.zip › Nagano(M) Demographics.xls]

## Sheet: Sheet1
Study_ID	Gender	Year	Month	Place	Age
N1	2	9	7	1	15
N2	1	9	12	1	15
N3	1	9	4	1	15
N4	2	9	4	1	15
N5	1	9	8	1	15
N6	1	10	8	1	14
N7	1	9	7	1	15
N8	2	10	8	1	14
N9	1	9	4	1	15
N10	1	10	8	1	14
N11	2	9	5	1	15
N12	1	9	12	1	15
N13	2	9	12	1	15
N14	2	11	1	1	13
N15	2	9	8	1	15
N16	1	9	9	1	15
N17	1	10	8	1	14
N18	1	10	8	1	14
N19	2	10	11	1	14
N20	2	10	8	1	14
N21	1	10	4	1	14
N22	2	10	9	1	14
N23	1	10	10	1	14
N24	2	11	3	1	13
N25	1	10	6	1	14
N26	1	11	1	1	13
N27	1	11	1	1	13
N28	2	10	7	1	14
N29	2	11	3	1	13
N30	2	10	9	1	14
N31	1	10	5	1	14
N32	2	11	1	1	13
N33	1	11	3	1	13
N34	1	10	7	1	14
N35	2	10	7	1	14
N36	1	10	11	1	14
N37	2	11	3	1	13
N38	2	10	8	1	14
N39	1	10	6	1	14
N40	1	10	5	1	14
N41	1	10	6	1	14
N42	1	10	5	1	14
N43	1	10	6	1	14
N44	1	10	11	1	14
N45	2	10	7	1	14
N46	1	10	4	1	14
N47	2	11	1	1	13
N48	2	11	1	1	13
N49	1	11	1	1	13
N50	1	10	6	1	14
N51	1	10	12	1	14
N52	1	9	8	1	15
N53	2	10	2	1	14
N54	2	9	8	1	15
N55	2	9	12	1	15
N56	1	9	12	1	15
N57	1	9	12	1	15
N58	2	9	11	1	15
N59	1	10	11	1	14
N60	2	9	4	1	15
N61	1	9	7	1	15
N62	1	10	2	1	14
N63	1	10	2	1	14
N64	2	9	10	1	15
N65	2	9	5	1	15
N66	1	10	11	1	14
N67	2	11	1	1	13
N68	1	10	6	1	14
N69	2	10	6	1	14
N70	1	10	11	1	14
N71	1	11	1	1	13
N72	2	10	12	1	14
N73	2	10	5	1	14
N74	1	11	4	1	13
N75	1	10	9	1	14
N76	1	10	4	1	14
N77	2	10	9	1	14
N78	2	10	10	1	14
N79	2	9	5	1	15
N80	1	9	5	1	15
N81	1	9	10	1	15
N82	2	9	10	1	15
N83	2	10	1	1	14
N84	2	9	7	1	15
N85	2	9	12	1	15
N86	1	9	12	1	15
N87	2	9	8	1	15
N88	2	9	8	1	15
N89	2	11	2	1	13
N90	1	10	6	1	14
N91	2	10	4	1	14
N92	1	10	7	1	14
N93	2	11	2	1	13
N94	1	9	7	1	15
N95	1	10	11	1	14
N96	2	9	6	1	15
N97	1	9	7	1	15
N98	2	9	10	1	15
N99	2	10	4	1	14
N100	2	9	12	1	15
N101	2	10	7	1	14
N102	1	10	4	1	14
N103	2	9	7	1	15
N104	1	9	11	1	15
N105	2	9	11	1	15
N106	1	10	3	1	14
N107	1	9	7	1	15
N108	2	10	3	1	14
N109	1	9	5	1	15
N110	1	9	5	1	15
N111	1	9	10	1	15
N112	1	9	5	1	15
N113	2	9	7	1	15
N114	1	9	12	1	15
N115	1	10	1	2	14
N116	1	9	4	1	15
N117	1	9	9	1	15
N118	2	9	11	1	15
N119	2	9	5	1	15
N120	2	9	9	1	15
N121	2	9	6	1	15
N122	2	9	12	1	15
N123	1	9	9	1	15
N124	1	9	8	1	15
N125	2	10	10	1	14
N126	2	10	12	1	14
N127	2	10	11	1	14
N128	1	10	1	1	14
N129	2	9	5	1	15
N130	2	10	6	1	14
N131	1	10	2	1	14
N132	2	9	5	1	15
N133	2	10	2	1	14
N134	1	9	12	1	15
N135	2	10	9	1	14
N136	1	9	9	1	15
N137	1	10	3	1	14
N138	1	9	8	1	15
					11
					10
					12
					9
					9
					11
					9
					13
					9
					11
					11
					11
					10
					13
					13
					12
					8
					8
					7
					12
					9
					10
					9
					11
					10
					13
					10
					10
					8
					7
					8
					8
					11
					9
					7
					10
					8
					10
					10
					10
					12
					12
					12
					10
					10
					10
					9
					14
					12
					12
					11
					12
					12
					13
					9
					12
					11
					10
					12
					10
					11
					13
					12
					9
					9
					13
					9
					9
					10
					7
					9
					9
					9
					9
					9
					8
					9
					12
					12
					12.8387
