# Supplementary material for: Assessing the Mental Health Impact of the 2011 Great Japan Earthquake, Tsunami, and Radiation Disaster on Elementary and Middle School Children in the Fukushima Prefecture of Japan
Source: PLoS One. 2017 Jan 18;12(1):e0170402. doi: 10.1371/journal.pone.0170402 (PMC5242473; doi:10.1371/journal.pone.0170402)
Supplement: S1 Supporting Information — (ZIP) [file pone.0170402.s001.zip › Relocated Demographics.xls]

## Sheet: Sheet1
Study_ID	Gender	Age	Year	Month	Move	Damag	MoveXs	Home	School	SchoolXs	Place	SelfHurt	FamHurt	Died	During	ExpViol	PostExp1	PostExp2	PostExp3	PostExp4	PostExp5	PostExp6	PostExp7	PostExp8	PostExp9		TotalDiff
R1	1	8	16	6	2	1	2	3	1	1	3	2	2	1	5	1	2	1	2	1	2	2	2	2	2		16
R2	1	9	15	3	2	1	5	3	1	2	1	2	2	2	3	1	2	1	2	1	2	1	1	2	2		34
R3	1	9	15	8	99	99	4	3	1	2	3	2	2	1	5	1	2	1	1	1	1	2	2	1	1	Indicated #xs moved but didn't answer #4	33
R4	2	8	16	2	2	1	1	3	1	1	2	2	2	2	5	0	2	1	2	2	2	1	2	2	2		19
R5	1	13	11	12	2	1	5	5	1	2	2	2	2	2	5	0	2	2	1	2	1	1	2	2	2		30
R6	2	14	10	5	2	1	4	3	1	1	1	2	2	1	5	1	2	2	2	1	1	1	2	2	2		24
R7	2	13	11	5	2	1	1	3	2	99	3	2	2	2	5	0	1	2	2	2	2	2	2	2	2		8
R8	1	9	15	1	2	1	5	7	1	1	1	2	2	2	5	0	2	1	1	2	2	2	2	2	2		19
R9	1	14	10	2	2	1	2	3	1	1	3	2	2	1	5	1	2	1	2	2	2	2	2	2	1		12
R10	1	8	16	5	2	1	5	7	1	1	3	2	2	2	5	0	2	1	1	2	2	2	2	2	2		10
R11	1	13	11	10	2	1	1	4	1	1	1	2	2	2	5	0	2	1	2	2	1	2	2	2	2		17
R12	1	13	11	9	2	1	2	5	1	1	1	2	2	2	5	0	2	1	2	2	2	2	2	2	1		10
R13	2	14	10	5	2	1	2	3	1	2	1	2	2	2	5	0	2	1	2	2	2	2	2	2	2		35
R14	2	8	16	5	2	1	2	3	1	1	3	2	2	2	5	0	2	1	1	2	2	1	2	1	2		16
R15	2	11	13	12	2	1	3	5	1	2	1	2	2	2	5	0	2	1	2	2	1	1	2	2	1		21
R16	1	14	10	12	2	1	3	2	1	1	1	2	2	2	5	0	2	1	2	2	1	2	2	2	1		23
R17	1	16	8	6	2	1	99	5	1	1	3	2	2	2	5	0	2	1	1	2	2	1	2	2	2		7
R18	2	14	10	7	2	1	5	7	1	1	1	2	2	2	5	0	2	1	1	2	1	2	2	2	2		10
R19	2	14	10	4	2	1	5	7	1	2	1	2	2	2	5	0	2	1	2	1	1	1	1	1	2		22
R20	1	8	16	1	2	1	5	3	1	2	1	2	2	2	5	0	2	1	2	2	2	2	2	2	1		18
R21	1	10	14	7	2	1	2	2	1	1	1	2	2	2	5	0	2	1	1	1	1	2	2	2	1		15
R22	1	14	10	3	2	1	3	2	1	1	3	2	2	2	5	0	2	1	1	2	2	2	2	2	1		9
R23	2	14	10	2	2	1	2	3	1	1	3	2	1	1	1	1	2	1	1	1	1	1	2	2	1		21
R24	1	12	12	9	2	1	3	5	1	3	1	2	2	2	5	0	2	2	2	2	2	2	2	2	2		13
R25	2	9	15	7	2	1	2	2	1	1	2	2	2	2	5	0	2	2	2	2	2	2	2	2	2	Entire last page was unmarked	19
R26	2	10	14	6	2	1	5	7	1	1	1	2	2	2	5	0	2	1	2	1	1	1	2	2	2		12
R27	1	10	14	2	99	99	99	7	1	1	1	2	2	2	5	0	2	2	2	2	2	2	2	2	2	Relocated based on question 6	36
R28	2	16	8	4	2	1	5	7	1	1	3	2	2	2	5	0	2	1	1	2	1	1	2	2	2		11
R29	2	12	12	10	2	1	1	4	1	1	1	2	2	2	5	0	2	1	2	2	1	2	2	2	1		15
R30	2	8	16	7	2	1	2	2	1	1	1	2	2	2	5	0	2	1	2	2	2	2	2	2	1		18
R31	1	13	11	6	2	1	3	1	1	1	1	2	1	2	5	1	2	1	1	2	1	2	2	2	2		18
R32	1	16	8	11	2	1	1	5	1	1	1	2	2	2	5	0	2	2	1	2	1	1	2	2	2		7
R33	2	12	12	10	2	1	2	2	1	3	1	2	2	2	5	0	2	2	1	2	2	1	2	2	1		16
R34	2	13	11	1	2	1	1	3	2	99	1	2	2	2	5	0	2	2	2	1	2	2	2	2	2		12
R35	2	11	13	9	2	1	1	1	1	1	2	2	2	2	5	0	2	2	1	2	2	2	2	2	2		17
R36	2	14	10	8	2	1	2	7	1	1	1	2	2	2	5	0	2	1	1	2	2	2	2	2	2		10
R37	1	14	10	11	99	99	99	3	1	1	1	2	2	2	5	0	2	2	2	2	1	2	2	2	2	Relocated based on question 6	14
R38	1	10	14	7	2	1	1	3	1	1	1	2	2	2	5	0	2	2	2	2	2	2	1	2	2		225
R39	1	9	15	7	3	1	1	1	1	1	3	2	2	2	5	0	1	2	2	2	2	2	2	2	2		24
R40	1	8	16	10	99	99	99	3	1	1	2	2	2	2	5	0	2	2	2	2	1	2	2	2	2	Relocated based on question 6	8
R41	1	10	14	5	2	1	2	7	1	1	1	2	2	2	5	0	2	1	1	1	1	2	2	2	2		27
R42	1	10	14	8	99	99	99	3	2	3	2	2	2	2	5	0	2	2	1	2	1	2	2	2	2	Relocated to Chiba for two weeks post-disaster but returned	21
R43	1	11	13	10	2	1	4	99	1	2	1	2	2	2	5	0	2	2	1	2	2	1	2	2	2		28
R44	1	9	15	10	2	1	5	7	1	1	1	2	2	2	5	0	2	1	2	2	2	1	2	2	1		20
R45	1	11	13	1	2	1	2	7	1	1	1	2	2	2	5	0	2	1	1	1	2	2	2	2	2		20
R46	1	9	15	1	2	1	3	5	1	1	1	2	2	2	5	0	2	2	1	2	2	2	2	2	2		20
R47	1	12	12	1	2	1	5	2	1	1	1	1	2	1	5	1	2	1	1	2	1	1	2	2	2		8
R48	1	8	16	8	3	1	99	1	2	99	3	2	2	2	5	0	2	2	2	2	1	1	1	2	2		20
R49	2	9	15	12	2	1	1	4	1	1	3	2	2	2	5	0	2	2	2	2	2	2	2	1	2		17
R50	1	15	9	5	2	1	2	3	1	1	3	2	2	2	5	0	2	1	2	2	2	2	2	2	1		10
R51	2	15	9	10	2	1	1	3	1	1	3	2	2	2	5	0	1	2	2	2	2	2	2	2	2		28
R52	1	15	9	5	2	1	3	7	1	1	1	2	2	2	5	0	2	2	2	2	2	2	2	2	1	saw tsunami	15
R53	1	14	10	1	1	1	99	5	1	1	2	2	2	1	2	1	2	1	1	2	2	2	2	2	2		12
R54	1	15	9	10	2	1	3	3	1	2	3	2	2	2	5	0	2	2	2	2	1	1	2	2	1		28
