# Supplementary material for: Assessing the Mental Health Impact of the 2011 Great Japan Earthquake, Tsunami, and Radiation Disaster on Elementary and Middle School Children in the Fukushima Prefecture of Japan
Source: PLoS One. 2017 Jan 18;12(1):e0170402. doi: 10.1371/journal.pone.0170402 (PMC5242473; doi:10.1371/journal.pone.0170402)
Supplement: S1 Supporting Information — (ZIP) [file pone.0170402.s001.zip › Relocated IESR(2).xls]

## Sheet: Sheet1
study_ID	remind	wake	other	irritable	control	think	real	away	mind	jumpy	avoid	aware	numb	feel	sleep	strong	forget	concent	body	dream	guard	talk	IES-R
R1	1	0	0	0	0	0	0	0	0	0	0	0	0	0	0	0	0	0	0	0	0	0	1
R2	2	1	3	3	2	4	0	1	4	2	0	1	0	1	1	2	0	4	1	3	2	0	37
R3	1	4	4	4	2	4	9	2	2	1	1	1	1	1	0	0	4	4	4	0	0	4	53
R4	3	0	0	1	2	2	0	0	0	4	2	0	0	1	1	1	0	0	0	1	3	0	21
R5	3	2	2	3	2	2	1	2	3	3	1	1	2	3	2	3	1	2	2	0	0	2	42
R6	2	0	2	1	3	2	4	2	2	3	2	2	0	0	0	2	0	1	1	1	3	0	33
R7	2	0	0	0	1	0	0	1	0	0	1	1	0	0	0	0	0	0	0	0	1	0	7
R8	3	0	1	3	1	2	1	1	1	1	2	2	0	0	2	3	1	1	1	1	1	1	29
R9	3	2	3	3	3	3	2	2	3	3	2	2	2	2	2	3	2	2	2	2	3	2	53
R10	0	1	0	0	0	0	0	0	0	1	1	0	0	0	0	0	0	0	0	0	0	0	3
R11	1	1	1	1	1	1	1	0	1	1	1	1	1	1	1	1	1	1	0	0	1	1	19
R12	2	0	1	2	1	2	1	0	1	1	1	0	1	0	0	1	0	1	0	0	1	0	16
R13	4	2	2	4	2	2	4	1	1	1	2	2	0	1	0	2	0	0	0	0	2	2	34
R14	3	2	2	3	3	2	2	4	2	4	1	4	3	1	4	1	2	3	0	1	4	4	55
R15	3	1	1	1	1	3	3	1	3	3	2	2	1	3	0	3	2	1	2	1	2	1	40
R16	3	3	3	4	4	3	0	1	2	4	2	2	0	0	4	2	1	0	4	1	4	1	48
R17	1	3	2	1	4	1	3	1	1	4	1	1	2	2	1	0	1	2	2	0	0	0	33
R18	2	3	2	3	2	1	2	1	1	2	1	2	1	1	4	2	1	1	4	2	1	1	40
R19	1	3	2	3	3	3	3	3	2	2	4	2	0	0	3	4	1	2	1	1	3	1	47
R20	1	0	1	1	1	1	1	0	1	1	1	1	1	1	0	1	1	1	1	0	1	0	17
R21	3	0	2	2	1	3	3	1	3	2	3	3	1	1	0	1	2	0	1	0	0	0	32
R22	4	3	3	2	3	4	2	2	4	4	2	2	2	1	4	4	1	9	3	2	2	2	65
R23	4	4	4	4	4	4	4	4	4	4	4	4	4	4	4	4	4	4	4	4	4	4	88
R24	3	2	2	2	2	3	2	2	2	2	2	2	3	1	2	3	3	2	2	0	0	1	43
R25	1	2	2	3	3	3	3	2	2	2	1	1	1	2	2	1	1	1	0	1	0	1	35
R26	2	4	2	3	2	2	2	1	2	1	2	1	1	3	3	3	1	1	3	2	1	0	42
R27	1	0	1	1	1	1	0	0	0	0	0	0	0	0	0	0	0	0	0	0	1	1	7
R28	4	3	2	0	2	2	0	0	1	0	1	1	0	0	0	3	1	1	0	1	1	1	24
R29	1	0	0	1	0	0	0	0	0	0	0	0	0	0	0	0	0	0	0	0	1	0	3
R30	2	0	2	2	2	2	3	3	3	2	3	3	2	1	0	2	2	2	2	2	2	2	44
R31	2	1	1	1	2	1	1	1	1	0	1	1	1	2	1	2	2	1	1	0	0	1	24
R32	2	1	1	0	1	1	0	0	1	0	1	1	2	0	0	2	1	0	0	0	2	1	17
R33	3	3	1	0	2	2	0	1	0	3	1	1	0	0	4	1	0	0	2	0	1	0	25
R34	3	0	1	2	2	2	0	1	0	0	1	2	0	0	0	1	0	1	0	0	2	0	18
R35	4	0	0	1	3	4	0	4	2	2	4	4	0	0	0	2	2	0	0	1	4	1	38
R36	0	0	0	2	1	0	0	1	0	0	0	0	0	0	0	0	1	1	0	0	1	1	8
R37	2	0	0	0	0	0	0	0	0	0	0	0	0	0	0	2	0	0	0	0	2	0	6
R38	2	2	1	1	1	1	1	1	1	1	1	1	0	1	1	1	0	1	1	1	1	2	23
R39	2	1	2	1	1	1	1	1	1	1	2	1	1	0	0	0	1	0	0	1	1	0	19
R40	1	0	1	0	0	3	0	1	0	0	0	0	0	0	0	1	1	1	0	0	2	0	11
R41	2	3	2	3	3	3	1	2	3	3	2	2	2	2	3	3	0	2	3	1	2	2	49
R42	4	2	2	2	3	3	1	3	4	3	2	2	2	3	4	3	2	2	4	3	3	2	59
R43	3	4	3	4	2	3	4	2	2	3	2	2	2	2	3	2	3	2	3	2	4	2	59
R44	2	1	1	2	0	3	1	0	1	3	0	0	0	0	0	1	0	0	0	9	9	0	33
R45	2	2	1	1	1	2	2	1	1	1	1	1	1	1	1	1	1	2	1	1	1	2	28
R46	2	1	2	3	2	1	1	0	0	0	0	1	1	1	0	1	1	2	1	0	0	2	22
R47	2	0	1	1	1	0	3	1	1	1	1	1	1	1	0	1	1	1	0	0	3	1	22
R48	4	2	0	2	1	1	0	1	1	1	1	1	0	0	2	0	0	0	0	2	1	1	21
R49	2	1	1	2	1	1	0	0	0	0	1	1	2	1	1	2	0	1	1	0	0	0	18
R50	3	2	1	3	1	1	3	2	0	1	4	3	0	1	2	2	1	2	0	0	1	1	34
R51	2	1	1	2	2	2	2	1	1	1	2	2	1	1	1	3	2	1	2	1	1	2	34
R52	1	1	1	2	2	1	1	1	1	1	1	1	1	0	1	1	0	1	0	0	1	0	19
R53	0	0	0	0	0	0	0	0	0	0	0	0	0	0	0	0	0	0	0	0	0	0	0
R54	4	4	4	4	3	4	2	2	4	4	3	4	0	2	4	4	2	1	4	2	1	2	64
