# Supplementary material for: Assessing the Mental Health Impact of the 2011 Great Japan Earthquake, Tsunami, and Radiation Disaster on Elementary and Middle School Children in the Fukushima Prefecture of Japan
Source: PLoS One. 2017 Jan 18;12(1):e0170402. doi: 10.1371/journal.pone.0170402 (PMC5242473; doi:10.1371/journal.pone.0170402)
Supplement: S1 Supporting Information — (ZIP) [file pone.0170402.s001.zip › Relocated IESR.xls]

## Sheet: Sheet1
study_ID	remind	wake	other	irritable	control	think	real	away	mind	jumpy	avoid	aware	numb	feel	sleep	strong	forget	concent	body	dream	guard	talk
R1	2	1	1	1	1	1	1	1	1	1	1	1	1	1	1	1	1	1	1	1	1	1
R2	3	2	4	4	3	5	1	2	5	3	1	2	1	2	2	3	1	5	2	4	3	1
R3	2	5	5	5	3	5	9	3	3	2	2	2	2	2	1	1	5	5	5	1	1	5
R4	4	1	1	2	3	3	1	1	1	5	3	1	1	2	2	2	1	1	1	2	4	1
R5	4	3	3	4	3	3	2	3	4	4	2	2	3	4	3	4	2	3	3	1	1	3
R6	3	1	3	2	4	3	5	3	3	4	3	3	1	1	1	3	1	2	2	2	4	1
R7	3	1	1	1	2	1	1	2	1	1	2	2	1	1	1	1	1	1	1	1	2	1
R8	4	1	2	4	2	3	2	2	2	2	3	3	1	1	3	4	2	2	2	2	2	2
R9	4	3	4	4	4	4	3	3	4	4	3	3	3	3	3	4	3	3	3	3	4	3
R10	1	2	1	1	1	1	1	1	1	2	2	1	1	1	1	1	1	1	1	1	1	1
R11	2	2	2	2	2	2	2	1	2	2	2	2	2	2	2	2	2	2	1	1	2	2
R12	3	1	2	3	2	3	2	1	2	2	2	1	2	1	1	2	1	2	1	1	2	1
R13	5	3	3	5	3	3	5	2	2	2	3	3	1	2	1	3	1	1	1	1	3	3
R14	4	3	3	4	4	3	3	5	3	5	2	5	4	2	5	2	3	4	1	2	5	5
R15	4	2	2	2	2	4	4	2	4	4	3	3	2	4	1	4	3	2	3	2	3	2
R16	4	4	4	5	5	4	1	2	3	5	3	3	1	1	5	3	2	1	5	2	5	2
R17	2	4	3	2	5	2	4	2	2	5	2	2	3	3	2	1	2	3	3	1	1	1
R18	3	4	3	4	3	2	3	2	2	3	2	3	2	2	5	3	2	2	5	3	2	2
R19	2	4	3	4	4	4	4	4	3	3	5	3	1	1	4	5	2	3	2	2	4	2
R20	2	1	2	2	2	2	2	1	2	2	2	2	2	2	1	2	2	2	2	1	2	1
R21	4	1	3	3	2	4	4	2	4	3	4	4	2	2	1	2	3	1	2	1	1	1
R22	5	4	4	3	4	5	3	3	5	5	3	3	3	2	5	5	2	9	4	3	3	3
R23	5	5	5	5	5	5	5	5	5	5	5	5	5	5	5	5	5	5	5	5	5	5
R24	4	3	3	3	3	4	3	3	3	3	3	3	4	2	3	4	4	3	3	1	1	2
R25	2	3	3	4	4	4	4	3	3	3	2	2	2	3	3	2	2	2	1	2	1	2
R26	3	5	3	4	3	3	3	2	3	2	3	2	2	4	4	4	2	2	4	3	2	1
R27	2	1	2	2	2	2	1	1	1	1	1	1	1	1	1	1	1	1	1	1	2	2
R28	5	4	3	1	3	3	1	1	2	1	2	2	1	1	1	4	2	2	1	2	2	2
R29	2	1	1	2	1	1	1	1	1	1	1	1	1	1	1	1	1	1	1	1	2	1
R30	3	1	3	3	3	3	4	4	4	3	4	4	3	2	1	3	3	3	3	3	3	3
R31	3	2	2	2	3	2	2	2	2	1	2	2	2	3	2	3	3	2	2	1	1	2
R32	3	2	2	1	2	2	1	1	2	1	2	2	3	1	1	3	2	1	1	1	3	2
R33	4	4	2	1	3	3	1	2	1	4	2	2	1	1	5	2	1	1	3	1	2	1
R34	4	1	2	3	3	3	1	2	1	1	2	3	1	1	1	2	1	2	1	1	3	1
R35	5	1	1	2	4	5	1	5	3	3	5	5	1	1	1	3	3	1	1	2	5	2
R36	1	1	1	3	2	1	1	2	1	1	1	1	1	1	1	1	2	2	1	1	2	2
R37	3	1	1	1	1	1	1	1	1	1	1	1	1	1	1	3	1	1	1	1	3	1
R38	3	3	2	2	2	2	2	2	2	2	2	2	1	2	2	2	1	2	2	2	2	3
R39	3	2	3	2	2	2	2	2	2	2	3	2	2	1	1	1	2	1	1	2	2	1
R40	2	1	2	1	1	4	1	2	1	1	1	1	1	1	1	2	2	2	1	1	3	1
R41	3	4	3	4	4	4	2	3	4	4	3	3	3	3	4	4	1	3	4	2	3	3
R42	5	3	3	3	4	4	2	4	5	4	3	3	3	4	5	4	3	3	5	4	4	3
R43	4	5	4	5	3	4	5	3	3	4	3	3	3	3	4	3	4	3	4	3	5	3
R44	3	2	2	3	1	4	2	1	2	4	1	1	1	1	1	2	1	1	1	9	9	1
R45	3	3	2	2	2	3	3	2	2	2	2	2	2	2	2	2	2	3	2	2	2	3
R46	3	2	3	4	3	2	2	1	1	1	1	2	2	2	1	2	2	3	2	1	1	3
R47	3	1	2	2	2	1	4	2	2	2	2	2	2	2	1	2	2	2	1	1	4	2
R48	5	3	1	3	2	2	1	2	2	2	2	2	1	1	3	1	1	1	1	3	2	2
R49	3	2	2	3	2	2	1	1	1	1	2	2	3	2	2	3	1	2	2	1	1	1
R50	4	3	2	4	2	2	4	3	1	2	5	4	1	2	3	3	2	3	1	1	2	2
R51	3	2	2	3	3	3	3	2	2	2	3	3	2	2	2	4	3	2	3	2	2	3
R52	2	2	2	3	3	2	2	2	2	2	2	2	2	1	2	2	1	2	1	1	2	1
R53	1	1	1	1	1	1	1	1	1	1	1	1	1	1	1	1	1	1	1	1	1	1
R54	5	5	5	5	4	5	3	3	5	5	4	5	1	3	5	5	3	2	5	3	2	3
