# Supplementary material for: Assessing the Mental Health Impact of the 2011 Great Japan Earthquake, Tsunami, and Radiation Disaster on Elementary and Middle School Children in the Fukushima Prefecture of Japan
Source: PLoS One. 2017 Jan 18;12(1):e0170402. doi: 10.1371/journal.pone.0170402 (PMC5242473; doi:10.1371/journal.pone.0170402)
Supplement: S1 Supporting Information — (ZIP) [file pone.0170402.s001.zip › Relocated Radiation.xls]

## Sheet: Sheet1
study_ID	food	drink	sick	move	info	worry	protect
R1	4	4	4	1	3	2	2
R2	4	5	5	3	1	5	1
R3	4	4	5	4	1	5	1
R4	4	4	2	1	2	3	2
R5	4	3	4	2	2	3	1
R6	5	5	5	2	2	3	1
R7	5	4	4	4	1	1	1
R8	3	3	3	2	2	2	9
R9	4	4	5	3	4	4	2
R10	2	2	3	1	2	3	3
R11	2	2	2	2	3	3	2
R12	4	5	3	2	2	4	2
R13	3	3	3	2	3	3	1
R14	3	3	3	2	2	2	2
R15	5	5	5	3	4	2	1
R16	5	5	3	3	3	3	3
R17	5	5	5	3	2	4	1
R18	5	5	5	2	2	3	2
R19	4	4	5	3	2	3	3
R20	4	4	5	3	3	3	2
R21	4	5	5	4	4	4	1
R22	3	4	5	2	2	3	2
R23	5	5	5	5	1	3	5
R24	5	5	4	2	2	4	5
R25	9	9	9	9	9	9	9
R26	5	5	5	2	2	3	1
R27	5	5	5	3	4	4	5
R28	3	2	5	1	4	3	1
R29	2	2	4	2	3	3	3
R30	5	5	4	4	3	4	2
R31	3	3	3	2	2	3	2
R32	5	5	5	3	4	4	3
R33	5	5	5	4	2	3	1
R34	4	3	5	2	3	2	2
R35	4	4	5	2	2	3	1
R36	3	3	4	2	3	3	2
R37	5	5	5	1	2	4	1
R38	3	3	3	2	3	3	2
R39	5	4	3	2	1	3	1
R40	4	4	3	3	4	2	2
R41	4	4	5	3	3	4	1
R42	4	4	3	4	2	3	2
R43	5	5	5	3	2	3	2
R44	5	5	4	2	2	2	2
R45	4	4	5	4	3	3	2
R46	4	4	4	2	4	2	3
R47	4	4	4	3	2	4	2
R48	5	5	4	3	2	3	2
R49	3	3	2	3	4	2	3
R50	4	4	3	3	3	2	1
R51	4	4	5	3	2	5	1
R52	4	4	4	2	3	4	2
R53	3	3	3	2	2	3	2
R54	2	3	3	1	3	2	3
