# Supplementary material for: Assessing the Mental Health Impact of the 2011 Great Japan Earthquake, Tsunami, and Radiation Disaster on Elementary and Middle School Children in the Fukushima Prefecture of Japan
Source: PLoS One. 2017 Jan 18;12(1):e0170402. doi: 10.1371/journal.pone.0170402 (PMC5242473; doi:10.1371/journal.pone.0170402)
Supplement: S1 Supporting Information — (ZIP) [file pone.0170402.s001.zip › Relocated SDQ(2).xls]

## Sheet: Sheet1
study_ID	consid	restles	somatic	shares	tantrum	loner	obeys	worries	caring	fidgety	friend	fights	unhappy	popular	distrac	clingy	kind	lies	bullied	helpout	reflect	steals	oldbest	afraid	attends	TotalDiff
R1	2	2	0	2	0	0	1	0	1	1	0	0	0	1	1	0	2	0	0	1	2	0	0	0	0	16
R2	1	2	1	0	2	1	2	1	1	2	1	1	2	1	2	2	1	2	1	1	2	1	1	1	2	34
R3	0	2	2	1	2	1	1	2	0	2	0	9	1	1	2	0	0	2	1	0	2	0	0	0	2
R4	1	2	1	0	1	0	1	0	2	1	0	0	0	0	2	1	2	0	0	1	1	0	0	2	1	19
R5	1	1	0	0	2	2	1	2	0	1	2	1	1	1	2	2	2	0	1	1	2	0	1	2	2	30
R6	1	0	1	1	1	2	1	1	2	0	0	0	1	1	2	2	2	0	0	1	1	0	1	2	1	24
R7	1	0	0	1	0	0	1	0	1	0	0	0	0	0	0	0	1	0	0	2	0	0	0	0	1	8
R8	2	1	0	2	0	1	1	0	1	1	1	0	0	1	1	1	1	0	0	0	2	0	0	1	2	19
R9	1	0	1	2	0	1	1	0	1	0	0	0	0	1	0	1	1	0	0	0	1	0	0	0	1	12
R10	1	0	0	2	0	0	1	0	1	0	0	0	0	0	0	0	2	0	0	1	1	0	0	0	1	10
R11	1	0	0	1	1	1	1	1	1	1	0	1	0	1	1	1	1	1	0	1	1	0	0	0	1	17
R12	1	0	0	1	0	0	1	0	1	0	0	0	0	1	0	0	1	1	0	1	1	0	0	0	1	10
R13	1	2	2	0	2	0	2	1	1	2	0	1	1	2	1	2	1	2	2	1	2	1	2	2	2	35
R14	1	1	2	1	1	2	2	0	0	0	0	0	0	1	0	0	0	0	0	0	2	0	0	1	2	16
R15	1	2	2	1	1	1	1	0	1	0	0	0	0	1	1	1	2	0	0	1	2	0	0	1	2	21
R16	1	0	2	9	0	1	0	1	0	0	0	0	0	1	2	2	0	0	0	0	1	0	0	1	2
R17	1	0	0	2	0	0	0	0	0	0	0	0	0	0	0	0	2	0	0	2	0	0	0	0	0	7
R18	1	0	0	1	0	1	1	0	1	0	0	0	0	0	0	0	1	0	0	1	1	0	1	0	1	10
R19	0	1	2	0	2	1	2	1	0	2	0	0	1	1	2	1	0	1	0	0	2	0	0	1	2	22
R20	0	2	0	1	2	0	2	1	1	1	0	0	1	1	1	1	0	1	0	1	0	0	0	1	1	18
R21	1	1	0	0	1	1	1	0	0	0	0	0	0	1	0	0	2	0	0	2	1	0	2	2	0	15
R22	1	0	0	1	0	1	0	0	1	0	0	0	0	0	0	1	1	0	0	1	1	0	0	0	1	9
R23	2	1	2	2	1	0	1	2	2	0	0	0	2	0	0	0	2	0	0	1	0	0	0	2	1	21
R24	2	1	1	1	1	0	1	0	0	0	0	0	0	1	1	0	1	0	0	0	1	0	0	1	1	13
R25	1	2	0	1	2	2	2	0	0	0	1	0	0	1	1	0	1	1	0	0	2	0	0	0	2	19
R26	1	0	0	2	0	1	1	0	1	0	0	0	0	0	0	1	1	0	0	1	1	0	0	1	1	12
R27	0	0	0	0	2	2	0	0	2	9	2	2	2	1	2	1	2	1	2	2	2	0	0	2	0
R28	1	0	1	1	2	1	1	0	1	0	0	0	0	0	0	0	1	0	0	0	1	0	0	0	1	11
R29	1	0	0	1	1	0	2	0	1	0	0	0	0	0	1	1	1	1	0	1	2	0	0	0	2	15
R30	2	0	2	1	2	1	1	1	1	0	0	0	0	0	0	1	2	0	0	1	2	0	1	0	0	18
R31	2	0	1	2	1	1	1	1	1	0	1	0	0	0	1	0	1	0	0	1	1	0	1	1	1	18
R32	2	0	0	1	0	0	0	0	1	0	0	0	0	0	0	0	1	0	0	1	0	0	0	1	0	7
R33	1	0	0	1	2	2	1	0	1	0	0	0	0	1	0	0	2	0	0	1	2	0	1	0	1	16
R34	2	0	0	2	0	1	1	0	2	0	0	0	0	0	0	0	1	0	0	1	1	0	0	0	1	12
R35	1	2	0	1	0	0	2	0	0	0	0	0	0	1	2	0	2	0	0	0	2	0	0	2	2	17
R36	1	0	0	0	1	0	1	0	1	0	1	0	0	1	0	0	0	0	0	1	2	0	0	0	1	10
R37	2	0	1	2	1	0	1	0	2	0	0	0	0	0	0	0	2	0	0	2	1	0	0	0	0	14
R38	9	9	9	9	9	9	9	9	9	9	9	9	9	9	9	9	9	9	9	9	9	9	9	9	9
R39	1	1	0	0	0	1	2	0	2	1	1	0	0	1	2	2	2	1	1	1	2	0	0	1	2	24
R40	1	0	0	1	0	0	0	0	1	0	0	0	0	1	0	0	1	0	0	1	1	0	0	0	1	8
R41	2	2	1	2	1	0	1	1	2	1	0	0	1	0	2	2	2	0	0	1	1	0	2	1	2	27
R42	2	2	1	1	0	0	1	0	2	0	0	0	0	1	2	2	2	1	0	0	2	0	1	0	1	21
R43	1	2	2	1	2	1	0	1	1	2	1	0	1	1	2	2	2	2	0	1	1	0	1	0	1	28
R44	2	1	2	1	1	1	1	0	1	0	1	1	0	1	0	0	2	0	0	1	1	0	1	2	0	20
R45	2	1	1	1	1	0	1	1	1	1	1	0	0	0	1	0	2	1	0	1	1	0	1	1	1	20
R46	1	2	1	2	1	2	2	0	1	1	0	0	0	0	1	0	2	0	0	1	0	0	1	1	1	20
R47	1	0	0	1	0	0	1	0	0	0	0	0	0	0	0	1	1	0	0	0	1	0	0	2	0	8
R48	1	1	0	2	2	1	2	0	2	0	0	1	0	1	1	0	2	0	0	1	2	0	0	0	1	20
R49	1	0	0	1	0	0	1	1	1	1	0	0	2	1	0	1	1	0	0	1	1	0	1	1	2	17
R50	1	0	0	1	1	0	1	0	1	0	0	0	0	0	0	0	2	0	0	1	1	0	0	0	1	10
R51	1	1	1	1	1	2	1	1	1	1	1	0	1	1	2	2	1	1	1	1	1	0	1	2	2	28
R52	1	1	0	1	2	0	1	1	1	0	0	0	0	1	1	0	1	0	0	0	1	0	0	1	2	15
R53	1	0	0	1	0	0	0	0	0	2	0	0	0	0	0	0	2	0	0	0	2	2	2	0	0	12
R54	1	2	2	1	2	0	2	1	1	1	0	0	1	1	2	2	2	1	0	0	2	0	0	2	2	28
																										17.22
