# Supplementary material for: Assessing the Mental Health Impact of the 2011 Great Japan Earthquake, Tsunami, and Radiation Disaster on Elementary and Middle School Children in the Fukushima Prefecture of Japan
Source: PLoS One. 2017 Jan 18;12(1):e0170402. doi: 10.1371/journal.pone.0170402 (PMC5242473; doi:10.1371/journal.pone.0170402)
Supplement: S1 Supporting Information — (ZIP) [file pone.0170402.s001.zip › Relocated SDQ.xls]

## Sheet: Sheet1
study_ID	consid	restles	somatic	shares	tantrum	loner	obeys	worries	caring	fidgety	friend	fights	unhappy	popular	distrac	clingy	kind	lies	bullied	helpout	reflect	steals	oldbest	afraid	attends
R1	3	3	1	3	1	1	2	1	2	2	3	1	1	2	2	1	3	1	1	2	1	1	1	1	3
R2	2	3	2	1	3	2	1	2	2	3	2	2	3	2	3	3	2	3	2	2	1	2	2	2	1
R3	1	3	3	2	3	2	2	3	1	3	3	9	2	2	3	1	1	3	2	1	1	1	1	1	1
R4	2	3	2	1	2	1	2	1	3	2	3	1	1	3	3	2	3	1	1	2	2	1	1	3	2
R5	2	2	1	1	3	3	2	3	1	2	1	2	2	2	3	3	3	1	2	2	1	1	2	3	1
R6	2	1	2	2	2	3	2	2	3	1	3	1	2	2	3	3	3	1	1	2	2	1	2	3	2
R7	2	1	1	2	1	1	2	1	2	1	3	1	1	3	1	1	2	1	1	3	3	1	1	1	2
R8	3	2	1	3	1	2	2	1	2	2	2	1	1	2	2	2	2	1	1	1	1	1	1	2	1
R9	2	1	2	3	1	2	2	1	2	1	3	1	1	2	1	2	2	1	1	1	2	1	1	1	2
R10	2	1	1	3	1	1	2	1	2	1	3	1	1	3	1	1	3	1	1	2	2	1	1	1	2
R11	2	1	1	2	2	2	2	2	2	2	3	2	1	2	2	2	2	2	1	2	2	1	1	1	2
R12	2	1	1	2	1	1	2	1	2	1	3	1	1	2	1	1	2	2	1	2	2	1	1	1	2
R13	2	3	3	1	3	1	1	2	2	3	3	2	2	1	2	3	2	3	3	2	1	2	3	3	1
R14	2	2	3	2	2	3	1	1	1	1	3	1	1	2	1	1	1	1	1	1	1	1	1	2	1
R15	2	3	3	2	2	2	2	1	2	1	3	1	1	2	2	2	3	1	1	2	1	1	1	2	1
R16	2	1	3	9	1	2	3	2	1	1	3	1	1	2	3	3	1	1	1	1	2	1	1	2	1
R17	2	1	1	3	1	1	3	1	1	1	3	1	1	3	1	1	3	1	1	3	3	1	1	1	3
R18	2	1	1	2	1	2	2	1	2	1	3	1	1	3	1	1	2	1	1	2	2	1	2	1	2
R19	1	2	3	1	3	2	1	2	1	3	3	1	2	2	3	2	1	2	1	1	1	1	1	2	1
R20	1	3	1	2	3	1	1	2	2	2	3	1	2	2	2	2	1	2	1	2	3	1	1	2	2
R21	2	2	1	1	2	2	2	1	1	1	3	1	1	2	1	1	3	1	1	3	2	1	3	3	3
R22	2	1	1	2	1	2	3	1	2	1	3	1	1	3	1	2	2	1	1	2	2	1	1	1	2
R23	3	2	3	3	2	1	2	3	3	1	3	1	3	3	1	1	3	1	1	2	3	1	1	3	2
R24	3	2	2	2	2	1	2	1	1	1	3	1	1	2	2	1	2	1	1	1	2	1	1	2	2
R25	2	3	1	2	3	3	1	1	1	1	2	1	1	2	2	1	2	2	1	1	1	1	1	1	1
R26	2	1	1	3	1	2	2	1	2	1	3	1	1	3	1	2	2	1	1	2	2	1	1	2	2
R27	1	1	1	1	3	3	3	1	3	9	1	3	3	2	3	2	3	2	3	3	1	1	1	3	3
R28	2	1	2	2	3	2	2	1	2	1	3	1	1	3	1	1	2	1	1	1	2	1	1	1	2
R29	2	1	1	2	2	1	1	1	2	1	3	1	1	3	2	2	2	2	1	2	1	1	1	1	1
R30	3	1	3	2	3	2	2	2	2	1	3	1	1	3	1	2	3	1	1	2	1	1	2	1	3
R31	3	1	2	3	2	2	2	2	2	1	2	1	1	3	2	1	2	1	1	2	2	1	2	2	2
R32	3	1	1	2	1	1	3	1	2	1	3	1	1	3	1	1	2	1	1	2	3	1	1	2	3
R33	2	1	1	2	3	3	2	1	2	1	3	1	1	2	1	1	3	1	1	2	1	1	2	1	2
R34	3	1	1	3	1	2	2	1	3	1	3	1	1	3	1	1	2	1	1	2	2	1	1	1	2
R35	2	3	1	2	1	1	1	1	1	1	3	1	1	2	3	1	3	1	1	1	1	1	1	3	1
R36	2	1	1	1	2	1	2	1	2	1	2	1	1	2	1	1	1	1	1	2	1	1	1	1	2
R37	3	1	2	3	2	1	2	1	3	1	3	1	1	3	1	1	3	1	1	3	2	1	1	1	3
R38	9	9	9	9	9	9	9	9	9	9	9	9	9	9	9	9	9	9	9	9	9	9	9	9	9
R39	2	2	1	1	1	2	1	1	3	2	2	1	1	2	3	3	3	2	2	2	1	1	1	2	1
R40	2	1	1	2	1	1	3	1	2	1	3	1	1	2	1	1	2	1	1	2	2	1	1	1	2
R41	3	3	2	3	2	1	2	2	3	2	3	1	2	3	3	3	3	1	1	2	2	1	3	2	1
R42	3	3	2	2	1	1	2	1	3	1	3	1	1	2	3	3	3	2	1	1	1	1	2	1	2
R43	2	3	3	2	3	2	3	2	2	3	2	1	2	2	3	3	3	3	1	2	2	1	2	1	2
R44	3	2	3	2	2	2	2	1	2	1	2	2	1	2	1	1	3	1	1	2	2	1	2	3	3
R45	3	2	2	2	2	1	2	2	2	2	2	1	1	3	2	1	3	2	1	2	2	1	2	2	2
R46	2	3	2	3	2	3	1	1	2	2	3	1	1	3	2	1	3	1	1	2	3	1	2	2	2
R47	2	1	1	2	1	1	2	1	1	1	3	1	1	3	1	2	2	1	1	1	2	1	1	3	3
R48	2	2	1	3	3	2	1	1	3	1	3	2	1	2	2	1	3	1	1	2	1	1	1	1	2
R49	2	1	1	2	1	1	2	2	2	2	3	1	3	2	1	2	2	1	1	2	2	1	2	2	1
R50	2	1	1	2	2	1	2	1	2	1	3	1	1	3	1	1	3	1	1	2	2	1	1	1	2
R51	2	2	2	2	2	3	2	2	2	2	2	1	2	2	3	3	2	2	2	2	2	1	2	3	1
R52	2	2	1	2	3	1	2	2	2	1	3	1	1	2	2	1	2	1	1	1	2	1	1	2	1
R53	2	1	1	2	1	1	3	1	1	3	3	1	1	3	1	1	3	1	1	1	1	3	3	1	3
R54	2	3	3	2	3	1	1	2	2	2	3	1	2	2	3	3	3	2	1	1	1	1	1	3	1
