# Supplementary material for: Assessing the Mental Health Impact of the 2011 Great Japan Earthquake, Tsunami, and Radiation Disaster on Elementary and Middle School Children in the Fukushima Prefecture of Japan
Source: PLoS One. 2017 Jan 18;12(1):e0170402. doi: 10.1371/journal.pone.0170402 (PMC5242473; doi:10.1371/journal.pone.0170402)
Supplement: S1 Supporting Information — (ZIP) [file pone.0170402.s001.zip › Tokyo Radiation.xls]

## Sheet: Sheet1
study_ID	food	drink	sick	move	info	worry	protect
T1	3	2	2	2	1	3	1
T2	4	4	3	1	2	3	2
T3	5	5	3	2	4	5	1
T4	4	4	4	1	1	4	1
T5	4	4	3	3	2	4	1
T6	4	4	4	2	3	3	2
T7	5	5	3	1	2	3	2
T8	3	3	2	2	1	4	4
T9	5	5	9	9	3	5	1
T10	4	4	4	2	2	4	2
T11	2	2	2	2	3	2	1
T12	4	4	3	1	4	3	2
T13	2	2	2	1	2	3	2
T14	5	4	5	2	1	5	1
T15	5	5	9	4	2	3	2
T16	1	1	1	1	3	3	3
T17	4	4	2	1	3	4	2
T18	4	4	1	1	3	3	2
T19	4	4	2	2	1	3	2
T20	5	5	5	5	1	5	1
T21	5	5	5	2	2	2	2
T22	4	4	3	1	2	3	2
T23	3	3	3	2	3	3	2
T24	4	4	4	5	3	3	4
T25	4	4	4	2	2	3	2
T26	5	5	5	3	1	4	1
T27	3	3	2	1	3	3	3
T28	1	1	1	1	2	1	2
T29	3	3	2	1	4	3	2
T30	3	3	3	2	3	2	2
T31	4	4	2	2	3	3	2
T32	5	5	4	1	4	3	2
T33	2	2	2	2	2	3	3
T34	3	3	2	1	3	2	1
T35	3	3	3	2	3	3	2
T36	3	2	2	1	3	2	3
T37	3	3	3	1	1	3	1
T38	4	4	4	3	3	3	2
T39	5	5	3	2	3	3	2
T40	2	2	2	1	2	2	9
T41	3	3	2	1	2	2	1
T42	3	2	1	2	3	4	2
T43	4	4	2	2	2	3	2
T44	5	5	5	2	2	2	9
T45	4	4	5	1	3	5	1
T46	4	4	4	2	2	3	9
T47	4	3	3	2	2	3	2
T48	3	3	3	1	3	3	2
T49	3	4	3	2	3	3	9
T50	4	4	2	2	1	2	1
T51	3	3	2	2	2	2	2
T52	4	4	3	1	2	4	2
T53	3	3	3	2	2	3	2
T54	2	2	3	1	3	2	2
T55	4	5	3	3	4	3	2
T56	3	3	3	2	3	3	2
T57	5	5	3	2	2	2	2
T58	3	3	4	1	2	2	2
T59	3	3	3	1	2	2	3
T60	3	3	4	1	3	3	3
T61	3	4	2	2	2	2	2
T62	3	3	3	1	1	3	1
T63	3	4	3	2	2	3	2
T64	2	1	2	1	2	5	2
T65	3	3	2	1	3	4	2
T66	5	5	5	4	4	5	1
T67	3	3	2	1	3	2	2
T68	3	3	3	2	2	3	2
T69	5	5	2	2	1	3	1
T70	5	5	4	3	2	3	1
T71	4	4	3	2	3	4	2
T72	2	2	2	2	2	3	2
T73	4	3	5	1	3	3	2
T74	5	5	5	2	3	2	1
T75	4	3	2	2	2	3	2
T76	3	3	2	2	3	2	2
T77	5	5	5	3	1	1	1
T78	5	5	1	2	2	3	1
T79	3	3	3	1	2	3	2
T80	3	3	2	1	2	3	3
