# Supplementary material for: Assessing the Mental Health Impact of the 2011 Great Japan Earthquake, Tsunami, and Radiation Disaster on Elementary and Middle School Children in the Fukushima Prefecture of Japan
Source: PLoS One. 2017 Jan 18;12(1):e0170402. doi: 10.1371/journal.pone.0170402 (PMC5242473; doi:10.1371/journal.pone.0170402)
Supplement: S1 Supporting Information — (ZIP) [file pone.0170402.s001.zip › Tokyo SDQ edited(2).xls]

## Sheet: Sheet1
study_ID	consid	restles	somatic	shares	tantrum	loner	obeys	worries	caring	fidgety	friend	fights	unhappy	popular	distrac	clingy	kind	lies	bullied	helpout	reflect	steals	oldbest	afraid	attends	TotalDiff
T1	0	0	0	0	1	1	2	1	1	0	0	1	1	0	2	1	1	2	0	1	1	0	0	1	1	18
T2	1	0	0	1	0	0	2	0	1	0	1	0	0	1	1	1	1	0	0	0	2	0	0	1	1	14
T3	2	0	0	1	0	0	1	0	1	0	0	0	0	0	0	0	1	0	0	2	1	0	0	0	0	9
T4	2	0	1	1	1	0	0	0	2	0	0	0	0	2	0	1	1	1	0	2	0	0	1	2	0	17
T5	2	2	0	2	0	0	1	0	1	0	0	0	1	1	2	2	2	0	1	2	1	0	0	1	2	23
T6	1	0	0	2	0	1	0	0	2	0	0	0	0	1	0	0	2	0	0	1	1	0	0	0	0	11
T7	1	0	0	1	0	0	0	0	1	0	1	0	0	1	0	0	2	0	0	2	1	0	1	1	1	13
T8	0	0	0	0	0	1	1	0	1	0	2	0	0	2	0	0	1	0	0	0	1	0	1	0	1	11
T9	1	0	0	1	0	1	0	1	1	0	0	0	0	1	0	0	1	0	0	1	1	0	0	1	0	10
T10	1	2	1	2	1	1	1	1	1	2	0	1	1	1	2	1	1	1	1	1	1	1	1	0	0	26
T11	1	0	0	1	0	1	0	0	1	0	0	0	0	1	0	0	1	0	1	1	0	0	1	1	0	10
T12	1	1	0	1	1	1	0	0	1	0	0	2	0	1	1	0	1	1	0	1	1	0	0	2	1	17
T13	1	0	0	2	1	0	1	1	1	0	0	0	0	0	0	1	1	0	0	1	1	0	1	2	1	15
T14	1	0	1	2	0	0	0	1	1	0	0	0	0	1	1	2	2	0	0	1	0	0	0	1	1	15
T15	0	1	0	1	2	0	1	0	1	0	1	1	0	1	1	0	1	1	0	1	1	0	0	1	0	15
T16	1	1	0	0	1	0	2	0	1	0	0	1	0	1	1	0	1	1	1	1	1	0	0	1	2	17
T17	2	0	0	1	0	0	0	0	2	0	0	0	0	0	0	0	1	0	0	2	0	0	0	0	1	9
T18	1	0	0	1	0	0	0	0	1	0	0	0	0	0	0	1	1	0	0	2	1	0	0	1	0	9
T19	1	0	0	1	1	0	1	1	1	0	1	0	0	1	1	1	1	1	1	1	2	0	1	2	2	21
T20	2	0	0	2	0	0	0	0	2	0	0	0	0	0	0	0	2	0	0	2	0	0	0	0	0	10
T21	2	1	0	2	2	2	0	1	2	2	0	0	2	0	2	0	1	0	0	1	2	0	0	2	2	26
T22	2	0	1	1	2	1	2	1	1	0	0	0	0	1	1	2	2	1	1	1	1	0	2	2	2	27
T23	0	1	0	1	1	1	1	0	0	1	0	0	1	1	0	1	1	1	0	0	1	0	1	0	1	14
T24	1	2	0	1	0	1	0	1	1	2	0	0	2	0	0	2	2	1	0	1	1	0	1	1	0	20
T25	2	0	0	1	0	0	0	1	1	0	0	0	0	1	0	0	2	0	0	2	1	0	0	1	1	13
T26	1	1	2	1	2	2	1	2	1	2	0	0	1	1	2	2	1	0	1	1	1	0	2	2	1	30
T27	1	0	0	1	1	1	1	0	1	0	1	0	0	1	1	1	1	1	0	1	1	0	0	1	1	16
T28	1	2	1	1	2	0	0	1	0	2	2	2	1	1	2	1	0	2	1	1	1	2	1	0	2	29
T29	1	0	0	1	0	0	1	0	1	0	0	0	0	1	1	0	1	0	0	1	1	0	0	0	1	10
T30	2	0	0	2	1	1	0	0	2	0	0	0	1	0	1	0	2	2	0	2	2	0	1	2	1	22
T31	1	1	0	2	1	1	1	0	1	0	0	0	0	0	1	0	2	0	0	2	1	0	0	0	1	15
T32	1	1	0	9	2	1	1	1	2	1	0	0	1	0	1	1	2	1	1	2	1	0	0	0	1
T33	1	1	0	1	0	0	1	0	1	0	0	0	0	1	0	1	2	2	0	1	0	0	0	1	0	13
T34	1	1	1	1	1	0	1	0	0	0	0	0	9	1	9	0	2	1	0	0	2	0	0	1	1
T35	1	0	0	1	0	0	1	0	1	0	0	0	0	1	0	0	1	0	0	1	1	0	0	0	1	9
T36	0	0	0	1	1	1	1	0	0	0	0	0	0	1	1	0	1	0	0	1	2	0	0	0	1	11
T37	1	1	1	1	2	1	2	0	1	0	0	0	0	1	0	1	2	0	0	1	1	0	0	1	1	18
T38	1	2	0	1	0	1	1	2	9	1	1	0	1	2	2	1	1	0	0	1	2	0	0	1	2
T39	2	0	0	1	0	0	0	0	2	0	0	0	0	0	0	0	1	0	0	2	1	0	0	0	0	9
T40	0	1	1	1	1	0	1	0	0	0	0	1	0	0	2	0	1	0	0	0	2	0	0	0	2	13
T41	1	0	0	2	0	0	1	0	1	0	0	0	0	0	0	0	2	0	0	0	1	0	0	0	0	8
T42	1	0	1	2	0	2	0	0	0	1	1	0	0	0	0	1	1	1	9	0	0	0	9	1	1
T43	2	0	1	2	1	0	0	0	2	0	0	0	0	0	0	0	2	1	0	2	1	0	0	0	1	15
T44	2	1	0	2	0	0	1	0	2	2	2	2	0	0	1	0	2	0	0	2	0	0	1	0	1	21
T45	1	1	0	1	1	0	1	0	1	0	1	0	1	1	1	2	2	1	0	1	2	0	1	1	1	21
T46	1	0	0	1	1	1	1	0	1	0	0	0	0	1	0	0	1	0	1	1	1	0	1	0	0	12
T47	0	1	0	1	1	0	1	0	1	0	0	0	0	1	0	1	2	0	0	2	1	0	0	0	1	13
T48	1	1	0	1	0	1	1	0	1	0	0	0	0	0	1	0	1	0	0	2	2	0	1	1	1	15
T49	2	0	0	2	0	0	1	0	2	0	0	0	0	1	0	0	1	0	0	1	1	0	0	1	1	13
T50	0	0	0	0	2	1	2	1	0	1	0	0	0	1	0	0	0	1	0	1	2	0	1	2	1	16
T51	1	2	0	1	0	2	1	0	2	0	0	0	0	0	2	0	2	2	0	1	2	0	0	0	2	20
T52	1	0	1	1	0	1	1	1	1	0	0	0	0	1	0	0	1	0	0	1	1	0	0	0	0	11
T53	1	0	1	1	0	0	1	0	1	0	0	0	0	1	0	0	1	0	0	1	1	0	0	0	1	10
T54	2	0	0	2	0	1	0	0	1	0	0	0	0	0	0	0	2	0	0	2	0	0	0	0	0	10
T55	2	1	0	2	0	1	1	0	2	0	0	0	0	1	2	1	2	0	0	1	1	0	1	1	1	20
T56	2	0	0	2	0	0	1	0	2	0	0	0	0	0	1	0	2	0	0	2	1	0	0	0	0	13
T57	1	0	1	2	0	0	2	0	1	0	0	0	0	0	0	0	2	0	0	1	1	0	0	1	1	13
T58	1	9	1	9	2	0	2	0	0	1	0	1	1	1	1	1	1	0	0	0	1	0	0	1	1
T59	0	1	0	1	0	0	1	0	1	0	0	0	0	1	1	1	1	0	1	0	1	0	0	0	2	12
T60	1	0	0	2	0	0	0	0	2	0	0	0	0	0	0	0	2	0	0	2	1	0	0	0	1	11
T61	1	0	0	1	0	0	2	0	2	0	0	0	0	0	0	0	2	0	0	1	2	0	0	0	1	12
T62	1	1	0	2	0	0	2	1	1	1	0	0	0	1	1	1	1	0	1	1	1	0	1	2	1	20
T63	1	1	0	1	0	0	1	0	1	0	0	0	0	1	0	1	2	0	0	1	1	0	0	1	2	14
T64	1	1	2	0	0	1	0	0	1	1	0	0	2	1	1	0	1	1	0	0	1	0	0	1	2	17
T65	1	0	0	1	0	0	1	0	1	0	0	0	0	1	0	0	1	0	0	2	1	0	0	0	1	10
T66	2	0	0	1	0	1	0	0	2	0	0	0	0	0	0	0	1	0	0	2	1	0	1	0	1	12
T67	1	0	0	0	0	0	0	0	1	0	0	0	0	0	0	0	1	0	0	1	1	0	0	1	1	7
T68	1	0	0	2	0	0	0	0	1	0	0	0	0	0	0	0	1	0	0	2	0	0	0	0	0	7
T69	1	0	0	1	1	0	1	0	1	0	0	1	0	0	0	0	1	0	0	1	0	0	0	0	0	8
T70	2	1	0	2	1	0	1	1	1	0	0	0	1	2	0	2	2	1	1	1	2	0	0	2	1	24
T71	2	0	0	2	0	0	0	0	2	0	0	0	0	0	0	2	2	0	0	2	2	0	0	2	1	17
T72	1	0	0	1	0	0	1	0	1	0	0	0	0	0	0	0	2	0	0	2	1	0	0	0	1	10
T73	1	1	0	2	0	0	2	0	2	0	0	0	0	1	1	0	1	1	0	1	2	0	2	0	2	19
T74	1	2	0	1	0	1	1	0	1	1	1	0	2	1	1	1	2	1	0	1	1	0	1	1	1	22
T75	1	0	2	0	1	2	1	2	2	1	0	0	2	1	0	1	1	0	0	1	1	0	0	2	0	21
T76	1	0	1	2	0	1	0	0	1	1	0	0	1	1	1	1	2	2	1	2	1	1	1	1	1	23
T77	2	1	2	2	0	2	1	2	2	0	0	0	2	1	0	1	2	0	2	2	1	0	0	0	1	26
T78	2	1	0	2	1	0	0	1	2	0	0	0	0	0	1	1	2	1	0	2	0	0	0	2	1	19
T79	1	0	0	1	1	0	1	0	0	0	0	0	0	0	0	0	1	0	0	1	1	0	0	0	0	7
T80	1	0	1	1	1	0	1	0	1	1	0	0	1	1	1	1	2	1	2	1	2	0	0	1	0	20
																										15.3867
