# Supplementary material for: Assessing the Mental Health Impact of the 2011 Great Japan Earthquake, Tsunami, and Radiation Disaster on Elementary and Middle School Children in the Fukushima Prefecture of Japan
Source: PLoS One. 2017 Jan 18;12(1):e0170402. doi: 10.1371/journal.pone.0170402 (PMC5242473; doi:10.1371/journal.pone.0170402)
Supplement: S1 Supporting Information — (ZIP) [file pone.0170402.s001.zip › Tokyo SDQ edited.xls]

## Sheet: Sheet1
study_ID	consid	restles	somatic	shares	tantrum	loner	obeys	worries	caring	fidgety	friend	fights	unhappy	popular	distrac	clingy	kind	lies	bullied	helpout	reflect	steals	oldbest	afraid	attends
T1	1	1	1	1	2	2	1	2	2	1	3	2	2	3	3	2	2	3	1	2	2	1	1	2	2
T2	2	1	1	2	1	1	1	1	2	1	2	1	1	2	2	2	2	1	1	1	1	1	1	2	2
T3	3	1	1	2	1	1	2	1	2	1	3	1	1	3	1	1	2	1	1	3	2	1	1	1	3
T4	3	1	2	2	2	1	3	1	3	1	3	1	1	1	1	2	2	2	1	3	3	1	2	3	3
T5	3	3	1	3	1	1	2	1	2	1	3	1	2	2	3	3	3	1	2	3	2	1	1	2	1
T6	2	1	1	3	1	2	3	1	3	1	3	1	1	2	1	1	3	1	1	2	2	1	1	1	3
T7	2	1	1	2	1	1	3	1	2	1	2	1	1	2	1	1	3	1	1	3	2	1	2	2	2
T8	1	1	1	1	1	2	2	1	2	1	1	1	1	1	1	1	2	1	1	1	2	1	2	1	2
T9	2	1	1	2	1	2	3	2	2	1	3	1	1	2	1	1	2	1	1	2	2	1	1	2	3
T10	2	3	2	3	2	2	2	2	2	3	3	2	2	2	3	2	2	2	2	2	2	2	2	1	3
T11	2	1	1	2	1	2	3	1	2	1	3	1	1	2	1	1	2	1	2	2	3	1	2	2	3
T12	2	2	1	2	2	2	3	1	2	1	3	3	1	2	2	1	2	2	1	2	2	1	1	3	2
T13	2	1	1	3	2	1	2	2	2	1	3	1	1	3	1	2	2	1	1	2	2	1	2	3	2
T14	2	1	2	3	1	1	3	2	2	1	3	1	1	2	2	3	3	1	1	2	3	1	1	2	2
T15	1	2	1	2	3	1	2	1	2	1	2	2	1	2	2	1	2	2	1	2	2	1	1	2	3
T16	2	2	1	1	2	1	1	1	2	1	3	2	1	2	2	1	2	2	2	2	2	1	1	2	1
T17	3	1	1	2	1	1	3	1	3	1	3	1	1	3	1	1	2	1	1	3	3	1	1	1	2
T18	2	1	1	2	1	1	3	1	2	1	3	1	1	3	1	2	2	1	1	3	2	1	1	2	3
T19	2	1	1	2	2	1	2	2	2	1	2	1	1	2	2	2	2	2	2	2	1	1	2	3	1
T20	3	1	1	3	1	1	3	1	3	1	3	1	1	3	1	1	3	1	1	3	3	1	1	1	3
T21	3	2	1	3	3	3	3	2	3	3	3	1	3	3	3	1	2	1	1	2	1	1	1	3	1
T22	3	1	2	2	3	2	1	2	2	1	3	1	1	2	2	3	3	2	2	2	2	1	3	3	1
T23	1	2	1	2	2	2	2	1	1	2	3	1	2	2	1	2	2	2	1	1	2	1	2	1	2
T24	2	3	1	2	1	2	3	2	2	3	3	1	3	3	1	3	3	2	1	2	2	1	2	2	3
T25	3	1	1	2	1	1	3	2	2	1	3	1	1	2	1	1	3	1	1	3	2	1	1	2	2
T26	2	2	3	2	3	3	2	3	2	3	3	1	2	2	3	3	2	1	2	2	2	1	3	3	2
T27	2	1	1	2	2	2	2	1	2	1	2	1	1	2	2	2	2	2	1	2	2	1	1	2	2
T28	2	3	2	2	3	1	3	2	1	3	1	3	2	2	3	2	1	3	2	2	2	3	2	1	1
T29	2	1	1	2	1	1	2	1	2	1	3	1	1	2	2	1	2	1	1	2	2	1	1	1	2
T30	3	1	1	3	2	2	3	1	3	1	3	1	2	3	2	1	3	3	1	3	1	1	2	3	2
T31	2	2	1	3	2	2	2	1	2	1	3	1	1	3	2	1	3	1	1	3	2	1	1	1	2
T32	2	2	1	9	3	2	2	2	3	2	3	1	2	3	2	2	3	2	2	3	2	1	1	1	2
T33	2	2	1	2	1	1	2	1	2	1	3	1	1	2	1	2	3	3	1	2	3	1	1	2	3
T34	2	2	2	2	2	1	2	1	1	1	3	1	9	2	9	1	3	2	1	1	1	1	1	2	2
T35	2	1	1	2	1	1	2	1	2	1	3	1	1	2	1	1	2	1	1	2	2	1	1	1	2
T36	1	1	1	2	2	2	2	1	1	1	3	1	1	2	2	1	2	1	1	2	1	1	1	1	2
T37	2	2	2	2	3	2	1	1	2	1	3	1	1	2	1	2	3	1	1	2	2	1	1	2	2
T38	2	3	1	2	1	2	2	3	9	2	2	1	2	1	3	2	2	1	1	2	1	1	1	2	1
T39	3	1	1	2	1	1	3	1	3	1	3	1	1	3	1	1	2	1	1	3	2	1	1	1	3
T40	1	2	2	2	2	1	2	1	1	1	3	2	1	3	3	1	2	1	1	1	1	1	1	1	1
T41	2	1	1	3	1	1	2	1	2	1	3	1	1	3	1	1	3	1	1	1	2	1	1	1	3
T42	2	1	2	3	1	3	3	1	1	2	2	1	1	3	1	2	2	2	9	1	3	1	9	2	2
T43	3	1	2	3	2	1	3	1	3	1	3	1	1	3	1	1	3	2	1	3	2	1	1	1	2
T44	3	2	1	3	1	1	2	1	3	3	1	3	1	3	2	1	3	1	1	3	3	1	2	1	2
T45	2	2	1	2	2	1	2	1	2	1	2	1	2	2	2	3	3	2	1	2	1	1	2	2	2
T46	2	1	1	2	2	2	2	1	2	1	3	1	1	2	1	1	2	1	2	2	2	1	2	1	3
T47	1	2	1	2	2	1	2	1	2	1	3	1	1	2	1	2	3	1	1	3	2	1	1	1	2
T48	2	2	1	2	1	2	2	1	2	1	3	1	1	3	2	1	2	1	1	3	1	1	2	2	2
T49	3	1	1	3	1	1	2	1	3	1	3	1	1	2	1	1	2	1	1	2	2	1	1	2	2
T50	1	1	1	1	3	2	1	2	1	2	3	1	1	2	1	1	1	2	1	2	1	1	2	3	2
T51	2	3	1	2	1	3	2	1	3	1	3	1	1	3	3	1	3	3	1	2	1	1	1	1	1
T52	2	1	2	2	1	2	2	2	2	1	3	1	1	2	1	1	2	1	1	2	2	1	1	1	3
T53	2	1	2	2	1	1	2	1	2	1	3	1	1	2	1	1	2	1	1	2	2	1	1	1	2
T54	3	1	1	3	1	2	3	1	2	1	3	1	1	3	1	1	3	1	1	3	3	1	1	1	3
T55	3	2	1	3	1	2	2	1	3	1	3	1	1	2	3	2	3	1	1	2	2	1	2	2	2
T56	3	1	1	3	1	1	2	1	3	1	3	1	1	3	2	1	3	1	1	3	2	1	1	1	3
T57	2	1	2	3	1	1	1	1	2	1	3	1	1	3	1	1	3	1	1	2	2	1	1	2	2
T58	2	9	2	9	3	1	1	1	1	2	3	2	2	2	2	2	2	1	1	1	2	1	1	2	2
T59	1	2	1	2	1	1	2	1	2	1	3	1	1	2	2	2	2	1	2	1	2	1	1	1	1
T60	2	1	1	3	1	1	3	1	3	1	3	1	1	3	1	1	3	1	1	3	2	1	1	1	2
T61	2	1	1	2	1	1	1	1	3	1	3	1	1	3	1	1	3	1	1	2	1	1	1	1	2
T62	2	2	1	3	1	1	1	2	2	2	3	1	1	2	2	2	2	1	2	2	2	1	2	3	2
T63	2	2	1	2	1	1	2	1	2	1	3	1	1	2	1	2	3	1	1	2	2	1	1	2	1
T64	2	2	3	1	1	2	3	1	2	2	3	1	3	2	2	1	2	2	1	1	2	1	1	2	1
T65	2	1	1	2	1	1	2	1	2	1	3	1	1	2	1	1	2	1	1	3	2	1	1	1	2
T66	3	1	1	2	1	2	3	1	3	1	3	1	1	3	1	1	2	1	1	3	2	1	2	1	2
T67	2	1	1	1	1	1	3	1	2	1	3	1	1	3	1	1	2	1	1	2	2	1	1	2	2
T68	2	1	1	3	1	1	3	1	2	1	3	1	1	3	1	1	2	1	1	3	3	1	1	1	3
T69	2	1	1	2	2	1	2	1	2	1	3	2	1	3	1	1	2	1	1	2	3	1	1	1	3
T70	3	2	1	3	2	1	2	2	2	1	3	1	2	1	1	3	3	2	2	2	1	1	1	3	2
T71	3	1	1	3	1	1	3	1	3	1	3	1	1	3	1	3	3	1	1	3	1	1	1	3	2
T72	2	1	1	2	1	1	2	1	2	1	3	1	1	3	1	1	3	1	1	3	2	1	1	1	2
T73	2	2	1	3	1	1	1	1	3	1	3	1	1	2	2	1	2	2	1	2	1	1	3	1	1
T74	2	3	1	2	1	2	2	1	2	2	2	1	3	2	2	2	3	2	1	2	2	1	2	2	2
T75	2	1	3	1	2	3	2	3	3	2	3	1	3	2	1	2	2	1	1	2	2	1	1	3	3
T76	2	1	2	3	1	2	3	1	2	2	3	1	2	2	2	2	3	3	2	3	2	2	2	2	2
T77	3	2	3	3	1	3	2	3	3	1	3	1	3	2	1	2	3	1	3	3	2	1	1	1	2
T78	3	2	1	3	2	1	3	2	3	1	3	1	1	3	2	2	3	2	1	3	3	1	1	3	2
T79	2	1	1	2	2	1	2	1	1	1	3	1	1	3	1	1	2	1	1	2	2	1	1	1	3
T80	2	1	2	2	2	1	2	1	2	2	3	1	2	2	2	2	3	2	3	2	1	1	1	2	3
