# Supplementary material for: Assessing the Mental Health Impact of the 2011 Great Japan Earthquake, Tsunami, and Radiation Disaster on Elementary and Middle School Children in the Fukushima Prefecture of Japan
Source: PLoS One. 2017 Jan 18;12(1):e0170402. doi: 10.1371/journal.pone.0170402 (PMC5242473; doi:10.1371/journal.pone.0170402)
Supplement: S1 Supporting Information — (ZIP) [file pone.0170402.s001.zip › Tokyo(E) Demographics.xls]

## Sheet: Sheet1
Study_ID	Gender	Age	Year	Month	Place	TotalDiff
T1	2	11	13	4	1	18
T2	1	10	14	9	3	14
T3	2	12	12	9	1	9
T4	2	9	15	12	2	17
T5	1	9	15	6	1	23
T6	2	11	13	1	1	11
T7	2	9	15	11	1	13
T8	1	13	11	9	1	11
T9	2	9	15	12	3	10
T10	2	11	13	8	1	26
T11	1	11	13	6	1	10
T12	1	11	13	10	1	17
T13	2	10	14	5	1	15
T14	1	13	11	5	1	15
T15	2	13	11	5	1	15
T16	2	12	12	2	1	27
T17	2	8	16	8	3	9
T18	1	8	16	7	3	9
T19	1	7	17	1	3	21
T20	1	12	12	9	1	10
T21	2	9	15	3	3	26
T22	2	10	14	6	3	27
T23	1	9	15	11	3	14
T24	2	11	13	2	1	20
T25	2	10	14	1	1	13
T26	2	13	11	7	1	30
T27	2	10	14	11	1	16
T28	1	10	14	7	3	29
T29	1	8	16	5	1	10
T30	1	7	17	2	3	22
T31	1	8	16	7	3	15
T32	2	8	16	4	3	30
T33	1	11	13	5	1	13
T34	2	9	15	12	3	32
T35	2	7	17	2	3	9
T36	2	10	14	7	3	11
T37	2	8	16	2	3	18
T38	1	10	14	6	1	32
T39	1	10	14	5	1	9
T40	1	10	14	9	3	13
T41	1	12	12	12	1	8
T42	1	12	12	12	2	31
T43	1	12	12	9	1	15
T44	2	10	14	9	1	21
T45	1	10	14	1	1	21
T46	1	10	14	1	1	12
T47	2	9	15	2	1	13
T48	1	14	10	12	1	15
T49	2	12	12	5	1	13
T50	2	12	12	12	1	16
T51	2	11	13	2	1	20
T52	2	12	12	11	3	11
T53	2	12	12	8	1	10
T54	1	13	11	9	1	10
T55	2	9	15	11	1	20
T56	2		99	99	99	13
T57	2	12	12	5	1	13
T58	1	11	13	4	1	34
T59	1	10	14	3	1	12
T60	1	12	12	11	1	11
T61	1	10	14	8	3	12
T62	2		99	99	1	20
T63	2	11	13	6	1	14
T64	1	13	11	9	1	17
T65	2	12	12	3	1	10
T66	2	9	15	8	3	12
T67	2	9	15	1	2	7
T68	2	13	11	8	1	7
T69	2	9	15	7	3	8
T70	2	9	15	9	3	24
T71	2	10	14	9	3	17
T72	2	7	17	2	3	10
T73	2	9	15	10	2	19
T74	1	9	15	6	2	22
T75	1	9	15	11	1	21
T76	2	9	15	4	3	23
T77	2	8	16	4	3	26
T78	1	9	15	1	3	19
T79	1	12	12	4	1	7
T80	2	12	12	1	1	20
